# Supplementary material for: The readability of scientific texts is decreasing over time
Source: eLife. 2017 Sep 5;6:e27725. doi: 10.7554/eLife.27725 (PMC5584989; doi:10.7554/eLife.27725)
Supplement: Figure 2—source data 1. [file elife-27725-fig2-data1.csv]

pmid	V1.x	index	NDC	PercDiffWord	doi	flesch	sentenceCount	wordCount	year	journalID	articleID	V1.y	syllableCount	numberOfAuthors
124	193504	96919000	11.97	42.9487179487	NA	11.3900769231	5	156	1975	25	96919000	228289	302	6
125	193476	96778000	12.78	52.380952381	NA	12.6210714286	6	105	1975	25	96778000	228290	219	2
422	228982	20305000	12.27	47.7386934673	NA	16.8927247348	9	199	1975	28	20305000	572959	394	2
423	228981	20304000	13.48	55.6603773585	NA	5.3424716981	10	212	1975	28	20304000	572960	451	3
450	246141	13599000	13.95	56.7346938776	NA	-0.0094331066	9	245	1975	30	13599000	619329	519	3
516	356323	40490000	12.65	49.7326203209	NA	13.4569685829	8	187	1975	50	40490000	654015	375	4
517	356322	40489000	12.63	51.4285714286	NA	17.4553571429	6	105	1975	50	40489000	654016	213	2
616	10029	52551000	12.42	50	NA	18.6935714286	7	126	1976	1	52551000	1073399	253	2
668	695271	108292000	12.86	51.7857142857	NA	0.2057142857	8	168	1975	118	108292000	1161881	368	1
669	695270	108291000	11.25	39.8496240602	NA	30.3547969925	5	133	1975	118	108291000	1161882	235	4
670	695269	108290000	13.72	56	NA	14.9672	5	125	1975	118	108290000	1161883	246	4
671	695268	108289000	12.18	46.7811158798	NA	17.9794914163	10	233	1975	118	108289000	1161884	455	3
672	695267	108288000	13.29	54.3352601156	NA	9.3283995665	8	173	1975	118	108288000	1161885	359	2
673	695266	108287000	13.29	51.8644067797	NA	6.2586016949	10	295	1975	118	108287000	1161886	595	3
674	695265	108286000	13.04	51.1194029851	NA	3.8038955224	10	268	1975	118	108286000	1161887	557	2
675	695185	108206000	12.22	47.0085470085	NA	15.3301538462	5	117	1975	118	108206000	1161888	232	3
676	695184	108205000	13.27	54	NA	3.6584444444	9	200	1975	118	108205000	1161889	427	2
677	695183	108204000	11.75	44.3037974684	NA	17.1344936709	14	316	1975	118	108204000	1161890	623	3
678	695182	108203000	12.41	48.8372093023	NA	0.0729651163	2	43	1975	118	108203000	1161891	94	3
725	503522	2411000	11.76	44.2028985507	NA	24.7117391304	6	138	1975	86	2411000	1298262	259	2
914	493606	17280000	11.66	45.2830188679	NA	20.5014465409	6	106	1975	84	17280000	59803	211	1
915	493605	17279000	11.03	39.7058823529	NA	23.3371568627	3	68	1975	84	17279000	59804	129	5
937	181371	23042000	12.78	51.1627906977	NA	4.9915697674	4	86	1975	24	23042000	85606	183	7
938	181370	23041000	14.59	62.9032258065	NA	3.013172043	3	62	1975	24	23041000	85607	134	1
944	720019	37146000	13.56	57.1428571429	NA	4.2872747253	5	91	1975	119	37146000	114938	198	2
947	720036	37207000	11.09	37.7777777778	NA	10.945	3	90	1975	119	37207000	114941	176	2
948	720035	37206000	13.11	53.4246575342	NA	-18.3021232877	7	146	1975	119	37206000	114942	352	4
978	484334	5689000	12.54	44.9541284404	NA	-2.3479204893	3	109	1975	83	5689000	181598	222	1
983	468830	4640000	12.05	42.8571428571	NA	-9.4716447368	4	133	1975	78	4640000	208534	287	2
1135	513557	11881000	13.09	48.8151658768	NA	16.3749565561	6	211	1975	88	11881000	379311	386	5
1168	455332	7863000	12.85	51.0752688172	NA	4.9394758065	8	186	1975	76	7863000	452738	392	8
1169	455331	7862000	11.76	43.1818181818	NA	12.7617272727	5	132	1975	76	7862000	452739	261	2
1170	455318	7849000	12.66	53.125	NA	12.746125	5	64	1976	76	7849000	452740	137	5
1171	455317	7848000	11.33	41.5300546448	NA	33.8332684426	8	183	1976	76	7848000	452741	324	4
1437	268290	14222000	12.04	45.7831325301	NA	9.4878915663	7	166	1975	33	14222000	550068	340	2
1554	74608	50421000	13.84	49.3150684932	NA	-25.6685159817	3	146	1976	7	50421000	697317	316	2
1674	10010	52444000	14.1	61.2612612613	NA	-25.7140540541	7	111	1976	1	52444000	1073403	284	4
1680	61501	67685000	11.21	42.8571428571	NA	24.5097278912	3	49	1975	5	67685000	939966	96	1
1744	695080	108100000	13	51.5151515152	NA	-13.1226136364	4	99	1975	118	108100000	1161892	228	3
1745	695079	108099000	14.85	65.8536585366	NA	-12.0256341463	5	82	1975	118	108099000	1161893	196	7
1746	695078	108098000	12.1	42.7536231884	NA	-11.4825	4	138	1975	118	108098000	1161894	299	2
1747	695077	108097000	11.03	42.2413793103	NA	40.4209482759	8	116	1975	118	108097000	1161895	208	4
1748	695076	108096000	12.71	50.78125	NA	-1.2027083333	6	128	1975	118	108096000	1161896	282	4
1749	694978	107996000	12.63	50.6172839506	NA	4.5479166667	8	162	1976	118	107996000	1161897	348	4
1750	694977	107995000	14.12	60.9195402299	NA	20.9464137931	5	87	1976	118	107995000	1161898	173	2
1751	694976	107994000	11.75	44.3037974684	NA	33.4655063291	7	158	1976	118	107994000	1161899	281	3
1752	694975	107993000	13.19	54.4117647059	NA	-12.5658823529	7	136	1976	118	107993000	1161900	321	6
1753	694922	107940000	11.52	43.5582822086	NA	20.0684854294	8	163	1976	118	107940000	1161901	320	1
1754	694921	107939000	13.08	52.0231213873	NA	17.4401734104	7	173	1976	118	107939000	1161902	336	3
1755	694920	107938000	13.27	51.690821256	NA	18.2460869565	7	207	1976	118	107938000	1161903	388	2
1756	694919	107937000	13.17	52.8795811518	NA	-7.8588579843	8	191	1976	118	107937000	1161904	430	5
1757	694918	107936000	12.19	46.9135802469	NA	11.5338888889	7	162	1976	118	107936000	1161905	329	2
1758	694917	107935000	11.78	45.6140350877	NA	17.6078947368	6	114	1976	118	107935000	1161906	229	2
1759	694916	107934000	12.84	49.7382198953	NA	9.94	7	191	1976	118	107934000	1161907	382	3
1760	694915	107933000	13.49	55.6291390728	NA	12.9386754967	7	151	1976	118	107933000	1161908	307	2
1804	157981	6276000	12.11	46.5408805031	NA	32.138490566	7	159	1975	15	6276000	1147073	285	2
1805	157980	6275000	10.79	37.2093023256	NA	34.4014883721	5	129	1975	15	6275000	1147074	223	1
1806	157979	6274000	11.81	41.5384615385	NA	31.5459615385	6	195	1975	15	6274000	1147075	328	5
1807	157978	6273000	12.67	50.3816793893	NA	-0.6708715013	6	131	1975	15	6273000	1147076	287	1
1808	157977	6272000	12.07	44.2542787286	NA	14.6015709046	14	409	1975	15	6272000	1147077	786	1
1809	157976	6271000	11.56	44.9152542373	NA	26.9775423729	7	118	1975	15	6271000	1147078	227	1
1810	157975	6270000	13.27	53.8043478261	NA	11.9910869565	8	184	1975	15	6270000	1147079	373	3
1811	157974	6269000	10.71	38.7283236994	NA	30.3498779705	9	173	1975	15	6269000	1147080	321	6
1812	157973	6268000	12.58	51.5463917526	NA	16.8650085911	6	97	1975	15	6268000	1147081	199	1
1813	157972	6267000	12.02	47.0588235294	NA	14.3525367647	8	153	1975	15	6267000	1147082	313	5
1814	157971	6266000	12.47	48.8888888889	NA	20.1241666667	12	270	1975	15	6266000	1147083	523	4
1815	157970	6265000	12.12	44.8818897638	NA	8.6563735783	9	254	1975	15	6265000	1147084	509	1
1816	157969	6264000	11.88	43.2748538012	NA	28.4969736842	6	171	1975	15	6264000	1147085	302	5
1817	157968	6263000	11.75	45.7943925234	NA	14.790241433	6	107	1975	15	6263000	1147086	220	1
1818	157967	6262000	11.62	44.3452380952	NA	37.7166806723	17	336	1975	15	6262000	1147087	592	7
1819	157966	6261000	13.09	50	NA	-4.0683333333	3	94	1975	15	6261000	1147088	199	3
1820	157965	6260000	11.69	44.7236180905	NA	29.7651432161	10	199	1975	15	6260000	1147089	369	2
1856	111548	88692000	13.13	50.8474576271	NA	23.4653813559	2	59	1976	8	88692000	1313806	107	2
1857	111536	88649000	13.32	56.4516129032	NA	2.7992741935	4	62	1976	8	88649000	1313807	138	2
1858	111517	88609000	13.4	54	NA	24.104	2	50	1976	8	88609000	1313808	93	5
1859	111499	88571000	13.28	51.0416666667	NA	1.63	3	96	1976	8	88571000	1313809	196	5
2009	386791	9512000	11.64	45.7446808511	NA	38.8333333333	6	94	1976	58	9512000	37242	169	2
2021	493586	17254000	13.97	51.9379844961	NA	-6.6658139535	3	129	1976	84	17254000	59807	259	2
2127	206423	15419000	12.54	50.9615384615	NA	2.1455128205	6	104	1976	26	15419000	189659	230	3
2128	206422	15418000	13.66	57.4626865672	NA	15.6796268657	7	134	1976	26	15418000	189660	272	5
2129	206406	15396000	15.09	57.1428571429	NA	-25.912244898	2	98	1976	26	15396000	189661	212	5
2617	228888	20211000	12.74	50.6631299735	NA	9.5158027773	17	377	1976	28	20211000	572961	779	2
2618	228887	20210000	13.21	52.2388059701	NA	-0.9311791045	5	134	1976	28	20210000	572962	286	2
2631	268263	14192000	11.7	44.4444444444	NA	22.3628571429	6	126	1976	33	14192000	550069	243	2
2647	246099	13557000	14.4	58.9743589744	NA	-6.5152884615	4	117	1976	30	13557000	619330	254	2
2870	9972	52234000	12.53	52.4193548387	NA	27.0957741935	10	124	1976	1	52234000	1073407	245	3
2937	157962	6257000	11.39	37.3333333333	NA	10.8525	2	75	1975	15	6257000	1147090	140	3
3146	484293	5648000	11.94	44.8979591837	NA	27.4430102041	4	98	1976	83	5648000	181599	179	3
3152	468811	4621000	12.98	54.3103448276	NA	4.0682298851	15	232	1975	78	4621000	208535	513	2
3153	468810	4620000	11.71	42.8571428571	NA	10.1855357143	4	105	1975	78	4620000	208536	211	3
3250	513515	11827000	12.97	52.9914529915	NA	1.9348076923	6	117	1976	88	11827000	379312	256	3
3251	513504	11814000	11.79	39.8230088496	NA	12.879439528	3	113	1976	88	11814000	379313	208	1
3258	193341	96004000	13	48.2269503546	NA	7.85625	4	141	1976	25	96004000	228298	272	4
3259	193331	95961000	12.03	45.7627118644	NA	13.681	5	118	1976	25	95961000	228299	236	3
3518	228922	20245000	12.3	47	NA	27.065	8	200	1976	28	20245000	572963	365	3
3519	228921	20244000	12.29	45.9546925566	NA	20.8955428067	11	309	1976	28	20244000	572964	575	7
3520	228920	20243000	13.49	55.0802139037	NA	15.4927974599	16	374	1976	28	20243000	572965	741	2
3618	246059	13517000	11.57	44.1314553991	NA	25.1302048656	11	213	1976	30	13517000	619331	408	1
3619	246058	13516000	12.63	51.256281407	NA	12.4707172225	11	199	1976	30	13516000	619332	414	2
3620	246057	13515000	14.65	60.4026845638	NA	-15.323409396	5	149	1976	30	13515000	619333	338	4
3665	356288	40455000	11.95	46.0317460317	NA	9.6057142857	3	63	1976	50	40455000	654017	131	3
3666	356287	40454000	13.09	52.3560209424	NA	7.2008278796	8	191	1976	50	40454000	654018	396	3
3667	356286	40453000	13.23	55.4455445545	NA	15.1046122112	12	202	1976	50	40453000	654019	417	3
3668	356250	40417000	11.74	44.099378882	NA	13.7645341615	7	161	1976	50	40417000	654020	323	3
3737	9950	52107000	12.41	51.0344827586	NA	28.7519827586	10	145	1976	1	52107000	1073412	280	6
3780	694835	107852000	12.02	48.3443708609	NA	15.0250562914	10	151	1976	118	107852000	1161909	315	6
3781	694834	107851000	10.84	39.7849462366	NA	35.1301935484	5	93	1976	118	107851000	1161910	168	4
3810	157961	6256000	11.92	42.9752066116	NA	30.7031508264	4	121	1975	15	6256000	1147091	208	2
3811	157960	6255000	11.2	44	NA	52.0195	8	100	1975	15	6255000	1147092	168	2
3812	157959	6254000	12.64	50	NA	13.3882857143	5	112	1975	15	6254000	1147093	226	1
3851	111416	88315000	12.72	51.25	NA	17.335	4	80	1976	8	88315000	1313812	160	3
3852	111385	88236000	10.75	37.5	NA	35.6	3	72	1976	8	88236000	1313813	125	1
3853	111342	88092000	14.04	57.4074074074	NA	-0.7366666667	2	54	1976	8	88092000	1313814	115	3
3854	111341	88091000	14.83	65.9574468085	NA	-16.0666666667	3	47	1976	8	88091000	1313815	115	3
3978	493544	17202000	11.15	41.1764705882	NA	20.2466470588	5	102	1976	84	17202000	59808	200	1
3979	493543	17201000	12.31	45.1612903226	NA	13.4474193548	3	93	1976	84	17201000	59809	178	1
4040	206389	15378000	12.1	46.875	NA	18.6254166667	6	128	1976	26	15378000	189662	252	3
4041	206388	15377000	13.65	55.6451612903	NA	15.1920322581	5	124	1976	26	15377000	189663	244	2
4188	513492	11795000	11.38	40.7608695652	NA	23.8289130435	7	184	1976	88	11795000	379314	340	6
4189	513491	11794000	12.91	52.5423728814	NA	14.0885875706	6	118	1976	88	11794000	379315	241	1
4193	193322	95912000	11.63	47.0588235294	NA	21.1551960784	3	34	1976	25	95912000	228302	70	3
4254	455309	7837000	12.57	49.1017964072	NA	5.8211976048	7	167	1976	76	7837000	452742	349	3
4255	455308	7836000	12.04	47.8260869565	NA	22.578423913	4	69	1976	76	7836000	452743	136	3
4256	455294	7818000	12.35	47.3988439306	NA	15.4841040462	7	173	1976	76	7818000	452744	340	2
4288	475290	6415000	12.14	47.5247524752	NA	10.431009901	5	101	1976	81	6415000	487266	210	1
4468	228821	20144000	13.5	52.1212121212	NA	-25.0854545455	5	165	1976	28	20144000	572966	387	3
4483	268261	14190000	14.25	61.0169491525	NA	-2.4012429379	3	59	1976	33	14190000	550070	132	3
4484	268249	14177000	12.22	48.4210526316	NA	23.6931578947	10	190	1976	33	14177000	550071	368	5
4575	246034	13492000	11.44	42.7230046948	NA	28.7253591549	10	213	1976	30	13492000	619334	394	2
4733	9929	5.2e+07	15.94	66.4383561644	NA	-24.908390411	4	146	1976	1	5.2e+07	1073417	336	7
4793	694768	107785000	13.22	54.7368421053	NA	6.7731578947	10	190	1976	118	107785000	1161911	406	3
4794	694767	107784000	12.7	50	NA	2.0825	4	94	1976	118	107784000	1161912	201	5
4795	694766	107783000	12.58	50.3105590062	NA	15.106261646	8	161	1976	118	107783000	1161913	326	3
4796	694765	107782000	10.82	38.5245901639	NA	26.5622578241	11	244	1976	118	107782000	1161914	455	2
4797	694764	107781000	12.77	50	NA	4.646	4	100	1976	118	107781000	1161915	209	3
4798	694763	107780000	12.54	51.0752688172	NA	7.7367888563	11	186	1976	118	107780000	1161916	400	3
4799	694762	107779000	12.63	51.2711864407	NA	3.0774902216	13	236	1976	118	107779000	1161917	517	4
4830	157964	6259000	10.74	37.5757575758	NA	34.2190909091	7	165	1975	15	6259000	1147096	290	2
4831	157963	6258000	12.43	48.8549618321	NA	30.3276017812	6	131	1975	15	6258000	1147097	239	2
4832	157958	6253000	11.89	46.1538461538	NA	37.0556868132	14	273	1976	15	6253000	1147098	484	1
4833	157957	6252000	12.99	52.2580645161	NA	12.4309677419	14	310	1976	15	6252000	1147099	630	5
4834	157956	6251000	12.02	47.0588235294	NA	-7.2121691176	8	153	1976	15	6251000	1147100	352	5
4835	157955	6250000	11.99	44.5754716981	NA	11.9346698113	16	424	1976	15	6250000	1147101	842	2
4836	157954	6249000	12.2	47.619047619	NA	-12.8871428571	4	84	1976	15	6249000	1147102	197	4
4837	157953	6248000	12.03	42.7135678392	NA	0.5698283082	6	199	1976	15	6248000	1147103	406	8
4838	157952	6247000	12.77	49.3827160494	NA	17.5411111111	3	81	1976	15	6247000	1147104	155	1
4839	157951	6246000	11.71	43.8848920863	NA	27.5107613909	6	139	1976	15	6246000	1147105	256	1
4840	157950	6245000	13.4	54	NA	-8.89	4	100	1976	15	6245000	1147106	225	1
4841	157949	6244000	13.71	57.5	NA	-5.93	2	40	1976	15	6244000	1147107	91	4
4842	157948	6243000	13.49	57.2519083969	NA	8.7441459924	8	131	1976	15	6243000	1147108	281	2
4843	157947	6242000	11.19	44.4444444444	NA	20.4063333333	5	54	1976	15	6242000	1147109	112	5
4844	157946	6241000	11.97	45.5149501661	NA	12.7285305392	13	301	1976	15	6241000	1147110	607	4
4894	111314	87966000	13.83	58.5185185185	NA	-10.7666666667	7	135	1976	8	87966000	1313816	316	2
4895	111313	87965000	12.66	50	NA	-4.0334313725	3	68	1976	8	87965000	1313817	151	2
5066	484256	5610000	12.77	50.9090909091	NA	-0.0768181818	5	110	1976	83	5610000	181600	240	4
5215	455240	7751000	11.32	40.4371584699	NA	37.4508196721	7	183	1976	76	7751000	452746	309	4
5614	356162	40329000	13.55	56.8421052632	NA	-2.1321052632	5	95	1976	50	40329000	654021	213	4
5615	356161	40328000	10.68	38.3333333333	NA	39.19	6	120	1976	50	40328000	654022	209	5
5671	9914	51943000	12.1	44.9275362319	NA	15.1383913043	5	138	1976	1	51943000	1073420	267	4
5720	694682	107697000	11.9	44.0758293839	NA	33.3174555687	8	211	1976	118	107697000	1161918	366	4
5721	694681	107696000	14.37	54.7619047619	NA	-9.0235714286	1	42	1976	118	107696000	1161919	86	2
5722	694680	107695000	12.62	48.7179487179	NA	15.5834615385	3	78	1976	118	107695000	1161920	152	3
5723	694679	107694000	14.28	60.2941176471	NA	-12.742254902	3	68	1976	118	107694000	1161921	158	2
5724	694678	107693000	11.94	48.2142857143	NA	24.9357142857	4	56	1976	118	107693000	1161922	111	2
5725	694677	107692000	11.69	46.0317460317	NA	27.0201785714	8	126	1976	118	107692000	1161923	244	2
5726	694676	107691000	12.47	52	NA	-12.2765	2	25	1976	118	107691000	1161924	61	5
5727	694675	107690000	12.94	51.3888888889	NA	-16.1	3	72	1976	118	107690000	1161925	169	4
5737	157945	6238000	11.93	47.9452054795	NA	21.6570958904	5	73	1976	15	6238000	1147111	147	4
5738	157944	6237000	11.69	43.7229437229	NA	16.3859025974	10	231	1976	15	6237000	1147112	456	3
5739	157943	6236000	12.33	48.2625482625	NA	13.7680711068	12	259	1976	15	6236000	1147113	524	3
5740	157942	6235000	11.35	43.2098765432	NA	44.9538888889	18	324	1976	15	6235000	1147114	550	1
5774	111300	87925000	14.45	60.5263157895	NA	-22.5862280702	3	76	1976	8	87925000	1313818	183	2
5775	111255	87809000	12.36	46.4285714286	NA	19.79	2	56	1976	8	87809000	1313819	105	2
5901	493482	17129000	12.05	46.7741935484	NA	31.6680107527	6	124	1976	84	17129000	59810	226	4
5935	181275	22816000	12.79	47.1014492754	NA	7.5218478261	4	138	1976	24	22816000	85612	268	3
5936	181274	22815000	12	48.5714285714	NA	12.5478571429	5	70	1976	24	22815000	85613	149	2
6109	193213	95348000	11	41.592920354	NA	40.7154867257	7	113	1976	25	95348000	228312	200	3
6179	455267	7785000	12.29	48.5	NA	18.604	10	200	1976	76	7785000	452747	397	5
6180	455266	7784000	11.47	42.4242424242	NA	32.6764568765	13	297	1976	76	7784000	452748	530	4
6181	455265	7783000	12.1	45.6953642384	NA	7.608714128	6	151	1976	76	7783000	452749	310	3
6240	475289	6414000	11.52	42.5531914894	NA	14.3825	6	141	1976	81	6414000	487267	281	1
6242	475288	6412000	12.51	50	NA	9.0699435028	6	118	1976	81	6412000	487269	248	4
6243	475287	6411000	11.28	41.1594202899	NA	32.9265217391	15	345	1976	81	6411000	487270	614	2
6244	475286	6410000	14.08	59.5238095238	NA	34.4485714286	4	84	1976	81	6410000	487271	150	1
6245	475285	6409000	12.52	51.7543859649	NA	20.2028289474	8	114	1976	81	6409000	487272	232	3
6246	475284	6408000	15.05	65.1851851852	NA	-42.2291666667	6	135	1976	81	6408000	487273	361	4
6247	475283	6407000	12.79	48.6033519553	NA	10.6625465549	6	179	1976	81	6407000	487274	351	3
6248	475282	6406000	12.59	49.2957746479	NA	21.9541784038	3	71	1976	81	6406000	487275	135	1
6249	475281	6405000	12.73	50.9433962264	NA	18.5113396226	5	106	1976	81	6405000	487276	209	1
6250	475280	6404000	12.67	48.8721804511	NA	31.6269774436	5	133	1976	81	6404000	487277	233	1
6251	475279	6403000	11.79	44.1064638783	NA	25.9125198756	11	263	1976	81	6403000	487278	487	1
6253	475278	6401000	11.62	44.8818897638	NA	25.2152755906	7	127	1976	81	6401000	487280	245	1
6254	475277	6400000	12.35	47.5409836066	NA	17.3763770492	10	244	1976	81	6400000	487281	475	1
6255	475276	6399000	12.24	47.0899470899	NA	25.2937202381	8	189	1976	81	6399000	487282	352	1
6488	228790	20113000	12.14	45.7364341085	NA	31.4503255814	10	258	1976	28	20113000	572967	455	4
6489	228761	20083000	13.47	56.768558952	NA	8.6724151831	13	229	1976	28	20083000	572968	488	2
6490	228760	20082000	14.3	62.1052631579	NA	-15.0726076555	11	190	1976	28	20082000	572969	459	7
6491	228759	20081000	13.67	56.9852941176	NA	13.2877828054	13	272	1976	28	20081000	572970	554	6
6492	228758	20080000	12.53	50.6097560976	NA	21.7187127371	9	164	1976	28	20080000	572971	323	4
6802	74468	49871000	10.52	38.7096774194	NA	30.0895967742	2	31	1976	7	49871000	697321	59	4
6909	9890	51794000	12.77	51.1811023622	NA	12.1539829396	6	127	1976	1	51794000	1073422	260	4
6960	694594	107609000	12.85	53.5714285714	NA	12.5653246753	11	168	1976	118	107609000	1161926	355	2
6961	694593	107608000	13.1	51.9736842105	NA	10.8085087719	6	152	1976	118	107608000	1161927	306	3
6962	694592	107607000	12.14	47.8260869565	NA	13.7669202899	6	115	1976	118	107607000	1161928	236	2
6963	694591	107606000	13.56	48.6187845304	NA	-8.7611533149	4	181	1976	118	107606000	1161929	363	4
6977	157939	6232000	11.44	41.2903225806	NA	20.6928763441	6	155	1976	15	6232000	1147115	293	2
6982	172313	1157	12.89	51.914893617	NA	22.4309090909	11	235	1976	22	1157	1153713	452	1
6985	524509	5854000	12.92	52.8846153846	NA	13.5615034965	11	208	1976	93	5854000	1289967	428	2
7016	111183	87624000	13.9	56.3636363636	NA	-10.2738636364	2	55	1976	8	87624000	1313820	123	5
7146	493461	17107000	13.2	52.6315789474	NA	0.7900877193	3	76	1976	84	17107000	59811	162	3
7342	193196	95249000	14.24	58.3333333333	NA	-31.0707142857	3	84	1976	25	95249000	228316	208	4
7373	455213	7718000	11.85	44.0677966102	NA	20.0954237288	7	177	1976	76	7718000	452750	337	8
7374	455212	7717000	11.69	44.3396226415	NA	39.2622830189	5	106	1976	76	7717000	452751	183	3
7375	455211	7716000	13.07	53.1746031746	NA	4.2342857143	6	126	1976	76	7716000	452752	270	4
7376	455210	7715000	12.87	49.3150684932	NA	6.8380958904	5	146	1976	76	7715000	452753	294	2
7574	228856	20179000	12.56	48.3253588517	NA	10.713340311	8	209	1976	28	20179000	572972	419	3
7575	228855	20178000	12.95	52	NA	12.9644444444	9	200	1976	28	20178000	572973	405	4
7583	268222	14145000	14.25	58.3756345178	NA	-1.2365989848	7	197	1976	33	14145000	550073	418	2
7584	268199	14120000	12.21	47.9338842975	NA	30.450130854	12	242	1976	33	14120000	550074	446	2
7585	268198	14119000	12.25	48.2269503546	NA	26.79	7	141	1976	33	14119000	550075	266	4
7681	356067	40234000	14.01	60.8695652174	NA	-27.5848550725	3	46	1976	50	40234000	654023	119	2
7783	694509	107524000	13.61	57.9234972678	NA	-2.3656631893	11	183	1976	118	107524000	1161930	416	1
7784	694508	107523000	12.77	50	NA	11.414	4	100	1976	118	107523000	1161931	201	4
7785	694507	107522000	12.75	50.8571428571	NA	21.2330178571	8	175	1976	118	107522000	1161932	338	3
7836	111125	87483000	14.03	58	NA	-4.66	4	100	1976	8	87483000	1313821	220	3
7837	111098	87415000	13.01	53.7037037037	NA	-1.0016666667	3	54	1976	8	87415000	1313822	121	2
7838	111097	87414000	13.38	54.1666666667	NA	-31.375	3	72	1976	8	87414000	1313823	182	5
7839	111079	87370000	13.39	55.2	NA	-9.2292333333	6	125	1976	8	87370000	1313824	288	2
8024	484232	5586000	11.7	45.1127819549	NA	22.1665413534	7	133	1976	83	5586000	181601	260	1
8025	484231	5585000	12.23	48.0392156863	NA	12.7819411765	5	102	1976	83	5585000	181602	209	6
8184	193167	95022000	12.96	53.6231884058	NA	17.674076087	4	69	1976	25	95022000	228319	140	2
8187	193148	94889000	13.11	52.688172043	NA	-3.2476209677	4	93	1976	25	94889000	228322	205	1
8188	193147	94888000	12.22	49.3670886076	NA	1.251164557	5	79	1976	25	94888000	228323	177	2
8211	140795	17697000	11.82	46.09375	NA	24.3625	7	128	1976	9	17697000	405801	248	3
8212	140794	17696000	12.09	47.4226804124	NA	-1.243628866	5	97	1976	9	17696000	405802	216	3
8213	140766	17665000	13.37	53.0487804878	NA	22.2721544715	6	164	1976	9	17665000	405803	304	2
8214	140765	17664000	12.06	47.5490196078	NA	30.0084224599	11	204	1976	9	17664000	405804	381	2
8231	455196	7700000	13.28	51.2820512821	NA	-1.6253076923	5	156	1976	76	7700000	452754	326	5
8232	455195	7699000	11.81	46.6257668712	NA	13.3052239264	10	163	1976	76	7699000	452755	341	7
8469	228733	20055000	10.95	40.4958677686	NA	27.4800540369	13	242	1976	28	20055000	572974	459	4
8473	268221	14144000	13.83	58.8888888889	NA	9.965	5	90	1976	33	14144000	550077	190	1
8578	245956	13414000	11.26	42	NA	32.14	10	200	1976	30	13414000	619335	365	3
8579	245933	13391000	12.92	51.6483516484	NA	19.1921016484	8	182	1976	30	13391000	619336	354	3
8651	356034	40201000	12.73	48.6381322957	NA	11.6137570255	9	257	1976	50	40201000	654024	505	2
8652	356033	40200000	12.1	47.2527472527	NA	24.5468070818	9	182	1976	50	40200000	654025	348	2
8729	61448	66870000	11.84	48.4848484848	NA	16.2154545455	3	33	1976	5	66870000	939987	70	2
8732	61439	66754000	13.13	53.6585365854	NA	4.4470121951	2	41	1976	5	66754000	939990	88	2
8775	694431	107446000	11.19	42.8571428571	NA	35.5067012987	11	175	1976	118	107446000	1161933	321	4
8776	694430	107445000	12.88	49.7041420118	NA	5.5416913215	6	169	1976	118	107445000	1161934	345	2
8777	694429	107444000	12.05	46.6216216216	NA	1.8844594595	7	148	1976	118	107444000	1161935	321	3
8778	694428	107443000	12.79	51.8248175182	NA	20.8575912409	7	137	1976	118	107443000	1161936	269	4
8779	694427	107442000	13.22	55	NA	-6.1995454545	11	200	1976	118	107442000	1161937	460	4
8780	694426	107441000	11.97	43.6781609195	NA	30.5655172414	3	87	1976	118	107441000	1161938	151	4
8781	694425	107440000	13.28	49.1228070175	NA	-12.0665789474	3	114	1976	118	107440000	1161939	243	3
8798	157941	6234000	10.46	37.1490280778	NA	49.2993147048	24	463	1976	15	6234000	1147116	755	2
8799	157940	6233000	11.28	39.3103448276	NA	32.4131034483	10	290	1976	15	6233000	1147117	497	1
8800	157938	6231000	11.59	43.5897435897	NA	18.6802564103	9	195	1976	15	6231000	1147118	383	1
8801	157937	6230000	12.31	49.6296296296	NA	16.746875	8	135	1976	15	6230000	1147119	276	1
8802	157936	6229000	12.26	48.6772486772	NA	18.8991190476	10	189	1976	15	6229000	1147120	377	1
8803	157935	6228000	10.83	39.6449704142	NA	46.6086916502	9	169	1976	15	6228000	1147121	282	1
8804	157932	6225000	10.45	37.5	NA	49.915	4	72	1976	15	6225000	1147122	118	1
8805	157931	6224000	11.69	42.2680412371	NA	25.6400515464	7	194	1976	15	6224000	1147123	351	2
8806	157930	6223000	9.91	32.2175732218	NA	41.6944916318	10	239	1976	15	6223000	1147124	398	4
8807	157929	6222000	11.69	46.0698689956	NA	29.9172270742	29	458	1976	15	6222000	1147125	871	1
8842	111010	87195000	12.39	50	NA	15.1608974359	3	52	1976	8	87195000	1313825	107	2
8998	493418	17060000	12.69	48.7804878049	NA	19.1770325203	3	82	1976	84	17060000	59812	155	1
9040	206303	15269000	11.77	45.9677419355	NA	26.4775806452	7	124	1976	26	15269000	189665	238	4
9041	206302	15268000	13.85	56.6929133858	NA	-8.1302519685	5	127	1976	26	15268000	189666	284	6
9049	468788	4597000	12.49	46.6666666667	NA	-6.915	1	30	1976	78	4597000	208537	65	3
9050	468787	4596000	13.7	57.3770491803	NA	12.836010929	3	61	1976	78	4596000	208538	125	3
9051	468779	4587000	14.27	60	NA	-6.594047619	3	70	1976	78	4587000	208539	157	2
9160	501762	10834000	13.78	54.4117647059	NA	-21.7983257919	13	408	1976	85	10834000	215930	949	6
9175	513437	11724000	12.96	49.6644295302	NA	11.9302818792	5	149	1976	88	11724000	379318	290	4
9270	475275	6397000	13.07	52.736318408	NA	-3.5527363184	9	201	1976	81	6397000	487284	446	1
9425	228675	19997000	13.84	58.8235294118	NA	10.5172459893	11	204	1976	28	19997000	572975	428	4
9426	228674	19996000	12.25	48.9795918367	NA	19.1179128015	11	196	1976	28	19996000	572976	393	3
9437	268188	14107000	12.84	52.4064171123	NA	-2.6086016043	10	187	1976	33	14107000	550078	421	3
9521	355986	40153000	12.9	51.0309278351	NA	2.9913530928	8	194	1976	50	40153000	654026	411	2
9522	74408	49641000	13.91	57.5	NA	-13.515	5	120	1976	7	49641000	697327	278	2
9639	694344	107359000	12.28	47.7528089888	NA	10.7737219101	8	178	1976	118	107359000	1161940	365	3
9640	694343	107358000	11.73	41.5584415584	NA	13.5145584416	5	154	1976	118	107358000	1161941	295	3
9641	694342	107357000	12.82	50	NA	8.6419230769	5	130	1976	118	107357000	1161942	264	3
9642	694341	107356000	13.12	49.6240601504	NA	2.6140695489	4	133	1976	118	107356000	1161943	268	3
9643	694340	107355000	12.05	46.511627907	NA	27.6171511628	2	43	1976	118	107355000	1161944	80	4
9692	110965	87078000	13.81	58.2278481013	NA	5.8090031646	4	79	1976	8	87078000	1313827	169	3
9836	493398	17036000	11.35	41.4893617021	NA	29.0825	4	94	1976	84	17036000	59813	171	1
9917	206285	15247000	10.46	38	NA	8.8743333333	3	50	1976	26	15247000	189667	107	3
9919	484195	5548000	12.13	49.2307692308	NA	21.0215811966	9	130	1976	83	5548000	181603	263	3
9922	468770	4578000	11.55	44.7963800905	NA	13.1066968326	13	221	1976	78	4578000	208540	461	3
10036	513414	11692000	11.71	41.4634146341	NA	29.1213109756	4	123	1976	88	11692000	379320	213	6
10037	513413	11691000	12.94	51.2195121951	NA	20.9196585366	5	123	1976	88	11691000	379321	234	6
10038	513412	11690000	11.88	44.4444444444	NA	33.0228409091	4	99	1976	88	11690000	379322	174	1
10039	513411	11689000	11.22	35.2459016393	NA	17.8550546448	3	122	1976	88	11689000	379323	213	2
10085	140736	17634000	11.88	46.6292134831	NA	19.0927191011	10	178	1976	9	17634000	405805	357	3
10123	455180	7684000	12.39	50	NA	26.8697282609	8	138	1976	76	7684000	452756	265	6
10124	455179	7683000	12.92	52.4861878453	NA	12.0807857581	9	181	1976	76	7683000	452757	373	2
10125	455165	7669000	12.15	47.3684210526	NA	18.445423445	10	209	1976	76	7669000	452758	413	7
10153	475230	6344000	11.68	44.8453608247	NA	18.8161649485	10	194	1976	81	6344000	487285	386	1
10451	355951	40118000	12.03	48.3606557377	NA	20.0759221311	8	122	1976	50	40118000	654027	247	2
10452	355909	40076000	13.91	45.9016393443	NA	-7.6373770492	4	244	1976	50	40076000	654028	440	1
10527	9813	51376000	12.66	47.9452054795	NA	9.7353561644	5	146	1976	1	51376000	1073430	289	5
10570	694263	107278000	12.47	50.8379888268	NA	6.9394108685	11	179	1976	118	107278000	1161945	388	2
10571	694262	107277000	12.66	49.6503496503	NA	22.3182925408	6	143	1976	118	107277000	1161946	271	2
10572	694261	107276000	13.3	55.2631578947	NA	2.7657894737	8	152	1976	118	107276000	1161947	332	3
10573	694260	107275000	12.87	53.1818181818	NA	21.9962587413	13	220	1976	118	107275000	1161948	436	4
10574	694259	107274000	10.88	42.4242424242	NA	31.5972727273	3	33	1976	118	107274000	1161949	64	3
10589	157928	6220000	11.05	40.5063291139	NA	30.1032498624	23	474	1976	15	6220000	1147127	873	1
10625	110977	87118000	12.49	50	NA	-3.8676436782	3	58	1976	8	87118000	1313829	131	2
10626	110952	87041000	14.33	58.6206896552	NA	-25.3482758621	2	58	1976	8	87041000	1313830	139	4
10628	110908	86909000	13.77	58.8235294118	NA	10.4270588235	3	51	1976	8	86909000	1313832	108	2
10629	110890	86872000	13.18	54.2372881356	NA	-8.1368361582	3	59	1976	8	86872000	1313833	136	2
10724	386751	9456000	13.22	54.3209876543	NA	18.1256944444	4	81	1976	58	9456000	37243	161	2
10742	493378	17010000	12.85	51.8072289157	NA	12.4966415663	4	83	1976	84	17010000	59814	170	3
10743	493377	17009000	11.82	44	NA	8.03	4	100	1976	84	17009000	59815	205	1
10746	493355	16975000	12.55	48.1132075472	NA	1.1601415094	4	106	1976	84	16975000	59818	224	5
10747	493354	16974000	11.72	45.7142857143	NA	36.7925	4	70	1976	84	16974000	59819	126	1
10748	493353	16973000	13.75	58.4905660377	NA	-32.9721383648	3	53	1976	84	16973000	59820	139	1
10824	181173	22572000	10.93	40.9638554217	NA	25.8823855422	5	83	1976	24	22572000	85615	161	1
10874	484180	5533000	11.01	37.7192982456	NA	32.4548684211	4	114	1976	83	5533000	181604	196	2
11027	513403	11676000	12.86	52.0661157025	NA	21.3608746556	6	121	1976	88	11676000	379324	236	8
11356	74299	49268000	11.7	40.8163265306	NA	28.6497619048	3	98	1976	7	49268000	697329	168	3
11358	74264	49140000	10.56	39.7435897436	NA	34.2015384615	6	78	1977	7	49140000	697331	147	2
11465	694173	107185000	12.52	50.4504504505	NA	24.9547972973	6	111	1976	118	107185000	1161950	214	2
11466	694172	107184000	12.77	50.5376344086	NA	-5.5218145161	8	186	1976	118	107184000	1161951	415	3
11512	157934	6227000	12.95	50	NA	6.5436104218	13	372	1976	15	6227000	1147128	753	1
11513	157933	6226000	12.2	45.9915611814	NA	21.6155274262	9	237	1976	15	6226000	1147129	444	1
11514	157926	6218000	12.38	49.3506493506	NA	23.0404058442	8	154	1976	15	6218000	1147130	299	1
11519	524481	5818000	12.05	46.1538461538	NA	11.754739011	4	91	1976	93	5818000	1289968	185	1
11523	503521	2410000	10.27	32.9479768786	NA	35.7541377649	6	173	1975	86	2410000	1298263	290	1
11560	110873	86832000	12.37	47.8873239437	NA	7.6555868545	3	71	1976	8	86832000	1313834	147	2
11760	484167	5520000	12.55	51.3043478261	NA	34.9373913043	7	115	1976	83	5520000	181605	211	5
11867	193042	94142000	12.59	50	NA	7.989	7	150	1976	25	94142000	228333	314	7
12245	245859	13317000	13.65	54.7511312217	NA	5.3847652715	8	221	1976	30	13317000	619337	453	2
12504	694076	107088000	11.94	44.0366972477	NA	23.9468922018	4	109	1976	118	107088000	1161952	200	3
12505	694075	107087000	13.03	50.7142857143	NA	6.1935714286	5	140	1976	118	107087000	1161953	285	4
12506	694074	107086000	12.5	50.5617977528	NA	2.4578876404	5	89	1976	118	107086000	1161954	196	3
12507	694073	107085000	12.72	50.3649635036	NA	14.4591666667	6	137	1976	118	107085000	1161955	274	6
12508	694072	107084000	12.79	51.6666666667	NA	5.585	9	180	1976	118	107084000	1161956	385	4
12509	694071	107083000	12.91	52.5252525253	NA	32.0652727273	5	99	1976	118	107083000	1161957	181	4
12519	157927	6219000	11	39.6226415094	NA	34.5382472691	19	424	1976	15	6219000	1147131	750	1
12520	524495	5836000	12.41	49.3670886076	NA	16.5178639241	4	79	1976	93	5836000	1289969	159	1
12521	524494	5835000	12.71	48.5380116959	NA	11.1811842105	6	171	1976	93	5835000	1289970	337	2
12522	524493	5834000	11.63	39.263803681	NA	14.3639229721	9	326	1976	93	5834000	1289971	600	3
12565	110822	86719000	13.44	57.1428571429	NA	5.5344642857	4	63	1977	8	86719000	1313835	138	1
12566	110772	86588000	11.09	37.7777777778	NA	25.045	3	90	1977	8	86588000	1313836	161	2
12665	493333	16945000	12.74	51.5463917526	NA	23.1769896907	5	97	1977	84	16945000	59821	188	3
12666	493332	16944000	12.31	46.3414634146	NA	8.8599593496	3	82	1977	84	16944000	59822	165	4
12850	193007	93918000	11.75	44.6666666667	NA	24.345	7	150	1977	25	93918000	228337	285	5
12851	192997	93875000	10.79	38.3458646617	NA	16.4080137845	6	133	1977	25	93875000	NA	264	NA
12870	140690	17587000	12.14	45.3703703704	NA	20.805	8	216	1976	9	17587000	405806	405	4
12900	455135	7636000	12.41	46.3276836158	NA	13.906059322	6	177	1977	76	7636000	452759	341	4
13085	228571	19893000	13.59	55.8394160584	NA	-18.8868187348	12	274	1977	28	19893000	572977	656	4
13086	228570	19892000	14.11	59.7609561753	NA	-14.6041816069	12	251	1977	28	19892000	572978	594	3
13094	268153	14067000	12.57	48.4496124031	NA	14.3991627907	10	258	1977	33	14067000	550079	507	1
13229	355871	40038000	14.64	54.5833333333	NA	-18.135	5	240	1977	50	40038000	654029	500	4
13230	74218	48978000	11.67	42.5	NA	11.6258333333	3	80	1977	7	48978000	697332	159	2
13231	74244	49074000	11.07	40.4761904762	NA	34.4485714286	4	84	1977	7	49074000	697333	150	4
13310	61401	66280000	12.67	51.7045454545	NA	-8.5892272727	10	176	1977	5	66280000	940005	411	2
13363	693975	106986000	12.75	50	NA	10.3118468468	3	74	1977	118	106986000	1161958	150	3
13364	693974	106985000	13.72	58.4795321637	NA	12.8574473684	10	171	1977	118	106985000	1161959	357	3
13365	693973	106984000	13.76	57.3643410853	NA	-11.7316860465	6	129	1977	118	106984000	1161960	300	4
13366	693972	106983000	12.4	45.9016393443	NA	5.2906147541	2	61	1977	118	106983000	1161961	123	4
13367	693971	106982000	13.42	56.5217391304	NA	9.0914673913	4	69	1977	118	106982000	1161962	147	2
13368	693970	106981000	11.86	41.348973607	NA	39.2452008798	10	341	1977	118	106981000	1161963	536	3
13369	693969	106980000	13	52.7881040892	NA	9.7133485845	13	269	1977	118	106980000	1161964	560	3
13370	693968	106979000	12.27	47.7386934673	NA	25.3952372976	9	199	1977	118	106979000	1161965	374	3
13371	693967	106978000	13.09	54.4973544974	NA	-29.9378787879	11	189	1977	118	106978000	1161966	490	6
13372	693966	106977000	12.53	48.5549132948	NA	-3.0985549133	7	173	1977	118	106977000	1161967	378	4
13421	157925	6217000	9.41	32.1428571429	NA	47.5964285714	2	28	1976	15	6217000	1147132	48	3
13422	157924	6216000	12.42	47.7272727273	NA	18.8445454545	7	176	1976	15	6216000	1147133	338	2
13423	157923	6215000	12.22	46.7213114754	NA	14.9493278689	5	122	1976	15	6215000	1147134	241	5
13424	157922	6214000	12.23	48.8636363636	NA	23.6164545455	5	88	1976	15	6214000	1147135	172	3
13425	157921	6213000	11.19	39.0070921986	NA	29.412	5	141	1976	15	6213000	1147136	248	1
13426	157920	6212000	11.41	43.5582822086	NA	48.836271302	9	163	1976	15	6212000	1147137	269	2
13427	157919	6211000	11.64	41.0569105691	NA	27.4017987805	8	246	1976	15	6211000	1147138	431	1
13428	157918	6210000	11.61	44.3037974684	NA	21.8722943038	4	79	1976	15	6210000	1147139	154	1
13429	157917	6209000	11.9	45.4545454545	NA	15.305	2	44	1976	15	6209000	1147140	88	4
13430	157916	6208000	11.21	41.2751677852	NA	37.3219463087	14	298	1976	15	6208000	1147141	521	4
13431	157915	6207000	12.01	44.0559440559	NA	13.9304755245	5	143	1976	15	6207000	1147142	277	1
13432	157914	6206000	11.35	43.5643564356	NA	48.1907508251	6	101	1976	15	6206000	1147143	169	6
13433	157913	6205000	12.91	50.7936507937	NA	14.7427142857	10	252	1976	15	6205000	1147144	496	1
13434	157912	6204000	12.08	47.8448275862	NA	37.024602122	13	232	1976	15	6204000	1147145	416	6
13435	157911	6203000	12.36	48.3018867925	NA	32.1404166667	12	265	1976	15	6203000	1147146	477	3
13436	157910	6202000	12.28	46.6666666667	NA	17.645	7	180	1976	15	6202000	1147147	347	4
13437	157909	6201000	11.43	42.4836601307	NA	38.1205882353	7	153	1976	15	6201000	1147148	265	2
13438	157908	6200000	12.72	45.6140350877	NA	0.5492105263	3	114	1976	15	6200000	1147149	226	3
13499	110755	86548000	13.6	54.6296296296	NA	0.83	4	108	1977	8	86548000	1313837	228	3
13648	545879	10844000	14.04	57.6923076923	NA	-26.1742307692	2	52	1977	101	10844000	27091	127	1
13696	181122	22457000	12.9	54.6762589928	NA	8.9846304774	11	139	1977	24	22457000	85616	304	1
13761	484156	5509000	12.77	51.1811023622	NA	3.4941404199	6	127	1977	83	5509000	181606	273	7
13873	501736	10800000	12.22	47.65625	NA	8.7113541667	6	128	1977	85	10800000	215932	267	2
13906	192962	93687000	13.83	56.4102564103	NA	1.4834615385	3	78	1977	25	93687000	228343	165	3
13934	140689	17586000	12.59	49.7737556561	NA	14.8206945701	10	221	1976	9	17586000	405807	443	3
13959	455125	7625000	12.36	48.4615384615	NA	11.7387179487	6	130	1977	76	7625000	452760	266	6
13960	455124	7624000	12.35	49.2424242424	NA	18.495	7	132	1977	76	7624000	452761	264	8
13961	455110	7609000	11.65	44.5859872611	NA	29.0315485669	8	157	1977	76	7609000	452762	293	3
13988	464464	12780000	13.18	54.4502617801	NA	20.4631596859	10	191	1976	77	12780000	495028	377	1
14173	228549	19871000	12.71	48.8584474886	NA	15.2575941781	8	219	1977	28	19871000	572979	424	6
14174	228548	19870000	13.45	54.0856031128	NA	1.6740136187	10	257	1977	28	19870000	572980	544	2
14398	110681	86362000	12	47.9166666667	NA	-13.855	3	48	1977	8	86362000	1313838	116	4
14399	110680	86361000	14.12	62.7118644068	NA	-1.5860677966	5	59	1977	8	86361000	1313839	137	5
14400	110657	86293000	12.8	53.4482758621	NA	17.0830172414	4	58	1977	8	86293000	1313840	120	3
14514	493293	16882000	12.97	52.3255813953	NA	10.8938953488	4	86	1977	84	16882000	59823	177	5
14577	181106	22423000	12.19	46.8085106383	NA	7.7825	6	141	1977	24	22423000	85617	292	3
14602	484145	5498000	12.64	46.1538461538	NA	-4.8728205128	3	104	1977	83	5498000	181607	217	4
14603	484144	5497000	12.42	50.8196721311	NA	-6.9683401639	4	61	1977	83	5497000	181608	143	2
14761	513345	11606000	11.38	43.2432432432	NA	16.5710135135	2	37	1977	88	11606000	379326	75	1
14762	513344	11605000	12.45	49.5798319328	NA	11.1058473389	6	119	1977	88	11605000	379327	247	2
14764	192947	93595000	11.77	44.4444444444	NA	41.1175	2	45	1977	25	93595000	228344	76	1
14802	455093	7592000	11.79	45.1612903226	NA	-3.3545698925	9	186	1977	76	7592000	452763	416	4
14972	228523	19845000	13.17	54.9132947977	NA	21.0535346821	10	173	1977	28	19845000	572981	344	3
14973	228522	19844000	12.41	49.4318181818	NA	12.9792929293	9	176	1977	28	19844000	572982	362	8
14974	228521	19843000	14.15	58.6626139818	NA	0.3762637363	13	329	1977	28	19843000	572983	703	4
14982	268112	14023000	12.7	51.2820512821	NA	20.0117307692	6	117	1977	33	14023000	550080	231	4
15133	355773	39940000	12.95	51.3812154696	NA	11.270053407	15	362	1977	50	39940000	654030	732	2
15134	355772	39939000	12.84	51.0869565217	NA	31.7617391304	4	92	1977	50	39939000	654031	165	4
15135	355771	39938000	12.58	49.6774193548	NA	22.8012903226	7	155	1977	50	39938000	654032	296	4
15136	355770	39937000	12.52	49.5327102804	NA	26.1925046729	5	107	1977	50	39937000	654033	201	3
15247	693890	106898000	12.22	49.4623655914	NA	10.0766935484	6	93	1977	118	106898000	1161968	199	4
15248	693889	106897000	13.13	51.9083969466	NA	20.083221374	5	131	1977	118	106897000	1161969	248	2
15249	693888	106896000	14.21	60	NA	-22.1445555556	9	200	1977	118	106896000	1161970	488	2
15250	693887	106895000	13.7	56.5217391304	NA	-13.0342236025	7	161	1977	118	106895000	1161971	374	3
15251	693800	106808000	13.7	56.3829787234	NA	-11.4175	8	188	1977	118	106808000	1161972	432	2
15252	693799	106807000	13.63	55.612244898	NA	2.4083163265	8	196	1977	118	106807000	1161973	416	1
15253	693798	106806000	12.43	46.1538461538	NA	15.2136996337	6	182	1977	118	106806000	1161974	346	4
15254	693797	106805000	11.3	41.7525773196	NA	36.688069874	9	194	1977	118	106805000	1161975	340	2
15255	693796	106804000	11.81	46.1538461538	NA	19.491875	8	143	1977	118	106804000	1161976	286	2
15256	693795	106803000	11.5	42.3728813559	NA	21.567440678	5	118	1977	118	106803000	1161977	225	2
15257	693794	106802000	11	42.3357664234	NA	18.1718357664	10	137	1977	118	106802000	1161978	283	4
15258	693793	106801000	12.63	50.4385964912	NA	-10.861076555	11	228	1977	118	106801000	1161979	530	4
15259	693792	106800000	12.83	50.8547008547	NA	0.5070769231	10	234	1977	118	106800000	1161980	505	2
15260	693791	106799000	13.96	54.2253521127	NA	-8.5256690141	4	142	1977	118	106799000	1161981	301	2
15261	693790	106798000	12.94	50	NA	8.809	5	142	1977	118	106798000	1161982	284	4
15262	693789	106797000	13.93	57.8947368421	NA	-3.3412971823	9	209	1977	118	106797000	1161983	461	4
15263	693788	106796000	12.53	48.4126984127	NA	3.6641428571	10	252	1977	118	106796000	1161984	529	3
15290	157907	6195000	12.11	44.7368421053	NA	23.9206578947	16	456	1977	15	6195000	1147151	830	1
15317	110574	86117000	15.46	69.696969697	NA	-35.5125	2	33	1977	8	86117000	1313841	88	3
15451	386719	9417000	12.17	48.5714285714	NA	24.7067857143	4	70	1977	58	9417000	37244	136	2
15452	386718	9416000	10.44	38.5964912281	NA	6.8449342105	4	57	1977	58	9416000	37245	125	3
15462	493249	16806000	12.1	47.8260869565	NA	8.8437826087	5	92	1977	84	16806000	59825	195	2
15463	493248	16805000	12.06	45.8333333333	NA	15.91875	4	96	1977	84	16805000	59826	189	1
15665	501729	10790000	10.62	38.2978723404	NA	22.153	5	94	1977	85	10790000	215933	184	1
15753	455077	7575000	12.88	50.3472222222	NA	10.7667045455	11	288	1977	76	7575000	452764	577	4
16037	228506	19828000	13.07	51.7985611511	NA	12.8961314585	11	278	1977	28	19828000	572984	553	2
16038	228505	19827000	12.51	52.0231213873	NA	26.0837616719	13	173	1977	28	19827000	572985	342	1
16072	245765	13223000	14.11	50	NA	-11.8911538462	2	104	1977	30	13223000	619338	204	3
16073	245738	13196000	11.94	48.2142857143	NA	53.6392857143	4	56	1977	30	13196000	619339	92	2
16144	74153	48729000	12.76	51.724137931	NA	6.3427011494	3	58	1977	7	48729000	697336	124	3
16145	74152	48728000	11.27	41.5384615385	NA	32.5633333333	3	65	1977	7	48728000	697337	117	1
16212	9703	50744000	13.3	55.303030303	NA	24.9040909091	7	132	1977	1	50744000	1073442	254	1
16213	9702	50743000	12.97	50.3597122302	NA	10.6352661871	5	139	1977	1	50743000	1073443	276	4
16219	61387	66125000	11.19	41.2698412698	NA	35.12	3	63	1977	5	66125000	940011	112	3
16259	693693	106701000	12.09	47.7477477477	NA	23.430472973	6	111	1977	118	106701000	1161985	216	4
16260	693692	106700000	13.56	55.652173913	NA	-15.1360869565	10	230	1977	118	106700000	1161986	540	3
16261	693691	106699000	13.15	55.1020408163	NA	10.1219727891	9	147	1977	118	106699000	1161987	313	2
16262	693690	106698000	13.39	56.3218390805	NA	2.4705517241	10	174	1977	118	106698000	1161988	384	4
16280	441789	763	11.61	43.2126696833	NA	10.0034377233	19	442	1976	71	763	1142826	905	1
16283	157905	6193000	11.26	39.7540983607	NA	22.9459107468	9	244	1977	15	6193000	1147152	451	1
16284	157904	6192000	12.24	43.6893203883	NA	7.7148220065	3	103	1977	15	6192000	1147153	200	2
16285	157903	6191000	12.55	48.4918793503	NA	15.8275187662	17	431	1977	15	6191000	1147154	842	1
16286	157902	6190000	11.8	43.2098765432	NA	16.4966666667	3	81	1977	15	6190000	1147155	156	2
16287	157901	6189000	12.11	46.9798657718	NA	23.9789932886	7	149	1977	15	6189000	1147156	284	1
16288	157900	6188000	14.27	47.1502590674	NA	-27.2249913644	3	193	1977	15	6188000	1147157	385	1
16289	157899	6187000	12.2	45.8646616541	NA	12.8623157895	10	266	1977	15	6187000	1147158	525	2
16290	157898	6186000	12.29	47.0588235294	NA	18.8359979889	9	221	1977	15	6186000	1147159	426	1
16291	157897	6185000	12.5	51.0204081633	NA	14.8411564626	15	245	1977	15	6185000	1147160	508	2
16292	157896	6184000	14	56.3025210084	NA	-10.3343592437	4	119	1977	15	6184000	1147161	263	2
16293	157895	6183000	12.09	42.962962963	NA	18.41875	4	135	1977	15	6183000	1147162	246	2
16294	157894	6182000	11.82	43.0769230769	NA	4.1538461538	7	195	1977	15	6182000	1147163	402	2
16295	157893	6181000	12.32	49.6732026144	NA	10.98	9	153	1977	15	6181000	1147164	323	1
16296	157892	6180000	13.32	53.9877300613	NA	23.3423312883	7	163	1977	15	6180000	1147165	308	4
16297	157891	6179000	11.59	43.5114503817	NA	26.1298918575	12	262	1977	15	6179000	1147166	491	1
16299	157890	6177000	11.24	38.9721627409	NA	24.4949123394	16	467	1977	15	6177000	1147168	843	1
16301	157889	6175000	12.07	46.8965517241	NA	28.8624137931	7	145	1977	15	6175000	1147170	269	3
16343	110470	85862000	12.26	49.0566037736	NA	22.8957861635	3	53	1977	8	85862000	1313844	104	4
16344	110449	85814000	12.32	49.1071428571	NA	0.5597619048	6	112	1977	8	85814000	1313845	248	3
16475	545863	10800000	10.73	37.6811594203	NA	52.2986956522	3	69	1977	101	10800000	27093	107	1
16559	232953	1495	13.1	52.5423728814	NA	-2.0918813559	5	118	1977	29	1495	166629	258	1
16560	232952	1494	12.68	51.5151515152	NA	23.1284848485	9	165	1977	29	1494	166630	322	1
16681	192869	93085000	12.71	51.2605042017	NA	27.4571078431	6	119	1977	25	93085000	228351	224	3
16716	455062	7560000	13.18	54.2372881356	NA	11.937740113	6	118	1977	76	7560000	452765	244	4
16717	455061	7559000	12.45	49.7142857143	NA	8.7137460317	9	175	1977	76	7559000	452766	369	6
16736	475217	6321000	12.65	48.5294117647	NA	9.4049411765	5	136	1977	81	6321000	487288	273	1
16744	464445	12759000	12.44	50.6097560976	NA	20.4731463415	10	164	1976	77	12759000	495029	329	1
16939	228476	19798000	13.71	58.1673306773	NA	6.2924800797	14	251	1977	28	19798000	572986	541	2
16943	268090	13999000	12.14	47.7419354839	NA	21.7900201613	8	155	1977	33	13999000	550081	303	3
16944	268089	13998000	13.31	55	NA	8.875	6	120	1977	33	13998000	550082	252	2
17018	74114	48590000	13.39	55.0387596899	NA	-3.8619186047	6	129	1977	7	48590000	697339	288	3
17020	74100	48545000	12.35	50.4132231405	NA	33.4699018595	8	121	1977	7	48545000	697341	226	4
17067	9692	50695000	12.78	50.8928571429	NA	0.5472142857	5	112	1977	1	50695000	1073445	243	1
17072	61348	65943000	12.07	49.0909090909	NA	23.67875	4	55	1977	5	65943000	940017	110	4
17115	693591	106598000	13.25	52.6717557252	NA	7.8129923664	5	131	1977	118	106598000	1161989	267	4
17116	693590	106597000	12.29	44.2553191489	NA	16.16	7	235	1977	118	106597000	1161990	435	2
17117	693589	106596000	13.09	52.7777777778	NA	2.1075	8	180	1977	118	106596000	1161991	387	3
17118	693588	106595000	11.95	45.1807228916	NA	33.4409036145	7	166	1977	118	106595000	1161992	293	2
17119	693587	106594000	13.31	54.1436464088	NA	7.6595752762	8	181	1977	118	106594000	1161993	377	4
17120	693586	106593000	15.21	69.2307692308	NA	17.9323076923	1	13	1977	118	106593000	1161994	27	2
17159	110431	85775000	14.73	59.5588235294	NA	-24.8676470588	4	136	1977	8	85775000	1313846	317	3
17160	110393	85700000	10.77	39.6226415094	NA	38.8580503145	3	53	1977	8	85700000	1313847	94	2
17302	493231	16770000	13.49	51.4285714286	NA	-11.1842857143	2	70	1977	84	16770000	59827	151	2
17303	493230	16769000	12.43	46.9879518072	NA	-4.7165461847	3	83	1977	84	16769000	59828	180	1
17304	493229	16768000	15.29	67.5	NA	-46.115	2	40	1977	84	16768000	59829	110	3
17305	493228	16767000	13.34	54.5454545455	NA	-19.3040909091	3	66	1977	84	16767000	59830	159	3
17306	493227	16766000	13.81	56.3106796117	NA	-22.9983373786	4	103	1977	84	16766000	59831	248	1
17308	493214	16738000	14.06	62.1621621622	NA	-0.0346846847	6	74	1977	84	16738000	59833	170	3
17340	181053	22305000	12.72	50.3649635036	NA	22.4869038929	6	137	1977	24	22305000	85621	261	3
17374	484097	5450000	13.53	56.3535911602	NA	0.8631062001	9	181	1977	83	5450000	181609	397	8
17436	501716	10776000	12.83	52.1739130435	NA	20.3877898551	6	115	1977	85	10776000	215934	227	5
17437	501715	10775000	13.97	52.7950310559	NA	-18.4572593168	4	161	1977	85	10775000	215935	351	1
17451	192803	92682000	12.94	53.0769230769	NA	15.5311538462	7	130	1977	25	92682000	228360	265	2
17500	455050	7546000	10.3	35.3846153846	NA	44.2771794872	6	130	1977	76	7546000	452767	216	5
17618	228454	19776000	13.7	56.6371681416	NA	-1.0261238938	5	113	1977	28	19776000	572987	247	2
17619	228453	19775000	12.93	51.2396694215	NA	3.2835702479	10	242	1977	28	19775000	572988	512	2
17620	228425	19746000	13.53	54.8387096774	NA	5.2992903226	10	248	1977	28	19746000	572989	517	2
17621	228424	19745000	12.42	46.1904761905	NA	21.6878571429	7	210	1977	28	19745000	572990	384	3
17647	245691	13149000	12.04	48.275862069	NA	43.4588557994	11	174	1977	30	13149000	619340	303	4
17872	157888	6172000	13.78	58.389261745	NA	-14.2009186242	8	149	1977	15	6172000	1147176	356	1
17874	157887	6170000	12.49	50.5681818182	NA	15.4448636364	10	176	1977	15	6170000	1147178	361	1
17916	110372	85650000	15.68	67.9245283019	NA	-32.3606132075	2	53	1977	8	85650000	1313848	133	4
17917	110371	85649000	12.69	52.380952381	NA	21.64875	4	63	1977	8	85649000	1313849	126	4
17918	110370	85648000	14.21	59.5744680851	NA	-11.4175	2	47	1977	8	85648000	1313850	108	2
17919	110332	85574000	13.33	54.6875	NA	6.7285416667	3	64	1977	8	85574000	1313851	135	2
17920	110311	85532000	12.38	46.0674157303	NA	9.4244569288	3	89	1977	8	85532000	1313852	176	10
17921	110310	85531000	13.05	51.4423076923	NA	14.4988461538	8	208	1977	8	85531000	1313853	408	2
17922	110268	85441000	13.75	55.5555555556	NA	0.83	2	54	1977	8	85441000	1313854	114	5
18078	181038	22264000	11.68	42.5373134328	NA	21.7971791045	5	134	1977	24	22264000	85622	250	2
18129	468731	4537000	11.45	44.1176470588	NA	5.4505882353	6	102	1977	78	4537000	208541	222	3
18130	468730	4536000	12.86	52.7950310559	NA	-16.7793650794	9	161	1977	78	4536000	208542	391	4
18312	455036	7530000	12.38	49.3506493506	NA	14.2507954545	8	154	1977	76	7530000	452768	315	3
18313	455035	7529000	11.57	42.2077922078	NA	19.2742424242	6	154	1977	76	7529000	452769	294	3
18329	475213	6305000	12.85	52.2988505747	NA	-5.8124712644	9	174	1977	81	6305000	487291	397	3
18614	355618	39785000	13.12	50.406504065	NA	-3.2055182927	4	123	1977	50	39785000	654034	260	2
18616	74032	48336000	11.78	45.1219512195	NA	23.0177439024	4	82	1977	7	48336000	697344	158	4
18618	74056	48397000	13.24	55.3719008264	NA	34.0734710744	7	121	1977	7	48397000	697345	222	2
18620	74049	48376000	13.36	55.7251908397	NA	-3.3172519084	7	131	1977	7	48376000	697347	296	5
18672	9629	50401000	15.03	63.0136986301	NA	-29.0879315068	5	146	1977	1	50401000	1073449	356	4
18734	693501	106507000	12.94	53.8461538462	NA	2.9197115385	4	65	1977	118	106507000	1161995	144	2
18735	693500	106506000	13.01	53.164556962	NA	-4.364414557	8	158	1977	118	106506000	1161996	357	5
18736	693499	106505000	13.48	55.4545454545	NA	-30.0713636364	5	110	1977	118	106505000	1161997	279	6
19004	484072	5425000	13.61	56.6265060241	NA	-22.1587801205	4	83	1977	83	5425000	181610	204	2
19122	192745	92316000	11.84	44.4444444444	NA	20.325	3	72	1977	25	92316000	228364	138	2
19187	455022	7513000	14.28	58	NA	-36.807	5	150	1977	76	7513000	452770	378	2
19188	455021	7512000	12.74	50.7575757576	NA	14.0231818182	6	132	1977	76	7512000	452771	266	5
19189	455020	7511000	13.15	49.2857142857	NA	0.2971428571	4	140	1977	76	7511000	452772	283	3
19497	228398	19719000	12.47	48.6486486486	NA	19.1933952703	8	185	1977	28	19719000	572991	359	2
19498	228369	19690000	12.87	51.9047619048	NA	35.6571428571	10	210	1977	28	19690000	572992	372	6
19499	228368	19689000	13.06	51.7928286853	NA	8.1138784861	10	251	1977	28	19689000	572993	514	2
19500	228367	19688000	12.04	48.1865284974	NA	21.7487586356	12	193	1977	28	19688000	572994	385	3
19501	228366	19687000	14.43	61.5384615385	NA	7.4002564103	9	195	1977	28	19687000	572995	409	3
19514	268070	13967000	12.92	53.7037037037	NA	4.4808888889	10	162	1977	33	13967000	550083	356	5
19551	245634	13092000	13.3	52.1739130435	NA	11.3963586957	4	115	1977	30	13092000	619341	226	5
19552	245633	13091000	12.68	51.3274336283	NA	-7.6843731563	6	113	1977	30	13091000	619342	261	3
19553	245632	13090000	13.13	51.0344827586	NA	20.4524137931	5	145	1977	30	13090000	619343	269	2
19635	74018	48297000	11.8	46.8085106383	NA	18.1333333333	3	47	1977	7	48297000	697348	96	1
19636	74008	48274000	13.04	53.3898305085	NA	21.9750282486	6	118	1977	7	48274000	697349	230	1
19637	73998	48248000	13.57	57.4712643678	NA	18.0291724138	5	87	1977	7	48248000	697350	176	3
19702	9609	50305000	11.84	45.9259259259	NA	40.62	7	135	1977	1	50305000	1073452	234	4
19738	693416	106421000	13.09	53.3653846154	NA	17.3364615385	10	208	1977	118	106421000	1161998	414	4
19739	693415	106420000	12.98	50.3225806452	NA	6.847228739	11	310	1977	118	106420000	1161999	628	2
19740	693414	106419000	12.14	45.1282051282	NA	18.9046153846	7	195	1977	118	106419000	1162000	368	3
19741	693413	106418000	11.54	44.8484848485	NA	41.9093181818	10	165	1977	118	106418000	1162001	289	5
19742	693412	106417000	13.55	59.1397849462	NA	-13.2805040323	8	93	1977	118	106417000	1162002	229	2
19784	157886	6161000	12.13	43.75	NA	2.51125	4	128	1977	15	6161000	1147188	260	2
19785	157885	6160000	12.06	48.6666666667	NA	20.154	10	150	1977	15	6160000	1147189	304	1
19786	157884	6159000	13.13	53.6144578313	NA	18.1026656627	8	166	1977	15	6159000	1147190	329	1
19787	157883	6158000	11.12	39.5973154362	NA	24.3526565996	6	149	1977	15	6158000	1147191	277	2
19789	157882	6156000	11.84	44.262295082	NA	23.9640819672	5	122	1977	15	6156000	1147193	228	1
20015	181008	22201000	12.26	48.7951807229	NA	26.5584672021	9	166	1977	24	22201000	NA	317	NA
20017	720161	37837000	11.41	41.975308642	NA	30.3338888889	7	162	1975	119	37837000	114960	293	4
20018	720160	37836000	11.21	39.5061728395	NA	24.8522222222	3	81	1975	119	37836000	114961	148	1
20261	455006	7494000	12.95	53.7313432836	NA	14.3203171642	4	67	1977	76	7494000	452774	139	2
20303	464413	12723000	11.62	43.829787234	NA	7.6709090909	11	235	1976	77	12723000	495030	493	2
20515	355521	39688000	12.71	50.7853403141	NA	21.8525596277	9	191	1977	50	39688000	654035	369	2
20516	355520	39687000	12.06	48.2456140351	NA	18.8786842105	7	114	1977	50	39687000	654036	231	4
20517	355519	39686000	11.99	46.7948717949	NA	36.8232692308	8	156	1977	50	39686000	654037	277	3
20519	73974	48153000	12.63	46.875	NA	17.051875	2	64	1977	7	48153000	697351	119	1
20520	73966	48130000	14.06	59.0909090909	NA	-5.845	2	44	1977	7	48130000	697352	99	4
20572	9604	50284000	13.29	52.5547445255	NA	-0.0562919708	5	137	1977	1	50284000	1073453	290	5
20575	9599	50267000	12.63	51.1627906977	NA	20.8974418605	7	129	1977	1	50267000	1073456	255	6
20620	693301	106305000	12.33	47.4226804124	NA	14.3294974227	8	194	1977	118	106305000	1162003	385	3
20621	693300	106304000	12.68	50	NA	15.1894444444	7	162	1977	118	106304000	1162004	322	3
20622	693299	106303000	13.87	58.5858585859	NA	-2.1165454545	5	99	1977	118	106303000	1162005	221	2
20623	693298	106302000	13.37	55.6451612903	NA	5.9912779156	13	248	1977	118	106302000	1162006	532	4
20624	693297	106301000	11.97	47.1830985915	NA	9.4905809859	8	142	1977	118	106301000	1162007	301	2
20625	693296	106300000	13.03	52.1327014218	NA	8.2256187467	9	211	1977	118	106300000	1162008	436	4
20626	693295	106299000	12.16	47.1264367816	NA	1.9449568966	4	87	1977	118	106299000	1162009	188	2
20627	693294	106298000	12.92	48.9361702128	NA	3.1316666667	3	94	1977	118	106298000	1162010	191	2
20628	693293	106297000	14.11	59.477124183	NA	-10.5382352941	7	153	1977	118	106297000	1162011	353	3
20629	693292	106296000	9.74	33.8842975207	NA	37.6649431818	8	121	1977	118	106296000	1162012	220	3
20630	693190	106194000	14.55	62.1468926554	NA	-22.1032309322	8	177	1977	118	106194000	1162013	432	2
20631	693189	106193000	12.13	48.6486486486	NA	15.2276726727	9	148	1977	118	106193000	1162014	306	3
20632	693188	106192000	12.85	52.3560209424	NA	23.1207513089	10	191	1977	118	106192000	1162015	371	2
20633	693187	106191000	11.84	45.9259259259	NA	27.46	7	135	1977	118	106191000	1162016	255	2
20663	110116	85106000	13.21	54.4303797468	NA	-7.0416297468	4	79	1977	8	85106000	1313856	181	3
20664	110082	85020000	13.85	58.6206896552	NA	13.6358045977	3	58	1977	8	85020000	1313857	119	4
20665	110065	84983000	12.91	50.7936507937	NA	-12.1144285714	5	126	1977	8	84983000	1313858	288	2
20867	484043	5395000	12.19	44.9152542373	NA	7.6925	4	118	1977	83	5395000	181611	236	6
20868	468713	4516000	11.62	45.0236966825	NA	19.3869687994	12	211	1977	78	4516000	208543	423	3
20869	468712	4515000	12.74	51.2195121951	NA	14.7640853659	2	41	1977	78	4515000	208544	83	2
21068	475210	6289000	12.04	45.0549450549	NA	19.612032967	7	182	1977	81	6289000	487294	346	4
21070	475209	6287000	11.99	43.3962264151	NA	15.674245283	7	212	1977	81	6287000	487296	402	1
21197	228319	19640000	12.59	48	NA	13.1629555556	9	250	1977	28	19640000	572996	489	1
21198	228318	19639000	13.32	50.8045977011	NA	8.7280901857	13	435	1977	28	19639000	572997	844	3
21201	268054	13945000	12.24	47.2826086957	NA	17.9682608696	8	184	1977	33	13945000	550084	360	3
21304	355477	39644000	14.64	61.5384615385	NA	-13.9723076923	4	104	1977	50	39644000	654038	239	2
21305	355476	39643000	12.22	49.3670886076	NA	-19.0956708861	5	79	1977	50	39643000	654039	196	2
21349	9581	50174000	14.33	59.0909090909	NA	-8.7356818182	4	110	1977	1	50174000	1073460	244	4
21351	9569	50106000	13.97	60.4166666667	NA	-3.28	9	144	1977	1	50106000	1073462	330	16
21452	110049	84936000	13.64	54.3859649123	NA	-19.4925	2	57	1977	8	84936000	1313859	133	4
21453	110018	84879000	12.29	41.40625	NA	12.1736458333	3	128	1977	8	84879000	1313860	229	6
21561	545830	10728000	13.02	55.223880597	NA	22.7713134328	5	67	1977	101	10728000	27096	135	1
21570	493129	16565000	14.02	55.223880597	NA	-10.2570522388	4	134	1977	84	16565000	59837	290	2
21571	493128	16564000	12.84	52.9411764706	NA	5.4505882353	5	85	1977	84	16564000	59838	185	3
21720	192680	91870000	13.19	52.2012578616	NA	-1.5002358491	6	159	1977	25	91870000	228370	341	3
21768	454969	7441000	12.73	50.3067484663	NA	-3.127607362	7	163	1977	76	7441000	452775	359	3
21898	268051	13936000	13.47	56.25	NA	-9.17175	5	96	1977	33	13936000	550085	223	3
21933	245586	13044000	13.49	55.3571428571	NA	12.6329285714	5	112	1977	30	13044000	619344	227	2
21973	73918	47978000	13.23	54.5454545455	NA	20.1016363636	5	99	1977	7	47978000	697354	195	5
22049	61310	65356000	12.24	48.6486486486	NA	16.5710135135	2	37	1977	5	65356000	940042	75	2
22075	693093	106097000	11.73	42.5149700599	NA	32.6871606786	6	167	1977	118	106097000	1162017	288	3
22076	693092	106096000	13.58	55.9701492537	NA	5.4965174129	6	134	1977	118	106096000	1162018	283	3
22077	693091	106095000	13.54	58.1151832461	NA	-3.4106766009	13	191	1977	118	106095000	1162019	441	2
22078	693090	106094000	13.26	54.4	NA	-32.9172333333	6	125	1977	118	106094000	1162020	323	3
22079	693089	106093000	12.45	49.7142857143	NA	8.7137460317	9	175	1977	118	106093000	1162021	369	3
22080	692961	105965000	12.31	47.5935828877	NA	19.7906584225	8	187	1977	118	105965000	1162022	361	2
22126	110000	84841000	11.99	44.4444444444	NA	11.7966666667	2	54	1977	8	84841000	1313861	107	3
22127	109982	84794000	13.58	56.4516129032	NA	11.2002688172	3	62	1977	8	84794000	1313862	128	2
22304	180957	22115000	14.02	56.3758389262	NA	21.5826308725	5	149	1977	24	22115000	85624	273	5
22305	180956	22114000	11.71	46.357615894	NA	36.8753874172	10	151	1977	24	22114000	85625	276	4
22306	180955	22113000	13.36	56.204379562	NA	2.3450958029	8	137	1977	24	22113000	85626	303	8
22307	180954	22112000	14.3	60.9523809524	NA	24.3771428571	5	105	1977	24	22112000	85627	200	5
22381	192642	91549000	11.01	40.5063291139	NA	30.4393829114	4	79	1977	25	91549000	228378	146	2
22419	454959	7425000	11.9	45	NA	27.8502380952	6	140	1978	76	7425000	452776	257	3
22555	228293	19614000	13.11	51.9553072626	NA	-15.2596648045	7	179	1978	28	19614000	572998	415	3
22556	228292	19613000	12.59	48.5207100592	NA	22.5083136095	13	338	1978	28	19613000	572999	631	4
22766	355440	39607000	13.04	54.4827586207	NA	16.6146360153	9	145	1977	50	39607000	654040	298	1
22767	73888	47862000	12.06	47.3684210526	NA	13.8973684211	6	114	1978	7	47862000	697355	234	4
22890	524400	5721000	13.11	53.2710280374	NA	6.4261495327	5	107	1977	93	5721000	1289972	226	1
22932	109916	84627000	12.73	50.7692307692	NA	9.1356410256	3	65	1978	8	84627000	1313863	135	1
22933	109879	84543000	13.38	54.1666666667	NA	-21.975	3	72	1978	8	84543000	1313864	174	2
23064	180936	22075000	12.24	47.1428571429	NA	10.325952381	3	70	1978	24	22075000	85629	143	1
23087	484010	5362000	13.77	57.7235772358	NA	-0.3676219512	6	123	1978	83	5362000	181612	271	7
23185	501692	10737000	13.5	55.4838709677	NA	0.9690322581	7	155	1977	85	10737000	215936	336	2
23195	513241	11450000	13.41	53.1531531532	NA	2.6092905405	4	111	1977	88	11450000	379329	231	2
23197	192610	91278000	12.46	50.7692307692	NA	23.7443269231	4	65	1978	25	91278000	228385	128	5
23391	228269	19590000	12.59	48.1651376147	NA	10.752396789	8	218	1978	28	19590000	573000	434	4
23392	228268	19589000	14.1	60.593220339	NA	-15.2047131682	13	236	1978	28	19589000	573001	568	4
23439	355418	39585000	12.85	52.2988505747	NA	15.0944252874	9	174	1978	50	39585000	654041	354	4
23440	355417	39584000	12.41	47.3282442748	NA	19.7603206107	10	262	1978	50	39584000	654042	497	2
23495	9537	49917000	12.97	49.2063492063	NA	20.4339285714	4	126	1978	1	49917000	1073467	230	5
23530	692858	105862000	11.72	42.9347826087	NA	23.3691304348	7	184	1977	118	105862000	1162023	341	2
23531	692857	105861000	13.39	55.5555555556	NA	-4.2529090909	10	198	1977	118	105861000	1162024	447	2
23532	692856	105860000	14.25	58.7301587302	NA	5.3061904762	7	189	1977	118	105860000	1162025	389	5
23533	692855	105859000	12.34	48.1818181818	NA	20.6886363636	5	110	1977	118	105859000	1162026	213	5
23534	692854	105858000	14.45	61.9047619048	NA	-15.9085714286	6	126	1977	118	105858000	1162027	300	2
23535	692853	105857000	11.86	47.1264367816	NA	25.469200627	11	174	1977	118	105857000	1162028	340	2
23536	692852	105856000	13.77	58.8235294118	NA	-17.7729411765	6	102	1977	118	105856000	1162029	250	4
23537	692851	105855000	13.36	56.462585034	NA	11.2729931973	9	147	1977	118	105855000	1162030	311	4
23564	503492	2327000	11.04	39.7790055249	NA	33.8341609116	8	181	1976	86	2327000	1298264	321	1
23684	493090	16479000	13.13	53.1531531532	NA	9.0047027027	5	111	1978	84	16479000	59840	230	1
23742	468685	4485000	11.8	45.4545454545	NA	8.138	5	99	1977	78	4485000	208545	209	2
23937	475205	6276000	11.07	39.8550724638	NA	32.6813043478	12	276	1978	81	6276000	487298	492	2
23938	475204	6275000	13.25	54.0229885057	NA	-4.8619396552	4	87	1978	81	6275000	487299	195	2
24124	355361	39528000	13.55	57.3248407643	NA	-0.0086907289	9	157	1978	50	39528000	654043	351	2
24125	355360	39527000	13.3	53.8461538462	NA	10.9916923077	5	117	1978	50	39527000	654044	238	6
24179	61282	65075000	14.56	64.4444444444	NA	16.77	3	45	1978	5	65075000	940052	93	5
24212	692734	105738000	12.47	46.7811158798	NA	6.9838546137	8	233	1978	118	105738000	1162031	469	2
24213	692733	105737000	13.7	55.3990610329	NA	-21.5612059859	8	213	1978	118	105737000	1162032	507	2
24214	692732	105736000	12	41.6666666667	NA	8.145	4	144	1978	118	105736000	1162033	276	2
24215	692731	105735000	12.59	50.4587155963	NA	15.1911050876	11	218	1978	118	105735000	1162034	442	2
24216	692730	105734000	12.88	52.2388059701	NA	5.0275298507	10	201	1978	118	105734000	1162035	431	3
24217	692729	105733000	11.74	44.8275862069	NA	17.7768965517	7	145	1978	118	105733000	1162036	288	4
24218	692728	105732000	10.63	37.1681415929	NA	26.6747610619	5	113	1978	118	105732000	1162037	210	2
24273	109711	84174000	12.72	47.619047619	NA	3.6482142857	4	126	1978	8	84174000	1313866	255	3
24401	180901	21996000	12.34	44.9612403101	NA	14.7384593023	4	129	1978	24	21996000	85631	243	6
24402	180900	21995000	13.46	55.3846153846	NA	-19.4982051282	3	65	1978	24	21995000	85632	157	4
24428	206025	14851000	13.86	59.0551181102	NA	19.8861417323	7	127	1978	26	14851000	189672	253	2
24429	206008	14829000	12.86	52.1428571429	NA	1.6235714286	7	140	1978	26	14829000	189673	306	3
24512	454924	7379000	11.65	44.3661971831	NA	8.7041549296	7	142	1978	76	7379000	452778	298	4
24844	692618	105621000	12.79	51.1551155116	NA	21.2516584158	14	303	1978	118	105621000	1162038	586	4
24845	692617	105620000	12.5	49.1525423729	NA	10.3984639831	8	177	1978	118	105620000	1162039	364	5
24846	692616	105619000	12.03	47.3214285714	NA	12.6454761905	6	112	1978	118	105619000	1162040	232	4
24847	692615	105618000	12.83	51.0989010989	NA	19.1921016484	8	182	1978	118	105618000	1162041	354	9
24894	109667	84092000	12.16	46.3917525773	NA	19.9985695876	4	97	1978	8	84092000	1313867	186	1
24895	109666	84091000	11.55	44.4444444444	NA	31.8983333333	3	54	1978	8	84091000	1313868	100	5
25034	180880	21952000	13.32	54.8780487805	NA	-1.7432317073	4	82	1978	24	21952000	85633	182	4
25035	180879	21951000	11.69	44.8717948718	NA	-2.7651923077	4	78	1978	24	21951000	85634	175	1
25061	468670	4463000	12.94	54.0983606557	NA	-23.6109631148	4	61	1978	78	4463000	208546	155	2
25062	468664	4456000	13.02	50.9259259259	NA	-3.87	4	108	1978	78	4456000	208547	234	2
25063	468663	4455000	13.03	49.7695852535	NA	1.4916589862	7	217	1978	78	4455000	208548	446	3
25157	454909	7361000	12.33	50	NA	8.705	5	80	1978	76	7361000	452780	172	3
25167	475182	6246000	13.24	53.6764705882	NA	-9.0099019608	6	136	1978	81	6246000	487301	310	4
25285	228235	19556000	13.16	52.1367521368	NA	8.3526923077	9	234	1978	28	19556000	573002	476	2
25286	228234	19555000	13.16	54.0229885057	NA	-7.3775596817	13	261	1978	28	19555000	573003	598	3
25347	73804	47493000	13.32	56.5789473684	NA	19.9806842105	5	76	1978	7	47493000	697358	154	3
25384	9480	49616000	12.86	53.6231884058	NA	25.7499275362	9	138	1978	1	49616000	1073472	270	4
25385	9479	49615000	12.41	45.8064516129	NA	7.2616129032	5	155	1978	1	49615000	1073473	308	4
25387	61254	64813000	11.8	46.8085106383	NA	14.5333333333	3	47	1978	5	64813000	940061	98	4
25436	692389	105391000	12.92	48.7046632124	NA	3.2324654577	6	193	1978	118	105391000	1162042	390	3
25437	692388	105390000	11.58	44.8275862069	NA	-32.5363448276	5	87	1978	118	105390000	1162043	228	4
25438	692387	105389000	13.37	56.7741935484	NA	-7.0252419355	10	155	1978	118	105389000	1162044	363	2
25439	692386	105388000	12.5	50.8474576271	NA	13.3555084746	7	118	1978	118	105388000	1162045	246	6
25440	692385	105387000	13.34	52.8455284553	NA	4.7331300813	9	246	1978	118	105387000	1162046	507	2
25441	692384	105386000	11.93	45.5128205128	NA	25.3188461538	7	156	1978	118	105386000	1162047	293	3
25442	692383	105385000	13.74	54.7945205479	NA	-3.5920410959	5	146	1978	118	105385000	1162048	312	2
25486	109573	83824000	12.2	48.6111111111	NA	18.19	4	72	1978	8	83824000	1313869	145	5
25487	109572	83823000	11.07	42.5742574257	NA	28.0157425743	7	101	1978	8	83823000	1313870	196	1
25576	545794	10669000	14.28	62.6666666667	NA	-9.174	5	75	1978	101	10669000	27097	178	1
25588	493040	16360000	11.67	41.5730337079	NA	29.3862546816	3	89	1978	84	16360000	59848	155	2
25635	205970	14764000	14.52	64	NA	-17.478775	8	125	1978	26	14764000	189674	308	6
25757	475180	6240000	13.62	53.9325842697	NA	-8.6362172285	6	178	1978	81	6240000	487304	390	4
25762	464331	12614000	12.22	48.502994012	NA	39.064584165	9	167	1977	77	12614000	495031	294	4
25763	464330	12613000	12.93	51	NA	-6.352	8	200	1977	77	12613000	495032	444	1
25942	245449	12906000	12.68	50.3225806452	NA	21.1638709677	7	155	1978	30	12906000	619345	299	4
25943	245421	12877000	12.19	44.9152542373	NA	30.6348728814	4	118	1978	30	12877000	619346	204	3
26051	692510	105513000	13.19	55.223880597	NA	14.3203171642	4	67	1978	118	105513000	1162049	139	4
26052	692509	105512000	12.56	48.6666666667	NA	6.62	6	150	1978	118	105512000	1162050	310	4
26053	692508	105511000	11.96	46.3963963964	NA	24.7720761671	11	222	1978	118	105511000	1162051	424	3
26054	692507	105510000	12.95	53.1531531532	NA	28.0034459459	6	111	1978	118	105510000	1162052	210	6
26055	692506	105509000	13.53	56.6265060241	NA	1.8854124189	13	249	1978	118	105509000	1162053	546	3
26066	157881	6144000	11.9	45.4545454545	NA	17.2277272727	4	88	1978	15	6144000	1147203	174	5
26068	157880	6142000	10.1	35.1351351351	NA	32.5764189189	2	37	1978	15	6142000	1147205	68	2
26072	157879	6138000	11.49	43.2	NA	31.3787666667	6	125	1978	15	6138000	1147209	228	4
26073	157878	6137000	11.96	45.3987730061	NA	21.2662576687	7	163	1978	15	6137000	1147210	312	3
26076	157877	6134000	11.59	43.5114503817	NA	32.910807888	6	131	1978	15	6134000	1147213	235	5
26080	157876	6130000	13.93	57.9710144928	NA	8.7726086957	6	138	1978	15	6130000	1147217	285	1
26081	157875	6129000	13.99	57.6271186441	NA	2.4106779661	7	177	1978	15	6129000	1147218	374	3
26087	157874	6123000	11.36	40.7692307692	NA	26.8634615385	5	130	1978	15	6123000	1147224	236	5
26088	157873	6122000	11.46	45.0704225352	NA	23.222	5	71	1978	15	6122000	1147225	142	5
26090	157872	6120000	14.68	66.6666666667	NA	-29.4225	2	21	1978	15	6120000	1147227	56	1
26094	524366	5681000	12.74	51.2195121951	NA	25.0811585366	4	82	1978	93	5681000	1289973	156	1
26095	524365	5680000	14.79	63.1578947368	NA	-18.5301973684	4	95	1978	93	5680000	1289974	226	1
26096	524364	5679000	11.25	42.0168067227	NA	26.7461834734	6	119	1978	93	5679000	1289975	225	2
26212	545786	10651000	11.25	44.1558441558	NA	41.0896861472	6	77	1978	101	10651000	27099	139	2
26222	493022	16320000	11.23	41.40625	NA	15.3207291667	6	128	1978	84	16320000	59849	257	1
26223	493021	16319000	11.35	40.243902439	NA	33.6209349593	3	82	1978	84	16319000	59850	141	3
26319	468654	4444000	12.18	40	NA	-8.04	1	45	1978	78	4444000	208549	90	3
26320	468653	4443000	12.37	49.1525423729	NA	-26.7775141243	3	59	1978	78	4443000	208550	149	1
26447	513192	11381000	11.03	41.095890411	NA	38.812619863	4	73	1978	88	11381000	379330	129	1
26450	192433	89930000	11.25	40.9937888199	NA	21.6465217391	7	161	1978	25	89930000	228402	308	3
26493	454884	7327000	12.34	51.048951049	NA	27.9896503497	11	143	1978	76	7327000	452781	280	4
26695	228199	19520000	12.52	50.5494505495	NA	9.8652967033	5	91	1978	28	19520000	573004	192	2
26696	228198	19519000	11.25	42.1800947867	NA	30.5948384317	11	211	1978	28	19519000	573005	391	3
26697	228140	19461000	12.23	48.5436893204	NA	26.8404104148	11	206	1978	28	19461000	573006	392	2
26809	355275	39442000	12.74	51.7857142857	NA	6.6026190476	3	56	1978	50	39442000	654045	120	4
26810	355274	39441000	12.93	52.4590163934	NA	22.5442076503	9	183	1978	50	39441000	654046	354	3
26818	73739	47233000	14.51	62.7118644068	NA	1.9004519774	3	59	1978	7	47233000	697361	129	1
26872	9437	49399000	12.68	49.0445859873	NA	21.3140498938	6	157	1978	1	49399000	1073476	295	7
26878	61238	64714000	11.32	38.4615384615	NA	39.7890384615	2	65	1978	5	64714000	940069	103	1
26912	692189	105191000	13.03	52.1367521368	NA	26.8993846154	5	117	1978	118	105191000	1162054	216	2
26913	692188	105190000	12.99	53.3333333333	NA	10.70775	4	75	1978	118	105190000	1162055	157	2
26914	692187	105189000	12.18	48.7394957983	NA	-8.0569747899	7	119	1978	118	105189000	1162056	278	3
26915	692186	105188000	12.86	52.7950310559	NA	5.290200138	9	161	1978	118	105188000	1162057	349	4
26916	692185	105187000	12.65	49.4845360825	NA	6.9160953608	4	97	1978	118	105187000	1162058	201	4
26917	692184	105186000	13.35	53.9170506912	NA	-6.3308653354	9	217	1978	118	105186000	1162059	484	2
26918	692183	105185000	13.56	55.033557047	NA	-6.307746085	6	149	1978	118	105185000	1162060	331	4
26919	692182	105184000	13.45	56.9696969697	NA	-6.7997727273	10	165	1978	118	105184000	1162061	384	3
26972	109497	83661000	11.34	43.75	NA	31.08875	6	96	1978	8	83661000	1313872	181	3
26973	109476	83621000	12.76	51.724137931	NA	9.2599425287	3	58	1978	8	83621000	1313873	122	2
26974	109459	83583000	13.18	54.2372881356	NA	23.4089265537	3	59	1978	8	83583000	1313874	114	1
26975	109424	83512000	12.97	53.1914893617	NA	2.353	5	94	1978	8	83512000	1313875	206	4
26976	109408	83479000	13.59	53.1914893617	NA	8.5316666667	3	94	1978	8	83479000	1313876	185	3
27104	492982	16233000	14.26	62.7906976744	NA	5.3796899225	3	43	1978	84	16233000	59852	95	3
27132	180841	21860000	12.96	49.6644295302	NA	6.8202147651	5	149	1978	24	21860000	85635	299	6
27155	205923	14683000	12.09	50	NA	-21.1448039216	6	68	1978	26	14683000	189675	174	3
27252	501676	10715000	15.12	67.1328671329	NA	-13.6381949301	8	143	1978	85	10715000	215937	342	1
27253	501667	10704000	12.68	47.8991596639	NA	-2.5141911765	4	119	1978	85	10704000	215938	252	5
27530	228081	19401000	12.27	48.2300884956	NA	17.9043724859	11	226	1978	28	19401000	573007	449	3
27531	228080	19400000	14.13	59.0038314176	NA	-24.0481818182	11	261	1978	28	19400000	573008	638	1
27532	228079	19399000	13.6	52.6315789474	NA	-6.291193609	4	133	1978	28	19399000	573009	282	2
27533	228078	19398000	14.15	59.670781893	NA	15.909023569	11	243	1978	28	19398000	573010	484	3
27534	228077	19397000	13.49	55.9782608696	NA	-1.9671980676	9	184	1978	28	19397000	573011	409	3
27535	228076	19396000	12.7	48.0769230769	NA	11.9490384615	7	208	1978	28	19396000	573012	405	5
27568	245378	12833000	13.09	52.3560209424	NA	20.4887859948	8	191	1978	30	12833000	619347	366	3
27645	355237	39404000	13.78	56.2091503268	NA	0.6936764706	6	153	1978	50	39404000	654047	326	3
27783	692293	105295000	12.85	52.8455284553	NA	17.0487804878	7	123	1978	118	105295000	1162062	250	2
27784	692292	105294000	12.57	50.2762430939	NA	26.5702885206	9	181	1978	118	105294000	1162063	342	3
27785	692291	105293000	13.61	57.7922077922	NA	5.4347546898	9	154	1978	118	105293000	1162064	335	4
27786	692290	105292000	12.75	49.0909090909	NA	-13.3502272727	6	165	1978	118	105292000	1162065	375	2
27787	692289	105291000	13.76	52.7777777778	NA	-21.935	5	180	1978	118	105291000	1162066	409	7
27788	692288	105290000	13.34	54.5454545455	NA	18.3813636364	5	110	1978	118	105290000	1162067	216	2
27864	109353	83361000	14.3	60.6060606061	NA	-14.1768181818	3	66	1978	8	83361000	1313877	155	4
27985	386651	9320000	12.77	50.9090909091	NA	3.7686363636	5	110	1978	58	9320000	37247	235	5
28058	180802	21760000	10.98	41.6666666667	NA	24.325	7	108	1978	24	21760000	85636	213	2
28102	483942	5291000	11.81	46.2264150943	NA	10.9240880503	6	106	1978	83	5291000	181613	223	5
28103	483934	5279000	13.35	54.4117647059	NA	-0.9231372549	6	136	1978	83	5279000	181614	297	3
28110	468645	4434000	13.11	54.0322580645	NA	-17.2054962779	13	248	1978	78	4434000	208551	600	5
28193	454869	7309000	12.27	48.9130434783	NA	29.0742173913	5	92	1978	76	7309000	452782	173	4
28194	454868	7308000	12.35	49.4505494505	NA	26.5993626374	5	91	1978	76	7308000	452783	174	4
28220	464271	12537000	12.15	47.5409836066	NA	5.2081420765	12	244	1978	77	12537000	495033	522	3
28425	73687	47037000	13.36	54.3010752688	NA	24.9523790323	8	186	1978	7	47037000	697362	348	2
28483	9412	49258000	13.85	55.4794520548	NA	-0.6947808219	5	146	1978	1	49258000	1073480	307	5
28520	692087	105089000	12.93	52.4590163934	NA	1.0474863388	6	122	1978	118	105089000	1162068	267	3
28521	692086	105088000	13.24	55.2845528455	NA	0.5414634146	7	123	1978	118	105088000	1162069	274	2
28522	692085	105087000	12.84	50	NA	-0.0564545455	10	264	1978	118	105087000	1162070	562	4
28523	692084	105086000	12.95	50.3649635036	NA	1.1787445255	5	137	1978	118	105086000	1162071	288	2
28524	692083	105085000	12.32	49.1124260355	NA	14.5708218277	9	169	1978	118	105085000	1162072	346	2
28525	692082	105084000	13.24	52.7131782946	NA	-10.8496744186	5	129	1978	118	105084000	1162073	292	6
28526	692081	105083000	14.68	62.2448979592	NA	-6.2243367347	4	98	1978	118	105083000	1162074	218	4
28527	692080	105082000	13.57	53.2374100719	NA	0.1964468425	9	278	1978	118	105082000	1162075	576	2
28705	206524	15569000	12.48	49.2307692308	NA	20.1987179487	6	130	1975	26	15569000	189676	253	3
28706	206523	15568000	12.13	46.5838509317	NA	30.5794409938	7	161	1975	26	15568000	189677	291	7
28707	205872	14609000	12.18	49.6124031008	NA	30.300620155	9	129	1978	26	14609000	189678	247	3
28708	205871	14608000	10.7	40	NA	13.95	2	30	1978	26	14608000	189679	63	2
28711	483922	5267000	12.45	49.5798319328	NA	8.9730742297	6	119	1978	83	5267000	181615	250	2
28790	501658	10693000	13.35	54.4117647059	NA	-13.986372549	3	68	1978	85	10693000	215939	159	5
28810	192386	89600000	11.75	42.5531914894	NA	19.212	5	141	1978	25	89600000	228406	265	1
28811	192385	89599000	12.26	46.9387755102	NA	27.155255102	6	147	1978	25	89599000	228407	269	6
28870	454854	7288000	12.71	47.2392638037	NA	8.6981472393	5	163	1978	76	7288000	452786	318	5
28965	594323	3517000	13.58	56.1538461538	NA	22.151025641	6	130	1978	117	3517000	478869	250	2
29052	228048	19368000	12.77	50.4716981132	NA	11.3317714885	9	212	1978	28	19368000	573013	430	2
29053	228047	19367000	13.47	55.3398058252	NA	9.7567718447	14	309	1978	28	19367000	573014	638	3
29054	228046	19366000	13.14	50.6578947368	NA	-1.5696842105	5	152	1978	28	19366000	573015	319	6
29055	228045	19365000	11.14	38.4236453202	NA	20.2857142857	7	203	1978	28	19365000	573016	377	2
29056	228044	19364000	12.93	48.828125	NA	7.79875	8	256	1978	28	19364000	573017	504	3
29134	355205	39372000	12.42	46.7741935484	NA	4.9369061584	11	310	1978	50	39372000	654048	635	3
29135	355180	39347000	11.47	44.8087431694	NA	43.4218237705	12	183	1978	50	39347000	654049	320	3
29137	73655	46904000	12.96	53.6231884058	NA	11.5436413043	4	69	1978	7	46904000	697364	145	3
29219	9389	49148000	13.52	53.4246575342	NA	-7.6482054795	5	146	1978	1	49148000	1073481	319	11
29291	691975	104977000	12.14	46.2809917355	NA	6.7794380165	5	121	1978	118	104977000	1162076	251	4
29292	691974	104976000	14.45	57.5539568345	NA	-24.4161061151	4	139	1978	118	104976000	1162077	322	3
29293	691973	104975000	13.62	57.7235772358	NA	10.1707317073	7	123	1978	118	104975000	1162078	260	5
29496	492948	16157000	12.26	47.311827957	NA	13.1265725806	4	93	1978	84	16157000	59854	187	1
29500	492964	16189000	10.2	34.9056603774	NA	33.675490566	5	106	1978	84	16189000	59858	190	2
29501	492963	16188000	12.67	49.3333333333	NA	10.004	3	75	1978	84	16188000	59859	152	2
29550	719774	36208000	13.66	55.2380952381	NA	-35.7401785714	4	105	1977	119	36208000	114965	268	5
29592	483912	5257000	13.41	55.0458715596	NA	0.7612110092	5	109	1978	83	5257000	181616	237	6
29738	454838	7262000	13.96	58.2417582418	NA	-9.6276785714	4	91	1978	76	7262000	452788	208	4
29739	454837	7261000	11.6	44.3298969072	NA	3.9893608247	5	97	1978	76	7261000	452789	210	7
29740	454836	7260000	11.6	43.75	NA	8.7113541667	6	128	1978	76	7260000	452790	267	9
29912	228019	19339000	13.39	55.0387596899	NA	2.6962209302	6	129	1978	28	19339000	573018	278	8
29919	267986	13815000	12.82	53.125	NA	11.4809375	8	128	1978	33	13815000	550086	271	3
29935	245350	12805000	12.6	50	NA	7.9427325581	12	258	1978	30	12805000	619348	540	2
29936	245326	12781000	12.71	50.5681818182	NA	21.5538636364	8	176	1978	30	12781000	619349	339	5
29937	245325	12780000	14.38	63.3333333333	NA	10.19	6	90	1978	30	12780000	619350	193	4
29938	245324	12779000	12.7	49.3506493506	NA	23.669047619	3	77	1978	30	12779000	619351	143	2
30044	9367	49030000	12.79	49.3902439024	NA	16.0819105691	6	164	1978	1	49030000	1073486	316	5
30046	61185	64274000	13.62	55.2631578947	NA	17.4874561404	3	76	1978	5	64274000	940089	147	4
30083	691862	104864000	11.94	45.3416149068	NA	29.0030434783	7	161	1978	118	104864000	1162079	294	2
30084	691861	104863000	13.11	51.746031746	NA	12.6026785714	12	315	1978	118	104863000	1162080	624	3
30085	691860	104862000	11.56	42.8571428571	NA	36.9145238095	3	70	1978	118	104862000	1162081	121	4
30086	691859	104861000	13.35	57.1428571429	NA	16.375	6	84	1978	118	104861000	1162082	175	2
30087	691858	104860000	12.68	51.0948905109	NA	6.0371532847	7	137	1978	118	104860000	1162083	293	2
30106	524350	5663000	13.37	54.2857142857	NA	-0.5511904762	3	70	1978	93	5663000	1289976	152	5
30271	545765	10601000	12.42	50	NA	6.44	4	72	1978	101	10601000	27100	155	5
30287	492930	16118000	13.71	58.5858585859	NA	-1.3306818182	6	99	1978	84	16118000	59860	224	3
30288	492929	16117000	10.87	40.1869158879	NA	34.5565965732	6	107	1978	84	16117000	59861	195	1
30331	275025	10409000	12.06	45.8333333333	NA	22.675	3	72	1978	34	10409000	15879	136	4
30379	719755	36020000	12.38	46.9135802469	NA	24.8522222222	3	81	1978	119	36020000	114977	148	1
30380	719754	36019000	12.26	46.25	NA	9.5108333333	3	80	1978	119	36019000	114978	161	4
30426	483899	5244000	13.98	56.5789473684	NA	1.6575	8	228	1978	83	5244000	181617	475	3
30427	483898	5243000	13.1	54.954954955	NA	-7.4221621622	7	111	1978	83	5243000	181618	260	2
30428	483897	5242000	13.02	54.3209876543	NA	4.4808888889	5	81	1978	83	5242000	181619	178	2
30429	483896	5241000	11.19	40.7407407407	NA	13.5441666667	6	135	1978	83	5241000	181620	272	3
30430	483895	5240000	14.21	59.5744680851	NA	-14.1175	4	94	1978	83	5240000	181621	219	6
30563	454823	7244000	11.95	46.0317460317	NA	41.8342857143	3	63	1978	76	7244000	452791	107	5
30564	454822	7243000	12.93	53.5714285714	NA	-17.6884285714	5	84	1978	76	7243000	452792	206	4
30783	227997	19317000	14.03	53.0864197531	NA	-20.5317592593	6	243	1978	28	19317000	573019	535	3
30997	109132	82831000	13.47	52.7472527473	NA	-6.1687179487	3	91	1978	8	82831000	1313878	196	4
30998	109131	82830000	11.92	43.9024390244	NA	25.3672764228	3	82	1978	8	82830000	1313879	149	4
31000	109101	82738000	12.89	52.6315789474	NA	6.4763157895	3	57	1978	8	82738000	1313881	122	4
31080	545757	10583000	10.77	40.6976744186	NA	47.6796899225	6	86	1978	101	10583000	27102	147	3
31108	591174	1299000	11.02	41.4814814815	NA	51.2135416667	8	135	1978	116	1299000	83693	221	1
31121	180746	21632000	12.8	50.6024096386	NA	-9.878373494	7	166	1978	24	21632000	85638	378	3
31122	180745	21631000	12.5	49.3421052632	NA	6.6897368421	7	152	1978	24	21631000	85639	320	1
31123	180693	21568000	11.02	40.2777777778	NA	26.7425	7	144	1978	24	21568000	85640	271	7
31144	205793	14497000	13.66	54.2372881356	NA	9.1263983051	2	59	1978	26	14497000	189681	117	4
31153	468633	4420000	12.85	52.8571428571	NA	2.9525	4	70	1978	78	4420000	208552	154	3
31154	468632	4419000	12.33	49.3150684932	NA	4.6249486301	8	146	1978	78	4419000	208553	317	2
31258	454814	7230000	13.7	55.2795031056	NA	-18.5014544513	6	161	1979	76	7230000	452793	377	4
31259	454813	7229000	11.21	41.958041958	NA	35.1431724942	15	286	1979	76	7229000	452794	515	1
31277	464201	12459000	11.97	47.7272727273	NA	27.6438636364	11	176	1978	77	12459000	495034	339	2
31279	464178	12434000	12.7	52.0710059172	NA	1.9596065089	10	169	1978	77	12434000	495035	375	1
31280	464177	12433000	10.45	37.5	NA	24.065	4	72	1978	77	12433000	495036	140	1
31282	464176	12431000	13.39	56.1797752809	NA	-20.3555955056	5	89	1978	77	12431000	495037	220	2
31410	245252	12707000	12.31	43.8746438746	NA	21.5315769231	10	351	1978	30	12707000	619352	621	3
31492	73570	46544000	14.15	55.8823529412	NA	-9.3161764706	4	136	1979	7	46544000	697368	292	3
31621	691616	104617000	13.19	47.3684210526	NA	0.4702009569	5	209	1978	118	104617000	1162084	405	3
31622	691615	104616000	15.32	58.7628865979	NA	-27.2914690722	2	97	1978	118	104616000	1162085	212	3
31647	524332	5642000	12.9	50	NA	-6.366953405	9	248	1978	93	5642000	1289977	543	2
31648	524331	5641000	13.33	52.7272727273	NA	2.0315909091	2	55	1978	93	5641000	1289978	115	1
31800	492888	16020000	11.41	40.7407407407	NA	13.3633333333	3	81	1979	84	16020000	59871	159	2
31802	492887	16018000	13.81	56.1904761905	NA	-5.92875	4	105	1979	84	16018000	59873	231	4
31847	483988	5339000	13.13	54.0229885057	NA	17.0392528736	9	174	1978	83	5339000	181622	350	3
31848	483965	5315000	12.48	39.8058252427	NA	0.1469660194	2	103	1978	83	5315000	181623	188	3
31947	501654	10685000	12.09	46.9879518072	NA	13.0062801205	8	166	1978	85	10685000	215940	339	3
31948	501653	10684000	12.05	44.9197860963	NA	17.7585026738	7	187	1978	85	10684000	215941	358	3
31962	513139	11294000	14.23	61.7647058824	NA	20.38	2	34	1978	88	11294000	379332	68	1
31979	140312	17051000	12.51	46.1139896373	NA	18.5744343696	6	193	1978	9	17051000	405811	355	2
31980	140311	17050000	13.74	55.6962025316	NA	14.1193248945	6	158	1978	9	17050000	405812	310	1
32403	355044	39210000	13.46	50.8287292818	NA	0.4245966851	5	181	1978	50	39210000	654050	363	3
32536	691510	104509000	12.96	52.3560209424	NA	-6.0521524142	9	191	1978	118	104509000	1162086	432	3
32537	691509	104508000	12.61	44.9735449735	NA	1.5060952381	5	189	1978	118	104508000	1162087	373	2
32538	691508	104507000	12.21	45.652173913	NA	5.3296956522	5	138	1978	118	104507000	1162088	283	3
32539	691507	104506000	13.46	51.4563106796	NA	-4.605566343	3	103	1978	118	104506000	1162089	215	5
32619	109015	82502000	13.8	60.2564102564	NA	-9.1830769231	6	78	1979	8	82502000	1313882	187	2
32620	109014	82501000	13.81	56.3106796117	NA	2.4637985437	4	103	1979	8	82501000	1313883	217	3
32621	108982	82431000	14.11	61.2244897959	NA	2.064829932	3	49	1979	8	82431000	1313884	109	3
32776	492869	15980000	11.98	45	NA	18.182	4	100	1979	84	15980000	59874	193	1
32777	492868	15979000	12.34	50	NA	29.2426585366	5	82	1979	84	15979000	59875	156	2
32855	205777	14470000	11.91	43.795620438	NA	15.9991824818	5	137	1979	26	14470000	189682	264	3
32858	483878	5221000	12.63	51.724137931	NA	11.3339655172	7	116	1979	83	5221000	181624	245	3
32859	483877	5220000	12.15	46.7153284672	NA	26.192013382	6	137	1979	83	5220000	181625	255	6
32862	468625	4410000	12.74	51.2195121951	NA	27.1445731707	4	82	1978	78	4410000	208554	154	3
32863	468620	4404000	13.13	55.7142857143	NA	24.6335714286	5	70	1978	78	4404000	208555	139	3
32949	192206	88140000	11.41	39.7790055249	NA	26.1793692449	6	181	1979	25	88140000	228418	321	2
32985	454792	7202000	11.81	44.776119403	NA	30.9606965174	9	201	1979	76	7202000	452795	364	2
33015	283494	8484000	9.54	33.3333333333	NA	50.4707692308	3	39	1978	37	8484000	463159	66	2
33223	245225	12680000	13.29	54.0740740741	NA	29.8375	6	135	1979	30	12680000	619353	246	3
33224	245224	12679000	12.44	47.7124183007	NA	34.4230882353	6	153	1979	30	12679000	619354	265	2
33225	245223	12678000	13.15	53.488372093	NA	23.6822674419	8	172	1979	30	12678000	619355	328	3
33381	691750	104751000	12.95	50.3649635036	NA	-12.4066569343	5	137	1978	118	104751000	1162090	310	3
33382	691749	104750000	14.08	58.4615384615	NA	0.3128365385	8	195	1978	118	104750000	1162091	419	2
33383	691748	104749000	13.13	51.4492753623	NA	4.7166521739	5	138	1978	118	104749000	1162092	284	2
33384	691747	104748000	13.88	58.1395348837	NA	-31.4061046512	6	129	1978	118	104748000	1162093	330	3
33385	691746	104747000	12.41	50.1960784314	NA	7.4411764706	15	255	1978	118	104747000	1162094	549	1
33632	483853	5195000	14.04	57.4626865672	NA	-22.3968507463	5	134	1979	83	5195000	181626	320	7
33633	483852	5194000	11.58	43.6241610738	NA	21.707852349	7	149	1979	83	5194000	181627	288	2
33634	483851	5193000	12.66	50.6024096386	NA	18.6123042169	4	83	1979	83	5193000	181628	164	4
33635	483850	5192000	12.21	46.1538461538	NA	25.8873076923	4	104	1979	83	5192000	181629	190	3
33729	501633	10657000	11.31	41.8604651163	NA	-13.699127907	2	43	1979	85	10657000	215942	101	4
33741	192223	88311000	12.24	48.087431694	NA	17.4589617486	9	183	1979	25	88311000	228422	365	3
33781	283501	8513000	13.68	52.9411764706	NA	-41.6632352941	1	34	1978	37	8513000	463160	86	1
34121	428367	5449000	11.67	42.5	NA	20.0858333333	3	80	1978	67	5449000	1064339	151	5
34147	691384	104381000	12.27	47.9532163743	NA	26.3288486842	8	171	1979	118	104381000	1162095	321	5
34148	691383	104380000	12.06	44.0677966102	NA	16.2958898305	4	118	1979	118	104380000	1162096	224	2
34149	691382	104379000	11.22	38.9162561576	NA	29.4541871921	7	203	1979	118	104379000	1162097	355	2
34150	691381	104378000	13.45	53.0172413793	NA	1.2715517241	8	232	1979	118	104378000	1162098	483	2
34151	691380	104377000	14.38	61.5853658537	NA	-27.5359146341	8	164	1979	118	104377000	1162099	414	3
34152	691379	104376000	11.57	42.4	NA	16.9976	5	125	1979	118	104376000	1162100	243	1
34153	691378	104375000	13.03	51.5283842795	NA	-5.5544298884	9	229	1979	118	104375000	1162101	505	4
34154	691268	104264000	13.62	55.5555555556	NA	-9.4231578947	7	171	1979	118	104264000	1162102	387	4
34155	691267	104263000	13.06	53.90625	NA	2.5515625	7	128	1979	118	104263000	1162103	281	3
34156	691266	104262000	12.35	49.4505494505	NA	-14.3061318681	5	91	1979	118	104262000	1162104	218	4
34180	157871	6116000	11.68	45.0381679389	NA	32.2018320611	7	131	1978	15	6116000	1147231	241	1
34208	506419	3394000	12.77	50	NA	3.236	6	150	1978	87	3394000	1303331	316	1
34209	506418	3393000	13.3	51.2658227848	NA	-14.2503924051	5	158	1978	87	3393000	1303332	353	2
34211	506417	3391000	12.19	48.0225988701	NA	14.3275706215	9	177	1978	87	3391000	1303334	361	1
34215	108898	82215000	13.93	55.9322033898	NA	-10.9481779661	2	59	1979	8	82215000	1313885	131	2
34216	108881	82174000	13.38	55.033557047	NA	-8.9525503356	7	149	1979	8	82174000	1313886	342	2
34329	492835	15908000	13.04	52.1126760563	NA	12.4217840376	3	71	1979	84	15908000	59880	143	3
34341	180641	21426000	13.94	60	NA	2.1063333333	9	150	1979	24	21426000	85641	333	5
34342	180640	21425000	11.85	45.7142857143	NA	11.2921428571	7	140	1979	24	21425000	85642	290	1
34496	454777	7187000	11.14	42.0382165605	NA	31.2448124558	9	157	1979	76	7187000	452796	293	4
34626	227971	19291000	12.73	51.3513513514	NA	21.986049896	13	259	1978	28	19291000	573020	504	3
34627	227916	19236000	13.57	56.7441860465	NA	7.959154334	11	215	1979	28	19236000	573021	455	2
34628	227915	19235000	13.08	50.9881422925	NA	10.1053842776	9	253	1979	28	19235000	573022	503	5
34629	227914	19234000	12.84	49.2537313433	NA	10.5944776119	7	201	1979	28	19234000	573023	397	6
34630	227891	19211000	12.8	51.0204081633	NA	20.5530797774	11	245	1979	28	19211000	573024	474	4
34631	227890	19210000	14.21	60.9195402299	NA	-10.6745402299	9	174	1979	28	19210000	573025	407	2
34635	589224	14530000	12.86	51.7647058824	NA	17.7250735294	12	255	1979	115	14530000	602287	505	3
34732	355006	39172000	13.63	56.25	NA	14.899	5	112	1979	50	39172000	654051	224	2
34736	73470	46118000	12.33	47.8260869565	NA	14.29	2	46	1979	7	46118000	697376	92	2
34739	73441	46002000	12.57	47.2972972973	NA	-3.2698108108	5	148	1979	7	46002000	697379	315	5
34791	9267	48365000	13.58	56.8965517241	NA	36.0013218391	9	174	1979	1	48365000	1073501	311	5
34792	9266	48364000	13.56	50.9933774834	NA	4.361134106	4	151	1979	1	48364000	1073502	293	7
34877	108850	82101000	13.33	56.6666666667	NA	29.46	4	60	1979	8	82101000	1313887	115	2
34878	108849	82100000	12.64	50.8474576271	NA	4.7682485876	3	59	1979	8	82100000	1313888	127	1
34879	108804	82009000	13.94	58.4615384615	NA	0.0248717949	3	65	1979	8	82009000	1313889	142	3
35113	205713	14375000	12.66	50	NA	12.7621568627	6	136	1979	26	14375000	189684	275	5
35115	483828	5167000	11.86	45.3488372093	NA	24.6659883721	8	172	1979	83	5167000	181630	326	5
35116	483827	5166000	12.21	45.652173913	NA	20.0427391304	5	138	1979	83	5166000	181631	259	5
35117	483826	5165000	13.71	57.6271186441	NA	1.9004519774	3	59	1979	83	5165000	181632	129	3
35118	483825	5164000	11.05	42.2222222222	NA	36.51	6	90	1979	83	5164000	181633	165	4
35267	192155	87642000	11.23	40.4958677686	NA	42.4372892562	5	121	1979	25	87642000	228429	200	3
35296	454765	7172000	11.92	45.6647398844	NA	31.3341799133	8	173	1979	76	7172000	452798	314	6
35297	454764	7171000	11.52	44.6666666667	NA	34.8183333333	9	150	1979	76	7171000	452799	275	5
35551	227866	19186000	13.16	52.5252525253	NA	2.6864772727	8	198	1979	28	19186000	573026	419	3
35552	227865	19185000	12.61	46.5648854962	NA	9.5601622137	12	393	1979	28	19185000	573027	762	2
35626	73425	45944000	12.92	54.0740740741	NA	11.13	9	135	1979	7	45944000	697380	288	4
35788	691169	104165000	12.37	47.8813559322	NA	26.5860847458	10	236	1979	118	104165000	1162105	436	3
35789	691168	104164000	12.07	46.3687150838	NA	22.4863861732	8	179	1979	118	104164000	1162106	342	3
35827	108783	81968000	13.2	52.6315789474	NA	9.6953508772	3	76	1979	8	81968000	1313890	154	2
35828	108727	81792000	14.07	56.6666666667	NA	-3.531	5	150	1979	8	81792000	1313891	319	5
35829	108726	81791000	13.8	55.0561797753	NA	-0.0811610487	3	89	1979	8	81791000	1313892	186	4
35988	492766	15799000	12.25	46.6666666667	NA	10.004	3	75	1979	84	15799000	59883	152	2
36019	180658	21473000	11.65	44.3661971831	NA	21.8111971831	7	142	1979	24	21473000	85644	276	6
36020	180657	21472000	13.34	53.6	NA	-10.0744	5	125	1979	24	21472000	85645	283	4
36021	180545	21240000	13.65	57.1428571429	NA	3.4364285714	7	140	1979	24	21240000	85646	303	3
36192	513081	11205000	13.02	53.6363636364	NA	3.6448484848	6	110	1979	88	11205000	379334	240	2
36193	513080	11204000	12.23	48.8	NA	29.662	7	125	1979	88	11204000	379335	235	1
36251	454733	7121000	13.84	56.9105691057	NA	-18.2852195122	5	123	1979	76	7121000	452802	291	2
36252	454719	7105000	11.77	45.2282157676	NA	26.0263502766	12	241	1979	76	7105000	452803	457	5
36253	454718	7104000	13.88	58.1395348837	NA	24.6659883721	4	86	1979	76	7104000	452804	163	3
36405	227833	19153000	13.3	55.2631578947	NA	-1.1302631579	8	152	1979	28	19153000	573028	339	4
36406	227832	19152000	13.36	55.0724637681	NA	14.9897173913	10	207	1979	28	19152000	573029	418	2
36407	227831	19151000	14.25	58.0487804878	NA	-3.6451219512	7	205	1979	28	19151000	573030	438	3
36408	227800	19120000	12.62	48.3333333333	NA	12.2091818182	11	300	1979	28	19120000	573031	592	2
36409	227799	19119000	12.58	48.9743589744	NA	-2.2902403846	16	390	1979	28	19119000	573032	850	5
36410	227774	19094000	12.41	48.1481481481	NA	10.9699107143	8	189	1979	28	19094000	573033	384	2
36411	227773	19093000	11.57	42.7083333333	NA	4.903125	8	192	1979	28	19093000	573034	403	7
36412	227772	19092000	13.72	57.9591836735	NA	1.2408477237	13	245	1979	28	19092000	573035	540	4
36413	227771	19091000	15.2	58.2677165354	NA	-32.6870521654	8	381	1979	28	19091000	573036	861	3
36420	267948	13743000	12.3	50	NA	14.1416666667	7	108	1979	33	13743000	550090	226	3
36421	267940	13732000	12.33	48.502994012	NA	14.4205276946	8	167	1979	33	13732000	550091	338	7
36422	267939	13731000	11.34	41.7910447761	NA	14.9666666667	6	134	1979	33	13731000	550092	268	1
36442	245139	12593000	11.43	41.9491525424	NA	23.7182881356	10	236	1979	30	12593000	619357	444	3
36443	245096	12550000	12.85	47.6470588235	NA	4.1202941176	5	170	1979	30	12550000	619358	338	3
36486	73364	45701000	13.29	52.0833333333	NA	11.3405	5	144	1979	7	45701000	697384	283	3
36563	9225	47994000	12.26	50	NA	27.6823940678	8	118	1979	1	47994000	1073514	229	4
36609	691059	104054000	12.08	45.1127819549	NA	13.1803609023	5	133	1979	118	104054000	1162107	262	2
36610	691058	104053000	13.79	54.5945945946	NA	-11.0381306306	6	185	1979	118	104053000	1162108	408	2
36611	691057	104052000	13.37	54.8523206751	NA	2.915730725	11	237	1979	118	104052000	1162109	510	3
36612	690940	103934000	11.38	42.4603174603	NA	42.17	12	252	1979	118	103934000	1162110	427	5
36613	690939	103933000	13.1	51.9823788546	NA	3.0899510524	9	227	1979	118	103933000	1162111	478	4
36614	690938	103932000	11.82	45.3987730061	NA	16.954375	8	163	1979	118	103932000	1162112	326	3
36615	690937	103931000	14.37	58.5714285714	NA	-25.4464285714	7	210	1979	118	103931000	1162113	501	4
36616	690936	103930000	12.74	51.6339869281	NA	0.5290073529	8	153	1979	118	103930000	1162114	338	2
36659	108686	81703000	12.22	48.275862069	NA	0.5082183908	3	58	1979	8	81703000	1313893	128	2
36660	108685	81702000	13.32	54.9019607843	NA	-22.0533529412	5	102	1979	8	81702000	1313894	251	3
36661	108664	81665000	12.82	50	NA	-16.4126923077	2	52	1979	8	81665000	1313895	121	4
36662	108663	81664000	13.19	53.2608695652	NA	-3.1817391304	4	92	1979	8	81664000	1313896	203	2
36664	108573	81480000	12.91	52.5252525253	NA	8.138	5	99	1979	8	81480000	1313898	209	6
36665	108557	81437000	13.18	52.7027027027	NA	8.0253603604	3	74	1979	8	81437000	1313899	152	3
36740	545715	10475000	13.15	56.7164179104	NA	-17.8931965174	6	67	1979	101	10475000	27104	169	1
36752	386609	9259000	12.37	45.652173913	NA	25.8192028986	3	92	1979	58	9259000	37248	163	1
36764	492746	15750000	12.46	48	NA	0.98	3	75	1979	84	15750000	59886	160	3
36765	492745	15749000	12.32	48.9583333333	NA	11.97825	5	96	1979	84	15749000	59887	199	1
36766	492744	15748000	13.25	51.0638297872	NA	21.1316666667	3	94	1979	84	15748000	59888	171	1
36861	205653	14288000	12.23	46.4052287582	NA	18.3877941176	6	153	1979	26	14288000	189685	294	4
36863	483803	5138000	12.31	48.8888888889	NA	16.8066666667	7	135	1979	83	5138000	181635	272	4
36864	483802	5137000	12.74	50.3597122302	NA	2.5568045564	6	139	1979	83	5137000	181636	297	4
36865	483801	5136000	12.62	49.6894409938	NA	0.1024223602	7	161	1979	83	5136000	181637	349	4
37012	454704	7087000	12.14	47.7272727273	NA	22.5929292929	9	176	1979	76	7087000	452805	342	5
37014	454703	7085000	11.11	41.6666666667	NA	24.8483333333	6	108	1979	76	7085000	452807	209	3
37015	454702	7084000	11.92	46.218487395	NA	27.4571078431	6	119	1979	76	7084000	452808	224	3
37064	475160	6182000	12.96	52.3489932886	NA	-12.359261745	7	149	1979	81	6182000	487307	348	4
37066	475159	6178000	12.7	48.275862069	NA	1.3931034483	3	87	1979	81	6178000	487309	181	1
37067	475158	6177000	12.34	48.6206896552	NA	23.3196551724	14	290	1979	81	6177000	487310	557	3
37256	227733	19052000	13.82	58.5365853659	NA	-4.9572889306	13	246	1979	28	19052000	573037	560	3
37257	227732	19051000	14.4	58.0310880829	NA	-12.5478454231	6	193	1979	28	19051000	573038	426	4
37258	227731	19050000	12.96	46.7948717949	NA	3.4730769231	4	156	1979	28	19050000	573039	302	4
37501	690855	103848000	13.56	53.3018867925	NA	-17.4474528302	7	212	1979	118	103848000	1162115	485	4
37502	690854	103847000	14.16	60.8108108108	NA	14.284527027	4	74	1979	118	103847000	1162116	152	2
37503	690853	103846000	13.57	54.0404040404	NA	-13.2931818182	7	198	1979	118	103846000	1162117	448	3
37504	690852	103845000	12.29	49.4186046512	NA	20.177	10	172	1979	118	103845000	1162118	344	3
37595	506390	3353000	12.81	53.1914893617	NA	3.7333333333	9	141	1979	87	3353000	1303336	312	3
37596	506389	3352000	13.08	52.808988764	NA	6.4961938202	4	89	1979	87	3352000	1303337	187	3
37597	506388	3351000	12.19	49.6815286624	NA	16.1430862768	11	157	1979	87	3351000	1303338	327	2
37598	506387	3350000	12.89	48.1605351171	NA	10.1391936083	9	299	1979	87	3350000	1303339	576	4
37602	108489	81277000	13.77	57.4074074074	NA	-11.7056666667	5	108	1979	8	81277000	1313900	251	5
37746	492727	15708000	14.19	58.3333333333	NA	16.4966666667	4	108	1979	84	15708000	59889	208	3
37747	492726	15707000	13.59	55.2845528455	NA	5.1001463415	5	123	1979	84	15707000	59890	257	2
37748	492725	15706000	14.16	62.3188405797	NA	-3.3459130435	5	69	1979	84	15706000	59891	160	1
37794	180525	21188000	13.78	54.4	NA	4.56265	4	125	1979	24	21188000	85647	252	4
37813	483791	5106000	13.92	53.6363636364	NA	-8.0416666667	3	110	1979	83	5106000	181640	231	6
38096	475154	6168000	12.91	51.1278195489	NA	19.7694019139	11	266	1979	81	6168000	487311	511	4
38260	227691	19010000	12.66	51.0204081633	NA	27.6685510204	10	196	1979	28	19010000	573040	369	2
38270	267924	13710000	13.15	55.4945054945	NA	18.5221520147	12	182	1979	33	13710000	550093	372	3
38405	61051	63276000	12.62	50	NA	6.3322727273	3	66	1979	5	63276000	940112	139	3
38470	524304	5604000	12.73	45	NA	2.3225	2	80	1979	93	5604000	1289979	155	3
38504	108370	81038000	12.87	48.4375	NA	10.4425	2	64	1979	8	81038000	1313903	124	4
38505	108369	81037000	12.08	48.4375	NA	12.8028125	8	128	1979	8	81037000	1313904	269	5
38674	492712	15670000	12.95	52.380952381	NA	10.68	5	105	1979	84	15670000	59895	217	1
38677	274996	10369000	12.11	47.4747474747	NA	14.9743636364	5	99	1979	34	10369000	15880	201	1
38678	274995	10368000	10.94	40	NA	37.8807142857	7	140	1979	34	10368000	15881	246	2
38720	180479	21073000	13.28	53.4246575342	NA	-12.5592237443	3	73	1979	24	21073000	85649	168	1
38721	180478	21072000	10.73	38.5245901639	NA	26.704863388	6	122	1979	24	21072000	85650	230	1
38724	719725	35766000	12.33	48.6111111111	NA	13.8175	7	144	1979	119	35766000	114985	293	2
38763	483780	5092000	13.53	54.128440367	NA	17.7377178899	4	109	1979	83	5092000	181641	208	5
38864	501621	10637000	13.44	54.2713567839	NA	-2.4925219849	8	199	1979	85	10637000	215944	433	1
38865	501620	10636000	13.36	48.0620155039	NA	-19.7820930233	3	129	1979	85	10636000	215945	279	2
38866	501619	10635000	12.52	48.0769230769	NA	14.4988461538	2	52	1979	85	10635000	215946	102	2
38867	501608	10622000	12.49	50.3937007874	NA	8.5617322835	7	127	1979	85	10622000	215947	270	5
38876	513065	11182000	13.37	51.5625	NA	9.7815625	4	128	1979	88	11182000	379336	249	3
38878	513053	11161000	11.2	44	NA	43.5595	4	50	1979	88	11161000	379338	89	1
38956	475152	6162000	12.77	52.6315789474	NA	8.6749107143	8	133	1979	81	6162000	487313	285	1
39107	245061	12515000	14.77	55.1020408163	NA	-2.3163265306	3	147	1979	30	12515000	619359	277	4
39108	245060	12514000	12.15	47.9166666667	NA	31.36575	5	96	1979	30	12514000	619360	177	4
39181	73318	45503000	12.61	51.4705882353	NA	10.4270588235	4	68	1979	7	45503000	697385	144	1
39183	73300	45423000	13.44	54.4827586207	NA	7.8547988506	6	145	1979	7	45423000	697387	299	4
39253	9186	47641000	12.11	45.6692913386	NA	12.5201417323	5	127	1979	1	47641000	1073527	253	4
39257	61025	63228000	11.95	45.1388888889	NA	26.2	6	144	1979	5	63228000	940114	266	2
39339	108344	80991000	14.83	65.9574468085	NA	-7.0666666667	3	47	1979	8	80991000	1313905	110	3
39340	108343	80990000	12.5	48.6111111111	NA	20.325	3	72	1979	8	80990000	1313906	138	4
39341	108304	80905000	12.2	47.619047619	NA	-6.5085714286	3	63	1979	8	80905000	1313907	143	2
39641	501601	10608000	13.27	52.4390243902	NA	-8.6790650407	3	82	1979	85	10608000	215949	182	2
39732	475149	6156000	12.32	49.21875	NA	5.1953125	7	128	1979	81	6156000	487314	277	2
39746	464107	12354000	12.18	47.5982532751	NA	36.8233227471	11	229	1979	77	12354000	495039	403	1
39747	464106	12353000	10.94	39.0804597701	NA	42.0133938294	19	435	1979	77	12353000	495040	728	3
40046	73265	45286000	15.63	72	NA	-35.9645	2	25	1979	7	45286000	697388	68	2
40048	73247	45228000	12.61	51.4563106796	NA	-4.4299433657	6	103	1979	7	45228000	697390	236	2
40135	60950	63070000	12.89	50.5555555556	NA	18.585	7	180	1979	5	63070000	940115	345	2
40223	690737	103730000	12.98	49.358974359	NA	3.2554615385	5	156	1979	118	103730000	1162119	317	2
40224	690736	103729000	11.8	46.2025316456	NA	27.3123136428	9	158	1979	118	103729000	1162120	302	2
40225	690735	103728000	11.96	45.871559633	NA	6.9703853211	5	109	1979	118	103728000	1162121	229	2
40226	690734	103727000	12.97	52.7173913043	NA	-7.484589372	9	184	1979	118	103727000	1162122	421	1
40227	690733	103726000	12.79	51.3513513514	NA	-2.1168918919	7	148	1979	118	103726000	1162123	328	3
40228	690624	103617000	14.11	59.2592592593	NA	21.6908333333	6	135	1979	118	103617000	1162124	259	3
40229	690623	103616000	12	47.4820143885	NA	12.0871447842	8	139	1979	118	103616000	1162125	291	2
40230	690622	103615000	11.32	43.4782608696	NA	26.1095652174	7	115	1979	118	103615000	1162126	223	3
40269	157870	6111000	12.78	50	NA	4.6712857143	10	252	1979	15	6111000	1147235	526	1
40270	157869	6110000	11.09	36.1904761905	NA	19.03	3	105	1979	15	6110000	1147236	189	1
40271	157868	6109000	12.72	46.783625731	NA	-1.0358947368	10	342	1979	15	6109000	1147237	700	1
40272	157867	6108000	11.35	40.243902439	NA	6.7965447154	3	82	1979	15	6108000	1147238	167	1
40273	157866	6107000	12.18	41.8803418803	NA	8.8961538462	3	117	1979	15	6107000	1147239	219	1
40274	157865	6106000	10.67	37.5	NA	24.7186428571	5	112	1979	15	6106000	1147240	211	1
40275	157864	6105000	13.45	53.75	NA	-11.6391666667	3	80	1979	15	6105000	1147241	181	1
40276	157863	6104000	11.9	37.8313253012	NA	11.0139089692	9	415	1979	15	6104000	1147242	731	2
40277	157862	6103000	12.05	46.1165048544	NA	19.7416127292	9	206	1979	15	6103000	1147243	399	1
40278	157861	6102000	12.73	49.7487437186	NA	9.410995603	8	199	1979	15	6102000	1147244	405	5
40279	157860	6101000	9.73	27.9411764706	NA	20.5426470588	2	68	1979	15	6101000	1147245	122	1
40280	157859	6100000	11.03	40	NA	28.6587179487	6	130	1979	15	6100000	1147246	240	1
40308	108267	80828000	11.32	44.4444444444	NA	53.6991666667	4	54	1979	8	80828000	1313908	89	2
40428	545699	10428000	14	59.2592592593	NA	-1.71875	4	81	1979	101	10428000	27105	180	2
40440	492681	15584000	13.22	50.7936507937	NA	-5.0803571429	2	63	1979	84	15584000	59899	134	4
40527	429089	802	11.47	42.3913043478	NA	37.2791304348	4	92	1978	68	802	170331	159	3
40537	483759	5071000	12.61	51.2	NA	22.894	7	125	1979	83	5071000	181642	245	4
40660	513026	11117000	12.4	50	NA	23.4982142857	4	70	1979	88	11117000	379339	137	3
40661	513025	11116000	12.85	50	NA	-6.820990566	4	106	1979	88	11116000	379340	234	2
40725	454649	7017000	12.4	50.5263157895	NA	7.315745614	6	95	1979	76	7017000	452811	206	4
41002	227589	18908000	13.85	58.4474885845	NA	-5.7508094645	11	219	1979	28	18908000	573041	498	2
41003	227588	18907000	13.09	50.4761904762	NA	21.285	7	210	1979	28	18907000	573042	385	4
41182	9161	47451000	11.97	47.5903614458	NA	28.4305783133	10	166	1979	1	47451000	1073536	317	3
41185	60979	63126000	12.26	48.6772486772	NA	18.8991190476	10	189	1979	5	63126000	940117	377	2
41186	60942	63054000	12.8	50.7142857143	NA	1.865952381	6	140	1979	5	63054000	940118	300	3
41237	690381	103371000	13.3	55.5555555556	NA	-8.835	5	90	1979	118	103371000	1162127	210	2
41238	690380	103370000	11.85	44.502617801	NA	5.8720320681	8	191	1979	118	103370000	1162128	399	5
41239	690500	103493000	12.32	48.1060606061	NA	35.4936363636	12	264	1979	118	103493000	1162129	465	5
41240	690499	103492000	13.01	51.9083969466	NA	3.4496217904	11	262	1979	118	103492000	1162130	555	3
41241	690498	103491000	12.86	50	NA	2.5772079439	8	214	1979	118	103491000	1162131	448	4
41242	690497	103490000	13.29	53.0386740331	NA	19.3358563536	7	181	1979	118	103490000	1162132	345	5
41243	690496	103489000	12.16	48.3870967742	NA	24.4308064516	7	124	1979	118	103489000	1162133	241	2
41244	690495	103488000	12.35	45.7564575646	NA	23.6176096761	9	271	1979	118	103488000	1162134	489	5
41245	690494	103487000	12.42	50	NA	21.715	6	108	1979	118	103487000	1162135	213	2
41246	690493	103486000	12	48.3146067416	NA	7.3701779026	6	89	1979	118	103486000	1162136	194	4
41247	690492	103485000	11.86	44.094488189	NA	13.8524251969	5	127	1979	118	103485000	1162137	251	5
41248	690491	103484000	14.05	61.1111111111	NA	-29.725	7	108	1979	118	103484000	1162138	282	5
41321	108140	80565000	12	45.6896551724	NA	33.7783793103	5	116	1979	8	80565000	1313910	205	2
41450	386578	9223000	10.89	39.7959183673	NA	35.0063061224	5	98	1979	58	9223000	37249	176	5
41455	492665	15551000	12.69	51.9230769231	NA	10.2801282051	3	52	1979	84	15551000	59901	110	3
41604	501580	10578000	11.7	47.0588235294	NA	8.9349264706	8	102	1979	85	10578000	215950	223	3
41605	501579	10577000	12.46	46.6101694915	NA	14.8619915254	4	118	1979	85	10577000	215951	226	5
41609	513093	11220000	14.8	57.6	NA	-47.9718666667	3	125	1979	88	11220000	379341	314	10
41953	354688	38853000	13.57	57.0469798658	NA	-10.2264219799	8	149	1979	50	38853000	654052	349	4
42025	428083	5142000	10.45	37.5	NA	25.24	4	72	1979	67	5142000	1064340	139	2
42098	524266	5558000	12.1	49.2753623188	NA	16.8845217391	10	138	1979	93	5558000	1289982	287	1
42141	506386	3347000	13.62	54.8872180451	NA	-33.8903157895	5	133	1979	87	3347000	1303342	336	2
42142	506385	3346000	13.58	55.2325581395	NA	3.3496511628	7	172	1979	87	3346000	1303343	363	1
42335	180422	20920000	12.78	52.1212121212	NA	15.4375757576	9	165	1979	24	20920000	85652	337	9
42336	180421	20919000	11	41.4634146341	NA	35.432902439	5	82	1979	24	20919000	85653	150	3
42337	180420	20918000	12.4	48.4444444444	NA	9.5335	10	225	1979	24	20918000	NA	464	NA
42375	468588	4365000	12.58	52.2875816993	NA	17.9878609626	11	153	1979	78	4365000	208559	316	2
42471	191955	85908000	12.47	48.6956521739	NA	34.1526086957	5	115	1979	25	85908000	228453	203	1
42494	140074	16737000	12.77	49.6503496503	NA	9.1743706294	11	286	1979	9	16737000	405814	579	2
42652	589109	14406000	12.63	50.3649635036	NA	30.444842785	13	274	1979	115	14406000	602288	502	2
42902	690242	103231000	13.38	52.4038461538	NA	0.1538461538	7	208	1979	118	103231000	1162139	434	2
42903	690241	103230000	13.07	52.9801324503	NA	5.9353642384	14	302	1979	118	103230000	1162140	639	5
42904	690240	103229000	12.28	48.0286738351	NA	17.9741191067	13	279	1979	118	103229000	1162141	551	2
42905	690239	103228000	13.64	57.2093023256	NA	20.9442706131	11	215	1979	118	103228000	1162142	422	5
42906	690238	103227000	11.05	40.9523809524	NA	47.2634415584	11	210	1979	118	103227000	1162143	348	1
42907	690237	103226000	12.45	48.9795918367	NA	-0.0082199546	9	196	1979	118	103226000	1162144	428	3
42908	690236	103225000	13.05	51.8072289157	NA	-5.6457289157	10	249	1979	118	103225000	1162145	551	3
42909	690235	103224000	13.61	55.0387596899	NA	-7.5706046512	5	129	1979	118	103224000	1162146	287	2
42910	690114	103102000	12.05	46.7741935484	NA	29.3938172043	9	186	1979	118	103102000	1162147	344	4
42911	690113	103101000	12.52	50.3816793893	NA	16.0567938931	7	131	1979	118	103101000	1162148	266	6
42912	690112	103100000	12.43	50	NA	28.4587032967	10	182	1979	118	103100000	1162149	344	5
42913	690111	103099000	12.97	51.4285714286	NA	15.1846428571	10	245	1979	118	103099000	1162150	483	3
42914	690110	103098000	12.34	48.7603305785	NA	3.182362259	6	121	1979	118	103098000	1162151	262	1
42915	690109	103097000	14.06	59.670781893	NA	-24.3483796296	12	243	1979	118	103097000	1162152	605	3
42917	690108	103095000	13.76	55.4545454545	NA	-25.6556818182	8	220	1979	118	103095000	1162154	532	2
42918	690107	103094000	13.09	53.0769230769	NA	13.691025641	6	130	1979	118	103094000	1162155	263	4
43521	157858	6095000	12.8	47.4074074074	NA	-1.0079166667	4	135	1979	15	6095000	1147252	277	5
43522	157857	6094000	11.55	40.4312668464	NA	25.6373326595	12	371	1979	15	6094000	1147253	657	1
43523	157856	6093000	11.44	43.0693069307	NA	28.8587326733	10	202	1979	15	6093000	1147254	376	1
43525	157855	6090000	12.63	50.9803921569	NA	12.6937132353	8	153	1979	15	6090000	1147255	316	1
43526	157854	6089000	11.96	46.2068965517	NA	9.0251724138	7	145	1979	15	6089000	1147256	303	1
43527	157853	6088000	12.14	42.8571428571	NA	14.1957142857	5	175	1979	15	6088000	1147257	325	2
43528	157852	6087000	12.44	46.568627451	NA	22.9844117647	7	204	1979	15	6087000	1147258	372	2
43529	157851	6086000	12.27	46.7105263158	NA	9.6953508772	6	152	1979	15	6086000	1147259	308	2
43530	157850	6085000	11.71	44.4444444444	NA	27.3183223684	8	171	1979	15	6085000	1147260	319	1
43531	157849	6084000	12.85	51.8072289157	NA	17.5930271084	4	83	1979	15	6084000	1147261	165	1
43532	157848	6083000	11.96	45.871559633	NA	15.1199266055	10	218	1979	15	6083000	1147262	437	1
43533	157847	6082000	11.95	45.1388888889	NA	6.8125	6	144	1979	15	6082000	1147263	299	1
43534	157846	6081000	12.45	49.2063492063	NA	12.9628571429	6	126	1979	15	6081000	1147264	257	1
43535	157845	6080000	12.23	40.4494382022	NA	14.3304213483	2	89	1979	15	6080000	1147265	155	1
43536	157844	6079000	10.87	38.3233532934	NA	24.0583233533	7	167	1979	15	6079000	1147266	313	2
43537	157843	6078000	12.12	45.7627118644	NA	14.3598305085	7	177	1979	15	6078000	1147267	349	1
43538	157842	6077000	12.31	46.0992907801	NA	8.712	10	282	1979	15	6077000	1147268	565	1
43539	157841	6076000	11.31	37.9746835443	NA	31.47	7	237	1979	15	6076000	1147269	395	1
43540	157840	6075000	12.36	47.8672985782	NA	14.2398367562	9	211	1979	15	6075000	1147270	421	2
43541	157839	6074000	13.4	53.2520325203	NA	12.2989837398	9	246	1979	15	6074000	1147271	485	2
43717	468569	4341000	12.78	52	NA	20.85975	4	75	1979	78	4341000	208560	148	3
43753	512987	11045000	12.18	46.0784313725	NA	10.9230882353	4	102	1979	88	11045000	379342	205	2
43754	512986	11044000	11.71	43.956043956	NA	17.332760989	4	91	1979	88	11044000	379343	179	4
43755	512985	11043000	12.51	47.7611940299	NA	10.433	5	134	1979	88	11043000	379344	268	4
44174	429088	785	12.25	48.0968858131	NA	12.2914965398	14	289	1979	68	785	170335	593	1
44211	512993	11067000	12.34	48.7603305785	NA	13.6699655647	6	121	1979	88	11067000	379346	247	4
44247	463964	12185000	12.47	49.2753623188	NA	10.5683779264	13	276	1979	77	12185000	495041	570	1
44354	392551	2930000	12.57	47.3484848485	NA	5.6184848485	9	264	1979	61	2930000	1070312	535	1
44355	392550	2929000	14.03	53.6082474227	NA	-10.9047319588	5	194	1979	61	2929000	1070313	409	7
44669	274979	10347000	14.22	58.041958042	NA	-0.8597342657	5	143	1979	34	10347000	15883	302	3
45122	60924	63015000	12.24	47.3170731707	NA	26.4833604336	9	205	1979	5	63015000	940124	381	3
45482	484027	5379000	12.93	52.4590163934	NA	-5.1934972678	6	122	1977	83	5379000	181643	276	2
45537	493813	17608000	13.47	54.6391752577	NA	-2.6777190722	4	97	1975	84	17608000	59902	212	4
45538	493812	17607000	13.93	57.7464788732	NA	-9.0261032864	3	71	1975	84	17607000	59903	161	3
45589	245793	13251000	12.42	48.730964467	NA	30.8776762549	9	197	1977	30	13251000	619361	358	3
45590	245792	13250000	13.65	56.0283687943	NA	4.7825	6	141	1977	30	13250000	619362	297	4
45818	229138	20462000	13.26	52.4590163934	NA	-1.3245810565	9	244	1975	28	20462000	573043	521	3
45862	589957	15390000	13.6	58.5987261146	NA	14.5265257672	11	157	1975	115	15390000	602289	330	1
45864	74916	51722000	11.81	45.6896551724	NA	10.7185632184	6	116	1975	7	51722000	697392	242	4
45874	545978	11094000	13.08	54.2857142857	NA	0.5353571429	4	70	1975	101	11094000	27107	156	3
45924	268361	14312000	14.16	52.1739130435	NA	-25.607173913	1	46	1975	33	14312000	550095	101	1
45925	268360	14311000	12.11	45.9459459459	NA	17.1713063063	6	148	1975	33	14311000	550096	288	3
45926	268359	14310000	14.24	57.9545454545	NA	-22.901969697	3	88	1975	33	14310000	550097	208	5
45956	74898	51620000	13.12	52.5	NA	18.915	5	120	1975	7	51620000	697394	232	1
46019	32338	110106000	9.53	33.3333333333	NA	46.2584558824	4	51	1975	3	110106000	758975	89	4
46020	32337	110105000	12.62	50	NA	3.7686363636	5	110	1975	3	110105000	758976	235	3
46021	32336	110104000	13.61	60	NA	16.205	6	60	1975	3	110104000	758977	128	1
46022	32335	110103000	13.29	52.8301886792	NA	12.3337264151	2	53	1975	3	110103000	758978	105	2
46023	32334	110102000	13.3	55.9322033898	NA	4.7521186441	7	118	1975	3	110102000	758979	258	7
46024	32333	110101000	10.61	40	NA	26.2166666667	3	40	1975	3	110101000	758980	79	4
46025	32332	110100000	10.05	36.5384615385	NA	43.9630769231	8	104	1975	3	110100000	758981	184	6
46026	32331	110099000	12.04	45.4545454545	NA	12.51375	4	99	1975	3	110099000	758982	198	1
46027	32330	110098000	14.68	51.724137931	NA	-22.6936206897	1	58	1975	3	110098000	758983	117	2
46028	32329	110097000	10.59	37.0786516854	NA	37.3894522472	8	178	1975	3	110097000	NA	309	NA
46034	32328	110091000	10.42	34.0707964602	NA	28.0524004425	8	226	1975	3	110091000	NA	401	NA
46035	32327	110090000	11.77	43.8356164384	NA	21.6284474886	6	146	1975	3	110090000	758984	277	5
46047	32326	110078000	12.28	47.6	NA	26.0724181818	11	250	1975	3	110078000	NA	466	NA
46048	32325	110077000	11.83	44.6043165468	NA	22.6416966427	6	139	1975	3	110077000	758993	264	4
46049	32324	110076000	14.19	60	NA	-10.3874358974	3	65	1975	3	110076000	758994	150	4
46050	32323	110075000	10.83	40.2985074627	NA	45.8874813433	4	67	1975	3	110075000	758995	114	1
46051	32322	110074000	12.32	48.9583333333	NA	21.672	5	96	1975	3	110074000	758996	188	4
46052	32321	110073000	12.84	49.4117647059	NA	15.8437254902	3	85	1975	3	110073000	758997	163	3
46053	32320	110072000	11.99	48.0519480519	NA	14.3130909091	5	77	1975	3	110072000	758998	161	3
46054	32319	110071000	12.4	50	NA	25.9153571429	4	70	1975	3	110071000	758999	135	4
46055	32318	110070000	14.02	60.2272727273	NA	18.8096363636	5	88	1975	3	110070000	759000	177	2
46056	32317	110069000	12.97	52.3255813953	NA	12.8613372093	4	86	1975	3	110069000	759001	175	6
46097	32316	110028000	11.07	41.5384615385	NA	24.4141258741	11	195	1975	3	110028000	759032	379	2
46123	112106	90082000	13.61	54.5454545455	NA	8.9534090909	4	110	1975	8	90082000	1313912	221	2
46140	720148	37797000	12.91	50.4761904762	NA	-0.28875	4	105	1975	119	37797000	114994	224	2
46143	206585	15648000	12.87	52.7559055118	NA	7.2294488189	7	127	1975	26	15648000	189687	272	2
46144	206584	15647000	11.8	45.1923076923	NA	8.3883846154	5	104	1975	26	15647000	189688	218	2
46154	193824	98583000	10.68	39.4736842105	NA	39.6576315789	7	114	1975	25	98583000	228458	203	3
46232	589946	15377000	11.44	38.3886255924	NA	21.9882266983	6	211	1975	115	15377000	602290	372	1
46233	589945	15376000	11.88	44.3181818182	NA	33.7456818182	7	176	1975	115	15376000	602291	307	3
46234	589923	15354000	11.75	43.4210526316	NA	30.4742982456	9	228	1975	115	15354000	602292	406	2
46267	246354	13813000	12.64	50.1915708812	NA	18.4759913793	12	261	1975	30	13813000	619363	513	2
46268	246353	13812000	13.64	56.9105691057	NA	19.5787195122	6	123	1975	30	13812000	619364	242	3
46280	356715	40884000	11.84	44.4444444444	NA	13.8625	6	144	1975	50	40884000	654053	287	4
46281	356714	40883000	14.17	55.7142857143	NA	1.5057142857	4	140	1975	50	40883000	654054	281	1
46282	356713	40882000	12.57	50	NA	32.1102054795	7	146	1975	50	40882000	654055	265	2
46283	356712	40881000	12.99	49.593495935	NA	12.6139939024	4	123	1975	50	40881000	654056	237	2
46284	356649	40818000	11.9	46.6666666667	NA	24.065	5	90	1975	50	40818000	654057	175	4
46285	356618	40787000	13.01	52.8	NA	10.3979666667	6	125	1975	50	40787000	654058	259	3
46286	356617	40786000	15.8	67.7966101695	NA	-0.9108898305	2	59	1975	50	40786000	654059	124	4
46287	356616	40785000	12.8	51.9313304721	NA	17.2009030758	12	233	1975	50	40785000	654060	468	2
46334	32349	110193000	12.01	46.4285714286	NA	17.3271428571	4	84	1975	3	110193000	759034	167	5
46335	32348	110192000	11.66	43.1506849315	NA	11.7777625571	6	146	1975	3	110192000	759035	294	4
46336	32347	110191000	12.5	45.5445544554	NA	12.6771947195	3	101	1975	3	110191000	759036	191	4
46337	32346	110190000	14.15	47.8991596639	NA	-31.9995168067	2	119	1975	3	110190000	759037	251	2
46338	32345	110189000	12.06	50	NA	18.1434283513	11	118	1975	3	110189000	759038	248	2
46344	32344	110183000	10.81	37.7551020408	NA	26.579744898	4	98	1975	3	110183000	759039	180	1
46345	32343	110182000	11.58	44	NA	37.639	5	100	1975	3	110182000	759040	176	5
46346	32342	110181000	11.95	46.5517241379	NA	18.0116666667	3	58	1975	3	110181000	759041	116	3
46358	32341	110169000	12	45.3608247423	NA	14.7655798969	4	97	1975	3	110169000	759053	192	4
46379	32340	110148000	11.6	41.6666666667	NA	15.7614285714	6	168	1975	3	110148000	759074	323	1
46384	32339	110143000	13.24	51.724137931	NA	16.9517241379	1	29	1975	3	110143000	759078	55	3
46385	32303	109956000	12.53	48.2926829268	NA	4.6100152439	8	205	1975	3	109956000	759079	427	4
46386	32302	109955000	9.62	27.6923076923	NA	42.3921153846	2	65	1975	3	109955000	NA	101	NA
46387	32301	109954000	10.35	37.4149659864	NA	39.4729931973	9	147	1975	3	109954000	759080	262	4
46388	32300	109953000	12.66	51.1111111111	NA	24.3266666667	7	135	1975	3	109953000	759081	260	6
46389	32299	109952000	13.08	51.2195121951	NA	-2.4888211382	3	82	1975	3	109952000	759082	176	6
46390	32298	109951000	9.6	31.6326530612	NA	46.228755102	5	98	1975	3	109951000	759083	163	2
46391	32297	109950000	13.2	51.7857142857	NA	0.1507142857	6	168	1975	3	109950000	759084	354	1
46400	32296	109941000	11.02	35.3591160221	NA	29.8710055249	5	181	1975	3	109941000	759086	300	1
46444	32294	109894000	12.2	47.619047619	NA	4.2342857143	6	126	1975	3	109894000	759125	270	4
46445	32293	109893000	12.56	50	NA	24.163172043	6	124	1975	3	109893000	759126	237	4
46446	32292	109892000	12.79	54.5454545455	NA	28.7772727273	10	110	1975	3	109892000	759127	217	2
46447	32291	109891000	11.5	45.2830188679	NA	50.0994854202	11	159	1975	3	109891000	759128	267	2
46448	32290	109890000	13.75	58.4905660377	NA	-13.8174213836	3	53	1975	3	109890000	759129	127	3
46449	32289	109889000	13.78	56.1290322581	NA	-0.0477688172	6	155	1975	3	109889000	759130	331	2
46457	32288	109881000	10.27	35.6435643564	NA	33.8844752475	5	101	1975	3	109881000	759132	182	7
46458	32287	109880000	11.07	41.5094339623	NA	21.2995597484	3	53	1975	3	109880000	759133	105	1
46510	32285	109826000	11.5	44.5887445887	NA	35.9030844156	14	231	1975	3	109826000	759177	421	9
46511	32284	109825000	10.07	34	NA	42.393	7	150	1975	3	109825000	759178	253	4
46512	32283	109824000	11	42.0689655172	NA	34.0030172414	10	145	1975	3	109824000	759179	271	2
46513	32282	109823000	9.87	36.9230769231	NA	32.6419711538	16	130	1975	3	109823000	759180	255	4
46514	32281	109822000	11.26	42.9268292683	NA	33.913953252	12	205	1975	3	109822000	759181	377	3
46515	32280	109821000	12.99	52.2388059701	NA	5.4965174129	6	134	1975	3	109821000	759182	283	3
46516	32279	109820000	14.49	57.0469798658	NA	-24.0207298658	4	149	1975	3	109820000	759183	340	2
46524	32278	109812000	11.91	42.5531914894	NA	6.7316666667	3	94	1975	3	109812000	759184	187	4
46525	32277	109811000	12.07	47.7777777778	NA	26.885	5	90	1975	3	109811000	759185	172	4
46618	112014	89851000	13.33	52.7272727273	NA	9.7225	2	55	1975	8	89851000	1313913	110	2
46619	112013	89850000	11.71	43.8848920863	NA	26.9021282974	6	139	1975	8	89850000	1313914	257	2
46621	112001	89816000	13.16	53.4090909091	NA	-5.845	4	88	1975	8	89816000	1313916	198	5
46622	111989	89778000	13.37	51.5625	NA	6.476875	2	64	1975	8	89778000	1313917	127	3
46690	545963	11071000	11.68	46.4788732394	NA	17.2642535211	5	71	1975	101	11071000	27108	147	4
46731	181528	23384000	11.7	45.1327433628	NA	27.5032374631	6	113	1975	24	23384000	85654	214	4
46906	246375	13834000	12.44	46.9026548673	NA	17.5709845133	8	226	1975	30	13834000	619365	429	3
46907	246374	13833000	11.83	47.1014492754	NA	2.4542753623	9	138	1975	30	13833000	619366	308	2
46908	246373	13832000	14.25	58.2914572864	NA	-6.9496482412	7	199	1975	30	13832000	619367	435	2
46909	246372	13831000	12.31	47.1264367816	NA	10.9463793103	7	174	1975	30	13831000	619368	351	5
46910	246371	13830000	12.79	50.9554140127	NA	22.4139490446	7	157	1975	30	13830000	619369	300	4
46911	246370	13829000	12.23	47.4358974359	NA	9.0496153846	7	156	1975	30	13829000	619370	323	1
46912	246369	13828000	13.58	55.3719008264	NA	3.6331570248	10	242	1975	30	13828000	619371	511	4
46913	246368	13827000	14.02	52.5896414343	NA	-17.6338014608	6	251	1975	30	13827000	619372	540	3
46914	246367	13826000	13.01	51.832460733	NA	20.4887859948	8	191	1975	30	13826000	619373	366	5
46915	246333	13792000	12.33	48.8700564972	NA	30.3394350282	18	354	1975	30	13792000	619374	655	3
46916	246332	13791000	11.38	41.9117647059	NA	17.1165686275	6	136	1975	30	13791000	619375	268	4
46917	246331	13790000	13.14	53.0973451327	NA	29.6694513274	5	113	1975	30	13790000	619376	206	1
46918	246330	13789000	11.67	44.8275862069	NA	41.3495977011	6	116	1975	30	13789000	619377	200	3
46924	356591	40760000	14.07	55.8974358974	NA	-5.3309615385	6	195	1975	50	40760000	654061	413	2
46925	356590	40759000	12.97	53.5211267606	NA	0.9511443662	12	213	1975	50	40759000	654062	473	1
46929	74860	51466000	13.04	50.9090909091	NA	-2.5829545455	2	55	1975	7	51466000	697397	118	3
46951	32286	109828000	12.92	54.0816326531	NA	28.8064128728	13	196	1975	3	109828000	759239	377	3
46953	32266	109692000	10.09	34.5070422535	NA	40.8759859155	7	142	1975	3	109692000	759240	244	2
46954	32265	109691000	11.79	48.7804878049	NA	9.8164905149	9	82	1975	3	109691000	759241	182	3
46955	32264	109690000	12.2	47.619047619	NA	25.5281632653	7	147	1975	3	109690000	759242	278	4
46956	32263	109689000	10.8	41.2587412587	NA	34.4973426573	11	143	1975	3	109689000	NA	269	NA
46957	32262	109688000	12.03	47.311827957	NA	16.0269677419	5	93	1975	3	109688000	759243	189	2
46958	32261	109687000	10.83	41.6	NA	51.3427	10	125	1975	3	109687000	759244	211	3
46959	32260	109686000	11.52	43.5643564356	NA	29.6963564356	5	101	1975	3	109686000	759245	187	2
46960	32259	109685000	10.73	39.1304347826	NA	25.3959565217	5	92	1975	3	109685000	759246	177	3
46961	32258	109684000	12.47	50	NA	22.8026315789	2	38	1975	3	109684000	759247	74	5
46962	32257	109683000	13.44	55.9322033898	NA	21.9750282486	3	59	1975	3	109683000	759248	115	3
46963	32256	109682000	10.89	40	NA	37.0510526316	5	95	1975	3	109682000	759249	169	3
47015	32255	109630000	12.81	49.3975903614	NA	29.938875502	3	83	1975	3	109630000	759288	146	7
47016	32254	109629000	11.77	43.125	NA	23.7870833333	6	160	1975	3	109629000	759289	295	7
47017	32253	109628000	11.58	44.8979591837	NA	37.6345318127	17	294	1975	3	109628000	759290	527	3
47018	32252	109627000	12.31	48.0916030534	NA	21.2863804071	6	131	1975	3	109627000	759291	253	8
47019	32251	109626000	12.13	47.5	NA	27.91	2	40	1975	3	109626000	759292	75	4
47028	32250	109617000	13.99	59.7826086957	NA	7.9242173913	5	92	1975	3	109617000	759294	196	1
47029	32249	109616000	12.23	50	NA	14.3607142857	2	28	1975	3	109616000	759295	59	2
47077	32237	109514000	10.17	32.4561403509	NA	36.9075	4	114	1975	3	109514000	759337	190	5
47078	32236	109513000	12.08	45.8762886598	NA	32.6449613402	8	194	1975	3	109513000	759338	343	2
47079	32235	109512000	10.96	41.7475728155	NA	25.1640776699	7	103	1975	3	109512000	759339	203	5
47080	32234	109511000	12.16	47.5524475524	NA	15.1251748252	7	143	1975	3	109511000	759340	289	4
47081	32233	109510000	10.28	36.170212766	NA	61.753	5	94	1975	3	109510000	759341	140	1
47082	32232	109509000	12.06	48.8372093023	NA	25.0541085271	3	43	1975	3	109509000	759342	85	3
47083	32231	109508000	12	50	NA	31.9104545455	7	66	1975	3	109508000	759343	129	3
47091	32230	109500000	11.95	45.5555555556	NA	9.1575	4	90	1975	3	109500000	759345	186	3
47092	32229	109499000	11.26	39.9061032864	NA	29.6754137324	8	213	1975	3	109499000	759346	378	4
47148	10206	53462000	12.63	48.8372093023	NA	12.759627907	5	129	1975	1	53462000	1073543	256	4
47149	10202	53432000	12.96	53.6231884058	NA	4.1871195652	8	138	1975	1	53432000	1073544	302	6
47173	696075	109103000	12.26	41.5662650602	NA	1.1185240964	4	166	1975	118	109103000	1162156	321	3
47174	696074	109102000	14.69	57.5949367089	NA	-5.6701582278	4	158	1975	118	109102000	1162157	322	5
47175	696073	109101000	13.36	53.3333333333	NA	-2.7058928571	4	105	1975	118	109101000	1162158	227	3
47176	696072	109100000	12.18	44.3548387097	NA	31.4135483871	4	124	1975	118	109100000	1162159	211	4
47181	112037	89916000	13.43	53.8461538462	NA	5.2796153846	6	156	1975	8	89916000	1313918	323	3
47182	111963	89711000	12.46	47.5	NA	25.3733333333	3	80	1975	8	89711000	1313919	146	3
47230	493756	17522000	12.61	49	NA	2.954	4	100	1975	84	17522000	59904	211	2
47234	181508	23339000	13.62	57.6	NA	-7.562	7	125	1975	24	23339000	85655	290	3
47271	140960	17874000	12.14	47.8260869565	NA	46.8712681159	6	115	1975	9	17874000	405815	191	2
47272	140951	17863000	11.83	47.4747474747	NA	24.1345454545	7	99	1975	9	17863000	405816	197	5
47279	455503	8057000	12.8	51.6393442623	NA	36.4130601093	6	122	1975	76	8057000	452812	216	1
47280	455476	8024000	10.6	37.7049180328	NA	41.9606010929	3	61	1975	76	8024000	452813	104	6
47281	455475	8023000	11.63	44.262295082	NA	26.704863388	6	122	1975	76	8023000	452814	230	4
47333	229219	20543000	12.52	47.8260869565	NA	11.4500983437	6	161	1975	28	20543000	573044	320	2
47334	229218	20542000	12.59	47.6744186047	NA	35.0987984496	6	172	1975	28	20542000	573045	290	4
47335	229196	20520000	12.58	48.4978540773	NA	13.8994086791	9	233	1975	28	20520000	573046	459	3
47401	74850	51415000	12.73	45	NA	13.955	2	80	1975	7	51415000	697400	144	2
47402	74846	51399000	13.05	53.7634408602	NA	4.2011612903	5	93	1975	7	51399000	697401	202	6
47404	74837	51362000	11.19	43.8596491228	NA	37.394122807	9	114	1975	7	51362000	697403	211	2
47416	32315	110020000	11.41	44	NA	33.6903333333	9	150	1975	3	110020000	759392	277	2
47417	32314	110019000	12.18	48.8721804511	NA	22.0328054511	8	133	1975	3	110019000	759393	264	3
47418	32313	110018000	11.47	41.8918918919	NA	40.0361711712	3	74	1975	3	110018000	759394	124	1
47419	32312	110017000	10.72	37.7777777778	NA	44.8775	4	90	1975	3	110017000	759395	148	4
47420	32311	110016000	12.44	50.5494505495	NA	20.3765284715	11	182	1975	3	110016000	759396	365	3
47421	32310	110015000	12.16	50	NA	6.9678070175	3	38	1975	3	110015000	759397	84	2
47422	32309	110014000	10.57	36.7647058824	NA	18.3606862745	3	68	1975	3	110014000	759398	133	6
47423	32308	110013000	11.78	44.0559440559	NA	27.0511596737	6	143	1975	3	110013000	759399	263	3
47424	32307	110012000	11.57	41.9847328244	NA	18.7916183206	5	131	1975	3	110012000	759400	250	3
47425	32306	110011000	14.37	62.1621621622	NA	-10.8668243243	2	37	1975	3	110011000	759401	87	2
47435	32305	110001000	11.05	41.0714285714	NA	24.7311904762	3	56	1975	3	110001000	759404	108	1
47436	32304	1.1e+08	11.89	44.1860465116	NA	36.3689302326	5	129	1975	3	1.1e+08	759405	220	2
47480	32228	109450000	13.87	55.4621848739	NA	-2.5141911765	4	119	1975	3	109450000	759446	252	1
47481	32227	109449000	9.52	33.8461538462	NA	55.9237820513	12	130	1975	3	109449000	759447	215	6
47482	32226	109448000	12.24	49.6	NA	31.927625	8	125	1975	3	109448000	759448	235	5
47483	32225	109447000	12.31	48.8888888889	NA	19.94	7	135	1975	3	109447000	759449	267	2
47484	32224	109446000	12.77	48.9898989899	NA	-10.7295454545	7	198	1975	3	109446000	759450	442	3
47485	32223	109445000	13.19	51.8072289157	NA	14.6497188755	3	83	1975	3	109445000	759451	161	3
47486	32222	109444000	14.77	55.1020408163	NA	-31.6673469388	3	147	1975	3	109444000	759452	328	1
47494	32221	109436000	12.62	49.1329479769	NA	8.6378612717	7	173	1975	3	109436000	759454	354	4
47532	32201	109276000	10.28	36.6666666667	NA	41.385	7	120	1975	3	109276000	759491	210	4
47533	32200	109275000	11.94	44.8979591837	NA	22.2634183673	4	98	1975	3	109275000	759492	185	3
47534	32199	109274000	12.92	51.0067114094	NA	15.8358780761	6	149	1975	3	109274000	759493	292	5
47535	32198	109273000	11.99	49.3670886076	NA	43.3141772152	7	79	1975	3	109273000	759494	142	3
47536	32197	109272000	12.63	52.5773195876	NA	25.3143298969	7	97	1975	3	109272000	759495	192	5
47537	32196	109271000	12.67	50.8196721311	NA	-3.8066120219	3	61	1975	3	109271000	759496	137	3
47538	32195	109270000	10.67	40.8450704225	NA	32.7734624413	6	71	1975	3	109270000	759497	136	4
47539	32194	109269000	13.03	53.7931034483	NA	29.7401939655	8	145	1975	3	109269000	759498	272	4
47540	32193	109268000	11.83	45.8333333333	NA	11.97825	5	96	1975	3	109268000	759499	199	1
47547	32192	109261000	11.21	39.5721925134	NA	31.3306951872	7	187	1975	3	109261000	759500	328	1
47548	32191	109260000	10.78	38.4615384615	NA	27.3571794872	3	65	1975	3	109260000	759501	121	1
47609	10197	53403000	13.49	54.1984732824	NA	2.000778626	5	131	1975	1	53403000	1073545	276	4
47614	61539	68511000	13.23	53.0612244898	NA	-7.9508673469	2	49	1975	5	68511000	940146	110	1
47632	695986	109013000	13.04	54.4827586207	NA	7.8629118774	9	145	1975	118	109013000	1162160	313	5
47633	695985	109012000	13.3	50.7537688442	NA	7.7969639866	6	199	1975	118	109012000	1162161	389	3
47650	111914	89544000	12.81	49.6296296296	NA	18.3766666667	10	270	1975	8	89544000	1313920	514	2
47710	386848	9590000	11.28	39.4736842105	NA	13.9022368421	4	114	1975	58	9590000	37250	221	3
47778	193772	98308000	12.63	47.7272727273	NA	15.5525757576	3	88	1975	25	98308000	228459	168	5
47779	193765	98270000	12.79	54.5454545455	NA	34.1609090909	7	77	1975	25	98270000	228460	147	3
47781	193741	98139000	9.81	32.9113924051	NA	43.2900158228	4	79	1975	25	98139000	228462	134	3
47866	589901	15332000	12.45	48.6166007905	NA	9.6085770751	11	253	1975	115	15332000	602293	520	1
47885	246319	13778000	12.74	50.641025641	NA	4.7111538462	7	156	1975	30	13778000	619378	331	2
47886	246318	13777000	11.87	47.4074074074	NA	27.4233333333	9	135	1975	30	13777000	619379	262	2
47887	246317	13776000	13.94	55.3008595989	NA	-3.2948293827	11	349	1975	30	13776000	619380	734	2
47888	246316	13775000	12.36	46.4285714286	NA	16.0132142857	4	112	1975	30	13775000	619381	215	1
47889	246315	13774000	13.1	51.4814814815	NA	22.1366666667	10	270	1975	30	13774000	619382	502	2
47890	246314	13773000	12.12	48.125	NA	23.2918055556	9	160	1975	30	13773000	619383	313	6
47891	246301	13760000	12.86	53.3333333333	NA	29.295989011	13	210	1975	30	13760000	619384	400	2
47892	246300	13759000	12.13	45.045045045	NA	17.0903716216	4	111	1975	30	13759000	619385	212	3
47893	246299	13758000	11.52	42.0529801325	NA	41.7848730684	12	302	1975	30	13758000	619386	498	3
47894	246298	13757000	11.98	43.9716312057	NA	5.412	5	141	1975	30	13757000	619387	288	2
47895	246297	13756000	12.64	45.9119496855	NA	-0.622672956	9	318	1975	30	13756000	619388	645	2
47896	246296	13755000	12.99	51.3274336283	NA	14.0189036382	9	226	1975	30	13755000	619389	447	3
47897	246295	13754000	12.3	45.704467354	NA	24.3789123711	10	291	1975	30	13754000	619390	526	1
47898	246294	13753000	11.55	41.1924119241	NA	26.4782739212	13	369	1975	30	13753000	619391	661	1
47899	246279	13738000	13.64	47.1042471042	NA	-14.6153590734	5	259	1975	30	13738000	619392	517	4
47900	246278	13737000	14.11	55.2845528455	NA	-4.5691463415	7	246	1975	30	13737000	619393	511	3
47901	246277	13736000	12.33	46.5608465608	NA	13.810952381	7	189	1975	30	13736000	619394	370	2
47943	32248	109568000	10.71	37.8378378378	NA	37.2047027027	5	111	1975	3	109568000	759548	193	10
47944	32247	109567000	10.88	41.4012738854	NA	50.6297104806	11	157	1975	3	109567000	759549	263	2
47945	32246	109566000	9.67	33.5570469799	NA	36.1383456376	10	149	1975	3	109566000	759550	274	5
47946	32245	109565000	13.23	52.3364485981	NA	0.9958995327	4	107	1975	3	109565000	759551	226	5
47947	32244	109564000	12.63	54.5454545455	NA	-2.0428376623	10	77	1975	3	109564000	759552	183	4
47948	32243	109563000	12.93	54.5454545455	NA	6.75875	4	55	1975	3	109563000	759553	121	2
47949	32242	109562000	11.45	43.2142857143	NA	27.6078571429	14	280	1975	3	109562000	759554	526	4
47951	32241	109560000	11.45	46.2686567164	NA	51.7950803674	13	134	1975	3	109560000	759556	229	3
47952	32240	109559000	12.36	48.2142857143	NA	9.6115	5	112	1975	3	109559000	759557	231	3
47953	32239	109558000	10.27	36.5384615385	NA	31.4301282051	3	52	1975	3	109558000	759558	97	1
47960	32238	109551000	12.67	51.724137931	NA	19.974	5	87	1975	3	109551000	759559	174	1
47997	32220	109399000	10.99	42.6666666667	NA	36.2275	12	150	1975	3	109399000	759591	280	4
47998	32219	109398000	12.68	51.3157894737	NA	40.6131578947	4	76	1975	3	109398000	759592	132	3
47999	32218	109397000	12.43	46.9879518072	NA	8.5340562249	3	83	1975	3	109397000	759593	167	4
48000	32217	109396000	11.76	42.7710843373	NA	30.4485140562	6	166	1975	3	109396000	759594	291	3
48001	32216	109395000	11.92	47.3684210526	NA	15.9102631579	7	114	1975	3	109395000	759595	235	5
48002	32215	109394000	9.33	30.5732484076	NA	59.2651946214	9	157	1975	3	109394000	759596	241	2
48003	32214	109393000	11.34	45.1219512195	NA	45.3474390244	7	82	1975	3	109393000	759597	145	2
48004	32213	109392000	11.28	44.4444444444	NA	28.8745714286	5	63	1975	3	109392000	759598	123	1
48005	32212	109391000	10.83	38.6363636364	NA	32.6095454545	2	44	1975	3	109391000	759599	79	1
48010	32211	109386000	11.41	40.6060606061	NA	13.3115909091	6	165	1975	3	109386000	759600	323	5
48017	32210	109379000	11.27	42.9864253394	NA	36.0750226244	13	221	1975	3	109379000	759606	401	2
48053	32209	109343000	11.33	44	NA	33.126	10	150	1975	3	109343000	759637	281	8
48054	32208	109342000	11.1	42.328042328	NA	29.2582738095	12	189	1975	3	109342000	759638	361	3
48055	32207	109341000	11.98	46.9026548673	NA	14.0271312684	6	113	1975	3	109341000	759639	232	6
48056	32206	109340000	11.63	46.3414634146	NA	38.2072357724	3	41	1975	3	109340000	759640	75	1
48057	32205	109339000	12.28	50	NA	16.77	6	90	1975	3	109339000	759641	186	4
48058	32204	109338000	12.08	47.4137931034	NA	9.2599425287	6	116	1975	3	109338000	759642	244	8
48059	32203	109337000	11.38	42.8571428571	NA	30.6899795918	5	98	1975	3	109337000	759643	181	1
48066	32202	109330000	11.89	49.2227979275	NA	21.7034624352	20	193	1975	3	109330000	759645	400	1
48119	32190	109211000	14.11	60.5405405405	NA	-3.5500675676	10	185	1975	3	109211000	759691	419	4
48120	32189	109210000	10.66	37.1428571429	NA	35.705952381	3	70	1975	3	109210000	759692	122	3
48121	32188	109209000	12.55	51.1904761905	NA	17.5615714286	10	168	1975	3	109209000	759693	342	6
48122	32187	109208000	12.61	49.3975903614	NA	16.1131927711	7	166	1975	3	109208000	759694	327	5
48123	32186	109207000	12.39	50	NA	10.2801282051	3	52	1975	3	109207000	759695	110	6
48124	32185	109206000	13.24	54.7826086957	NA	14.5025724638	6	115	1975	3	109206000	759696	235	3
48125	32184	109205000	12.09	50	NA	23.6434313725	6	68	1975	3	109205000	759697	138	6
48126	32183	109204000	11.47	45.4545454545	NA	37.0551818182	5	66	1975	3	109204000	759698	122	3
48127	32182	109203000	11.78	45.6140350877	NA	18.35	3	57	1975	3	109203000	759699	114	1
48137	32181	109193000	10.29	34.3434343434	NA	39.8592045455	4	99	1975	3	109193000	759701	166	1
48191	10193	53375000	13.08	53.6231884058	NA	7.8163043478	7	138	1975	1	53375000	1073549	292	2
48192	10178	53295000	12.98	52.2727272727	NA	20.4322727273	6	132	1975	1	53295000	1073550	256	4
48196	61540	68541000	11.76	45.3608247423	NA	27.537814433	5	97	1975	5	68541000	940152	183	1
48247	695910	108936000	15.3	49.1525423729	NA	-54.0413276836	3	236	1975	118	108936000	1162162	505	4
48248	695909	108935000	12.3	47	NA	18.182	4	100	1975	118	108935000	1162163	193	2
48249	695908	108934000	12.96	51.4403292181	NA	15.7556851852	10	243	1975	118	108934000	1162164	478	3
48250	695907	108933000	12.5	44.7058823529	NA	14.5941176471	7	255	1975	118	108933000	1162165	468	3
48251	695906	108932000	13.46	53.2663316583	NA	4.9538693467	7	199	1975	118	108932000	1162166	407	2
48252	695905	108931000	13.55	55.9633027523	NA	23.2694678899	5	109	1975	118	108931000	1162167	208	4
48253	695904	108930000	10.92	40.4761904762	NA	34.8078571429	7	126	1975	118	108930000	1162168	229	3
48254	695903	108929000	12.64	47.5138121547	NA	8.4180432781	6	181	1975	118	108929000	1162169	359	4
48255	695813	108839000	13.89	60.9375	NA	-49.382	5	64	1975	118	108839000	1162170	184	5
48256	695812	108838000	13.92	56.0344827586	NA	-15.8672413793	8	232	1975	118	108838000	1162171	530	6
48329	545955	11049000	13.41	56.338028169	NA	4.1286091549	4	71	1975	101	11049000	27109	155	2
48351	720111	37603000	14.04	58.1632653061	NA	-3.6345408163	4	98	1975	119	37603000	115000	215	3
48356	720110	37598000	12.12	46.6666666667	NA	24.1975	6	135	1975	119	37598000	115005	255	2
48362	206507	15547000	12.72	52.7472527473	NA	-1.9305952381	6	91	1975	26	15547000	189689	208	4
48363	484396	5751000	13.72	57.7777777778	NA	16.8066666667	7	135	1975	83	5751000	181644	272	4
48397	193715	98009000	13.74	58.3333333333	NA	-20.585	2	36	1975	25	98009000	228463	89	3
48398	193758	98229000	12.04	49.5726495726	NA	4.7902692308	10	117	1975	25	98229000	228464	263	2
48401	193724	98055000	11.08	41.5730337079	NA	32.8758651685	5	89	1975	25	98055000	228466	164	2
48403	193640	97642000	9.88	32.8125	NA	46.3847916667	3	64	1975	25	97642000	228467	105	5
48427	140939	17851000	12.87	48.4375	NA	5.155	2	64	1975	9	17851000	405817	128	5
48519	589909	15340000	12.45	48.3193277311	NA	20.2317815126	10	238	1975	115	15340000	602294	457	2
48520	589908	15339000	13.38	53.591160221	NA	9.5203867403	7	181	1975	115	15339000	602295	366	2
48522	268335	14278000	12.32	48.4848484848	NA	9.5224431818	8	165	1975	33	14278000	550098	344	5
48523	268334	14277000	14.14	58.024691358	NA	-1.2588888889	3	81	1975	33	14277000	550099	173	3
48524	268333	14276000	12.64	47.6510067114	NA	13.6336375839	5	149	1975	33	14276000	550100	287	1
48525	268327	14267000	13.85	56.5891472868	NA	14.071255814	5	129	1975	33	14267000	550101	254	5
48526	268326	14266000	12.97	52.2935779817	NA	6.9703853211	5	109	1975	33	14266000	550102	229	4
48558	356489	40657000	13.39	54.1095890411	NA	12.9366666667	6	146	1975	50	40657000	654063	292	3
48559	356488	40656000	14.06	59.0909090909	NA	3.7686363636	1	22	1975	50	40656000	654064	47	2
48560	356487	40655000	13.19	52.427184466	NA	-0.8216383495	4	103	1975	50	40655000	654065	221	4
48562	74794	51194000	14	58.6466165414	NA	9.4110213033	6	133	1975	7	51194000	697405	275	4
48563	74793	51193000	13.73	55.7692307692	NA	-5.0242307692	2	52	1975	7	51193000	697406	114	3
48609	32276	109755000	11.33	40.7894736842	NA	25.2795614035	3	76	1975	3	109755000	759737	140	5
48610	32275	109754000	13	51.3157894737	NA	14.1479824561	3	76	1975	3	109754000	759738	150	4
48611	32274	109753000	11.62	45.5357142857	NA	8.5539285714	7	112	1975	3	109753000	759739	241	3
48612	32273	109752000	12.11	48.1132075472	NA	38.8580503145	6	106	1975	3	109752000	759740	188	3
48613	32272	109751000	10.84	43.2835820896	NA	25.0281426202	9	67	1975	3	109751000	759741	138	4
48614	32271	109750000	10.87	41.935483871	NA	46.8812580645	5	62	1975	3	109750000	759742	108	2
48615	32270	109749000	11.9	46.7741935484	NA	26.4775806452	7	124	1975	3	109749000	759743	238	6
48616	32269	109748000	12.36	50	NA	30.6544285714	5	84	1975	3	109748000	759744	158	5
48624	32268	109740000	11.37	40.4411764706	NA	29.9328823529	5	136	1975	3	109740000	759745	240	1
48625	32267	109739000	11.84	45	NA	6.1964444444	9	200	1975	3	109739000	759746	421	4
48672	32180	109155000	12.11	49.5283018868	NA	42.5428537736	16	212	1975	3	109155000	759791	378	2
48673	32179	109154000	12.87	52.7272727273	NA	5.183030303	3	55	1975	3	109154000	759792	119	5
48674	32178	109153000	11.45	45.2702702703	NA	34.8394471744	11	148	1975	3	109153000	759793	277	2
48675	32177	109152000	12.19	49.6183206107	NA	42.8809584394	9	131	1975	3	109152000	759794	231	4
48676	32176	109151000	11.39	44.9367088608	NA	21.5936181435	12	158	1975	3	109151000	759795	321	5
48687	32175	109140000	12.3	48.7179487179	NA	37.3655769231	4	78	1975	3	109140000	759799	138	5
48723	32174	109104000	12.36	52.0325203252	NA	11.4117378049	12	123	1975	3	109104000	759833	269	1
48724	32173	109103000	12.1	46.875	NA	30.5222916667	3	64	1975	3	109103000	759834	117	3
48725	32172	109102000	13.22	54.3209876543	NA	5.5923611111	4	81	1975	3	109102000	759835	173	3
48726	32171	109101000	12.56	48.7804878049	NA	7.1635609756	5	123	1975	3	109101000	759836	254	4
48727	32170	109100000	13.68	58.8888888889	NA	7.37	6	90	1975	3	109100000	759837	196	4
48728	32169	109099000	11.48	38.4615384615	NA	9.0396590909	4	143	1975	3	109099000	759838	273	5
48729	32168	109098000	11.52	45.3441295547	NA	27.6827887592	17	247	1975	3	109098000	759839	480	8
48730	32167	109097000	11.88	47.6744186047	NA	20.135503876	6	86	1975	3	109097000	759840	175	4
48731	32166	109096000	9.93	32.4786324786	NA	42.084	5	117	1975	3	109096000	759841	195	2
48732	32165	109095000	12.19	48.5981308411	NA	16.3715498442	6	107	1975	3	109095000	759842	218	5
48733	32164	109094000	11.86	44.6808510638	NA	22.7825	2	47	1975	3	109094000	759843	89	4
48734	32163	109093000	13.48	54.5454545455	NA	-8.8498863636	4	99	1975	3	109093000	759844	223	4
48740	32162	109087000	11.89	43.6363636364	NA	26.6425	2	55	1975	3	109087000	759845	99	2
48773	32150	109007000	11.97	45.9183673469	NA	20.7101473923	9	196	1975	3	109007000	759875	380	2
48774	32149	109006000	10.25	38.255033557	NA	45.3062364481	13	149	1975	3	109006000	759876	264	5
48775	32148	109005000	13.69	59.2391304348	NA	22.3492809365	13	184	1975	3	109005000	759877	370	5
48776	32147	109004000	11.67	43.9393939394	NA	6.3322727273	6	132	1975	3	109004000	759878	278	3
48777	32146	109003000	11.75	46.6666666667	NA	24.29	3	45	1975	3	109003000	759879	89	2
48778	32145	109002000	11.58	45.6790123457	NA	39.3979292929	11	162	1975	3	109002000	759880	292	5
48779	32144	109001000	12.62	53.1914893617	NA	16.70875	4	47	1975	3	109001000	759881	99	8
48788	32143	108992000	11.95	46.0317460317	NA	9.6057142857	3	63	1975	3	108992000	759883	131	2
48832	32142	108948000	10.49	34.8623853211	NA	20.0661582569	4	109	1975	3	108948000	759924	205	7
48833	32141	108947000	12.08	47.4074074074	NA	21.82	7	135	1975	3	108947000	759925	264	3
48834	32140	108946000	11.19	40.9090909091	NA	45.1072727273	4	88	1975	3	108946000	759926	145	5
48835	32139	108945000	10.3	35.7723577236	NA	37.4616463415	6	123	1975	3	108945000	759927	216	2
48836	32138	108944000	12.9	52.5641025641	NA	24.3501923077	4	78	1975	3	108944000	759928	150	3
48837	32137	108943000	11.74	47.1698113208	NA	33.7636084906	4	53	1975	3	108943000	759929	100	4
48838	32136	108942000	11.62	45.5696202532	NA	8.7473670886	5	79	1975	3	108942000	759930	170	4
48839	32135	108941000	14.24	59.2105263158	NA	6.355877193	3	76	1975	3	108941000	759931	157	4
48840	32134	108940000	13.52	50	NA	-3.67	3	120	1975	3	108940000	759932	241	3
48848	32133	108932000	11.66	39.7163120567	NA	28.25625	4	141	1975	3	108932000	759933	238	2
48894	32132	108886000	13.13	55.1136363636	NA	1.6870454545	11	176	1975	3	108886000	759976	393	6
48895	32131	108885000	12.26	44.53125	NA	20.3565625	4	128	1975	3	108885000	759977	233	2
48896	32130	108884000	11.87	45.9119496855	NA	39.2769693396	8	159	1975	3	108884000	759978	277	4
48897	32129	108883000	10.12	35.0877192982	NA	49.5184210526	3	57	1975	3	108883000	759979	93	3
48898	32128	108882000	12.3	49.0909090909	NA	36.7157575758	6	110	1975	3	108882000	759980	197	4
48899	32127	108881000	12.06	47.8571428571	NA	15.0382142857	8	140	1975	3	108881000	759981	288	3
48900	32126	108880000	12.6	50.8928571429	NA	5.0919047619	6	112	1975	3	108880000	759982	242	4
48901	32125	108879000	11.94	46.9135802469	NA	4.2205555556	9	162	1975	3	108879000	759983	353	3
48908	32124	108872000	12.59	49.2957746479	NA	19.5710798122	3	71	1975	3	108872000	NA	137	NA
48944	32116	108792000	12.2	50.625	NA	26.56375	14	160	1975	3	108792000	760016	319	3
48945	32115	108791000	12.14	47.5247524752	NA	17.9696237624	5	101	1975	3	108791000	760017	201	1
48946	32114	108790000	11.35	43.5294117647	NA	29.3376470588	5	85	1975	3	108790000	760018	161	2
48947	32113	108789000	12.2	47.619047619	NA	8.2628571429	2	42	1975	3	108789000	760019	88	3
48948	32112	108788000	11.87	43.75	NA	21.1433333333	3	80	1975	3	108788000	760020	150	2
48953	32111	108783000	10.96	37.8048780488	NA	40.8428861789	3	82	1975	3	108783000	760021	134	1
49051	695648	108674000	13.46	53.6842105263	NA	13.6471052632	7	190	1975	118	108674000	1162172	372	1
49052	695647	108673000	12.19	47.4418604651	NA	18.1734302326	10	215	1975	118	108673000	1162173	424	3
49053	695646	108672000	13.36	55.2795031056	NA	28.7683734472	8	161	1975	118	108672000	1162174	300	2
49054	695645	108671000	13.47	57.1428571429	NA	7.2444217687	3	49	1975	118	108671000	1162175	106	4
49055	695644	108670000	13.61	56.3953488372	NA	-3.3700581395	8	172	1975	118	108670000	1162176	383	6
49056	695643	108669000	11.65	44.7552447552	NA	24.1984172494	15	286	1975	118	108669000	1162177	552	1
49057	695642	108668000	14	55.9139784946	NA	13.4474193548	6	186	1975	118	108668000	1162178	356	6
49058	695641	108667000	14.26	60.1769911504	NA	22.1827256637	5	113	1975	118	108667000	1162179	216	6
49059	695640	108666000	13.39	53.3834586466	NA	15.0886315789	5	133	1975	118	108666000	1162180	259	3
49060	695639	108665000	13.1	51.376146789	NA	5.3193692661	4	109	1975	118	108665000	1162181	224	6
49080	111911	89521000	12.4	50	NA	28.3325	4	70	1975	8	89521000	1313921	133	5
49151	493697	17427000	11.48	42.6966292135	NA	32.1613623596	4	89	1975	84	17427000	59905	160	1
49180	206543	15592000	13.51	54.6666666667	NA	7.748	3	75	1975	26	15592000	189690	154	2
49200	501805	10909000	12.33	47.2	NA	14.2904	5	125	1975	85	10909000	215952	247	3
49205	193786	98390000	13.4	55.3398058252	NA	20.8327961165	5	103	1975	25	98390000	228468	201	6
49363	229137	20461000	12.67	48.623853211	NA	21.6184518349	8	218	1975	28	20461000	573047	406	3
49385	246236	13694000	13.45	46.7005076142	NA	-12.7831916244	4	197	1975	30	13694000	619395	395	3
49386	246235	13693000	12.24	44	NA	21.1446666667	6	200	1975	30	13693000	619396	359	2
49387	246234	13692000	14.37	51.9607843137	NA	-15.7888235294	2	102	1975	30	13692000	619397	206	4
49388	246233	13691000	13.91	57.5916230366	NA	7.6437598168	8	191	1975	30	13691000	619398	395	3
49389	246232	13690000	13.68	55.5891238671	NA	8.7244689751	13	331	1975	30	13690000	619399	674	4
49390	246231	13689000	12.91	52.5139664804	NA	16.0299006828	9	179	1975	30	13689000	619400	361	5
49437	356547	40716000	13.77	57.1428571429	NA	13.3882857143	5	112	1975	50	40716000	654066	226	3
49438	356515	40683000	13.88	58.6956521739	NA	8.4293478261	7	138	1975	50	40683000	654067	291	3
49439	356514	40682000	12.82	45.5516014235	NA	2.9113523132	7	281	1975	50	40682000	654068	542	2
49440	356513	40681000	14.96	64.1379310345	NA	-17.8169252874	6	145	1975	50	40681000	654069	343	2
49441	356512	40680000	13.01	50.289017341	NA	-3.8562668593	6	173	1975	50	40680000	654070	371	4
49442	356511	40679000	14.88	63.829787234	NA	4.7825	8	188	1975	50	40679000	654071	396	4
49443	356510	40678000	13.42	53.8888888889	NA	8.245	7	180	1975	50	40678000	654072	367	4
49468	32161	109054000	12.23	48.2014388489	NA	22.3490647482	7	139	1975	3	109054000	760053	270	7
49469	32160	109053000	12.72	51.8292682927	NA	11.4016395664	9	164	1975	3	109053000	760054	343	6
49470	32159	109052000	11.71	43.137254902	NA	13.4113235294	4	102	1975	3	109052000	760055	202	3
49471	32158	109051000	11.86	43.8095238095	NA	16.63125	4	105	1975	3	109051000	760056	203	2
49472	32157	109050000	10.86	39.6551724138	NA	46.4547701149	6	116	1975	3	109050000	760057	193	4
49473	32156	109049000	11.23	45.652173913	NA	50.0837681159	6	46	1975	3	109049000	760058	81	1
49474	32155	109048000	11.39	39.0625	NA	26.305	2	64	1975	3	109048000	760059	112	4
49475	32154	109047000	11.19	38.5135135135	NA	23.5964054054	5	148	1975	3	109047000	760060	268	3
49476	32153	109046000	12.14	46	NA	15.644	2	50	1975	3	109046000	760061	98	4
49483	32152	109039000	11.41	41.6666666667	NA	30.9	5	120	1975	3	109039000	760062	215	1
49484	32151	109038000	11.5	43.023255814	NA	19.7473837209	4	86	1975	3	109038000	760063	168	1
49515	32123	108837000	12.59	46.5838509317	NA	5.4774658385	5	161	1975	3	108837000	760094	321	1
49516	32122	108836000	12.26	48.3333333333	NA	16.63	6	120	1975	3	108836000	760095	241	4
49517	32121	108835000	12.35	42.1686746988	NA	10.8016566265	2	83	1975	3	108835000	760096	151	5
49518	32120	108834000	13.98	60	NA	24.7067857143	2	35	1975	3	108834000	760097	68	2
49519	32119	108833000	11.52	46.4285714286	NA	27.7777142857	5	56	1975	3	108833000	760098	111	6
49520	32118	108832000	12.28	46.9696969697	NA	20.2046590909	8	198	1975	3	108832000	760099	378	1
49527	32117	108825000	8.94	28.8888888889	NA	49.67	6	90	1975	3	108825000	760100	151	2
49559	32110	108750000	10.17	37.610619469	NA	62.6211341407	19	226	1975	3	108750000	760130	353	2
49560	32109	108749000	12.45	43.5897435897	NA	9.9807692308	2	78	1975	3	108749000	760131	145	6
49561	32108	108748000	13.6	57.337883959	NA	20.2027613055	16	293	1975	3	108748000	760132	582	1
49562	32107	108747000	12.79	53.488372093	NA	21.1192248062	3	43	1975	3	108747000	760133	87	8
49563	32106	108746000	9.36	31.25	NA	0.245	1	16	1975	3	108746000	760134	36	5
49564	32105	108745000	14.48	61.1111111111	NA	-0.825	3	72	1975	3	108745000	760135	156	2
49572	32104	108737000	12.07	49.2424242424	NA	44.1051818182	10	132	1975	3	108737000	760136	233	3
49601	32103	108708000	11.46	45.7943925234	NA	34.2649740395	9	107	1975	3	108708000	760164	203	3
49611	32102	108698000	12.4	47.1698113208	NA	4.3525943396	2	53	1975	3	108698000	760167	110	3
49638	32101	108671000	12.65	50.4761904762	NA	12.2914285714	5	105	1975	3	108671000	760193	215	6
49647	32100	108662000	10.47	37	NA	28.333	5	100	1975	3	108662000	760201	187	6
49648	32099	108661000	11.69	46.8085106383	NA	44.705	7	94	1975	3	108661000	760202	165	7
49649	32098	108660000	10.67	38.7654320988	NA	37.5408838384	22	405	1975	3	108660000	NA	721	NA
49650	32097	108659000	11.45	46	NA	28.0492222222	9	100	1975	3	108659000	760203	198	8
49651	32096	108658000	11.26	45.0980392157	NA	29.4937647059	15	153	1975	3	108658000	760204	302	3
49652	32095	108657000	12.47	46.0317460317	NA	11.0339285714	2	63	1975	3	108657000	760205	122	3
49653	32094	108656000	12.25	45.3658536585	NA	12.4495121951	7	205	1975	3	108656000	760206	399	5
49654	32093	108655000	11.87	46.5517241379	NA	29.0021883289	13	232	1975	3	108655000	760207	438	3
49662	32092	108647000	12.48	48.031496063	NA	21.8461259843	5	127	1975	3	108647000	760208	239	3
49696	32091	108613000	11.1	39.8305084746	NA	28.0199830508	5	118	1975	3	108613000	760239	216	4
49697	32090	108612000	11.07	43.75	NA	40.0270833333	12	128	1975	3	108612000	760240	236	4
49698	32089	108611000	11.01	40.243902439	NA	36.4299390244	4	82	1975	3	108611000	760241	145	2
49699	32088	108610000	12.14	44.262295082	NA	2.5168442623	2	61	1975	3	108610000	760242	125	4
49706	32087	108603000	9.96	33.75	NA	39.5425	4	80	1975	3	108603000	760243	139	6
49707	32086	108602000	11.07	40.3100775194	NA	26.9613372093	6	129	1975	3	108602000	760244	241	2
49736	32085	108573000	11.21	43.3691756272	NA	23.9434295416	19	279	1975	3	108573000	760271	554	5
49737	32084	108572000	10.35	37.8378378378	NA	58.0535405405	5	74	1975	3	108572000	760272	117	2
49738	32083	108571000	10.41	35.2459016393	NA	58.6362131148	5	122	1975	3	108571000	760273	178	2
49739	32082	108570000	13.55	51.7045454545	NA	-1.4577727273	5	176	1975	3	108570000	760274	359	4
49740	32081	108569000	12.14	47.5247524752	NA	24.6706138614	5	101	1975	3	108569000	760275	193	8
49741	32080	108568000	10.79	36.2068965517	NA	29.35	4	116	1975	3	108568000	760276	203	7
49742	32079	108567000	14.3	62.5	NA	-8.5675	3	48	1975	3	108567000	760277	113	2
49743	32078	108566000	12.38	47.8991596639	NA	16.321697479	5	119	1975	3	108566000	760278	234	4
49744	32077	108565000	13.13	53.6585365854	NA	15.7957926829	4	82	1975	3	108565000	760279	165	2
49745	32076	108564000	11.51	41.0714285714	NA	3.9275	4	112	1975	3	108564000	760280	231	4
49746	32075	108563000	11.99	40	NA	12.94	5	205	1975	3	108563000	760281	369	2
49747	32074	108562000	10.73	39.7959183673	NA	23.646462585	6	98	1975	3	108562000	760282	193	3
49748	32073	108561000	12.79	53.5714285714	NA	18.3892857143	6	84	1975	3	108561000	760283	173	3
49749	32072	108560000	10.9	41.5492957746	NA	38.7121408451	10	142	1975	3	108560000	760284	258	1
49759	32071	108550000	12.86	50.495049505	NA	17.0319925743	4	101	1975	3	108550000	760285	196	2
49760	32070	108549000	13.81	55.023923445	NA	11.37784689	7	209	1975	3	108549000	760286	408	3
49793	32056	108472000	11.33	42.8571428571	NA	17.1776190476	3	56	1975	3	108472000	760316	113	5
49794	32055	108471000	9.95	35.8490566038	NA	41.744740566	4	53	1975	3	108471000	760317	95	4
49795	32054	108470000	12.26	49.3975903614	NA	19.7667228916	5	83	1975	3	108470000	760318	167	3
49796	32053	108469000	10.61	40.5797101449	NA	45.5798913043	6	69	1975	3	108469000	760319	122	2
49797	32052	108468000	12.52	45.5882352941	NA	28.0073529412	2	68	1975	3	108468000	760320	116	2
49798	32051	108467000	12.39	44.6601941748	NA	19.2138511327	3	103	1975	3	108467000	760321	186	4
49799	32050	108466000	12.24	50	NA	31.0875546605	11	158	1975	3	108466000	760322	301	3
49800	32049	108465000	12.2	46.6666666667	NA	25.26	5	120	1975	3	108465000	760323	223	5
49801	32048	108464000	13.1	52.5423728814	NA	2.2098135593	5	118	1975	3	108464000	760324	252	2
49802	32047	108463000	12.47	48.8888888889	NA	19.4975	4	90	1975	3	108463000	760325	175	4
49810	32046	108455000	10.71	36.8421052632	NA	27.505877193	6	152	1975	3	108455000	760326	276	2
49925	112024	89882000	14.02	59.7402597403	NA	-1.6803733766	4	77	1975	8	89882000	1313922	172	4
49926	111865	89411000	10.95	40.350877193	NA	48.0342105263	3	57	1975	8	89411000	1313923	94	2
49927	111819	89269000	14.04	58.1081081081	NA	14.8848198198	3	74	1975	8	89269000	1313924	146	4
49928	111818	89268000	12.8	44.7058823529	NA	-8.4883823529	2	85	1975	8	89268000	1313925	173	2
50020	493683	17399000	12.89	48.4536082474	NA	0.4558419244	3	97	1975	84	17399000	59906	199	3
50027	181450	23212000	12.1	46.875	NA	6.7285416667	6	128	1975	24	23212000	85656	270	5
50031	720074	37380000	11.74	44.5595854922	NA	22.4440184226	9	193	1975	119	37380000	115009	371	2
50037	720073	37374000	12.27	47.7386934673	NA	3.2887046343	9	199	1975	119	37374000	115015	426	3
50046	232975	1587	10.91	38.6243386243	NA	31.5603869048	8	189	1975	29	1587	166636	338	1
50159	455411	7957000	13.07	55	NA	19.59	4	60	1975	76	7957000	452815	122	4
50160	455397	7939000	12.26	47.311827957	NA	-1.428266129	4	93	1975	76	7939000	452816	203	4
50327	229110	20433000	12.46	50	NA	26.9972619048	6	112	1975	28	20433000	573048	213	4
50328	229109	20432000	12.01	47.385620915	NA	31.2532352941	17	306	1975	28	20432000	573049	569	4
50329	589893	15324000	13.64	53.8461538462	NA	1.2686446886	3	91	1975	115	15324000	602296	188	1
50330	589892	15323000	12.22	46.7455621302	NA	16.1335502959	7	169	1975	115	15323000	602297	332	1
50331	589891	15322000	12.43	45.3172205438	NA	11.1949954683	10	331	1975	115	15322000	602298	634	4
50332	589870	15301000	10.97	40.7514450867	NA	43.357674171	19	346	1975	115	15301000	602299	593	3
50333	589869	15300000	11.83	45.9893048128	NA	39.2389919786	20	374	1975	115	15300000	602300	657	1
50334	589863	15294000	13.07	53.8461538462	NA	0.8045496384	18	338	1975	115	15294000	602301	747	3
50336	268314	14251000	13.31	56.1538461538	NA	-1.6356730769	8	130	1975	33	14251000	550104	295	3
50400	246257	13715000	13.35	51.9736842105	NA	-0.4565263158	10	304	1975	30	13715000	619401	634	2
50401	246256	13714000	13.2	53.6363636364	NA	19.9195454545	5	110	1975	30	13714000	619402	214	5
50465	356462	40629000	11.99	47.5935828877	NA	31.6901604278	11	187	1975	50	40629000	654073	349	4
50504	32045	108431000	11.59	42.7586206897	NA	33.5265229885	6	145	1975	3	108431000	760349	255	3
50505	32044	108430000	12.63	51.4285714286	NA	19.3890714286	10	175	1975	3	108430000	760350	351	6
50506	32043	108429000	12.58	50.9090909091	NA	17.4884848485	3	55	1975	3	108429000	760351	111	3
50507	32042	108428000	11.1	37.1134020619	NA	17.8991408935	3	97	1975	3	108428000	760352	179	3
50508	32041	108427000	10.51	37.1900826446	NA	43.0352548209	6	121	1975	3	108427000	760353	205	5
50509	32040	108426000	10.45	38.8888888889	NA	45.0825	8	108	1975	3	108426000	760354	189	3
50510	32039	108425000	11.76	48.3146067416	NA	27.5977777778	9	89	1975	3	108425000	760355	178	6
50511	32038	108424000	11.66	43.1506849315	NA	19.3106392694	6	146	1975	3	108424000	760356	281	4
50512	32037	108423000	12.28	48.1927710843	NA	22.6894126506	4	83	1975	3	108423000	760357	160	4
50522	32036	108413000	11.97	43.0894308943	NA	19.4920426829	4	123	1975	3	108413000	760359	227	1
50603	172319	1177	12.95	49.8432601881	NA	14.0344827586	11	319	1975	22	1177	1153726	616	2
50621	111796	89194000	11.98	45	NA	31.718	4	100	1975	8	89194000	1313926	177	2
50736	386858	9603000	11.61	41.1764705882	NA	8.5051365546	8	238	1975	58	9603000	37251	473	4
50737	386857	9602000	11.31	42.9906542056	NA	29.8126713396	6	107	1975	58	9602000	37252	201	2
50738	386825	9559000	12.41	48.8372093023	NA	4.0078488372	2	43	1975	58	9559000	37253	92	3
50745	493665	17370000	11.73	44.4444444444	NA	21.1943333333	5	108	1975	84	17370000	59907	209	1
50767	206481	15509000	11.93	47.4226804124	NA	21.2258333333	6	97	1975	26	15509000	189691	194	6
50828	484385	5740000	11.82	45.8646616541	NA	27.8913533835	7	133	1975	83	5740000	181645	251	1
50927	464607	12942000	12.94	50	NA	14.7667464789	5	142	1975	77	12942000	495043	274	2
50928	464606	12941000	12.13	49.1525423729	NA	37.0027330508	4	59	1975	77	12941000	495044	108	2
50929	464605	12940000	13.51	53.4482758621	NA	-9.3034482759	2	58	1975	77	12940000	495045	128	3
50930	464604	12939000	13.05	51.25	NA	12.6833333333	3	80	1975	77	12939000	495046	158	1
50931	464603	12938000	14.7	64.7058823529	NA	5.4505882353	2	34	1975	77	12938000	495047	74	1
50932	464602	12937000	12.3	47.7777777778	NA	27.9575	8	180	1975	77	12937000	495048	332	1
50933	464601	12936000	11.89	46.1538461538	NA	31.9425	4	78	1975	77	12936000	495049	143	1
50938	464600	12931000	13.89	60.4651162791	NA	-2.4900775194	3	43	1975	77	12931000	495054	99	5
50939	464599	12930000	11.74	44.2786069652	NA	5.7069651741	9	201	1975	77	12930000	495055	424	4
50940	464598	12929000	13.1	53.9473684211	NA	23.9157894737	4	76	1975	77	12929000	495056	147	1
50941	464597	12928000	12.03	47.3214285714	NA	26.2419047619	6	112	1975	77	12928000	495057	214	6
50942	464596	12927000	11.52	43.6974789916	NA	27.4571078431	6	119	1975	77	12927000	495058	224	5
50943	464595	12926000	13.56	57.6086956522	NA	-0.4931818182	11	184	1975	77	12926000	495059	414	1
50944	464594	12925000	11.45	42.3357664234	NA	16.9292396594	6	137	1975	77	12925000	495060	270	1
51031	229049	20372000	13.72	57.8199052133	NA	-1.4809909522	11	211	1975	28	20372000	573050	471	2
51098	356432	40599000	13.82	57.5757575758	NA	2.0595454545	9	198	1975	50	40599000	654074	427	6
51099	356431	40598000	14.05	54.4217687075	NA	7.8153826531	4	147	1975	50	40598000	654075	281	7
51100	356430	40597000	13.61	54.8387096774	NA	4.7520967742	7	186	1975	50	40597000	654076	385	4
51141	32035	108387000	12.6	43.9024390244	NA	20.7809756098	1	41	1975	3	108387000	760380	70	3
51142	32034	108386000	13.21	54.4303797468	NA	1.5254588608	4	79	1975	3	108386000	760381	173	2
51143	32033	108385000	11.23	42.1052631579	NA	22.8026315789	3	57	1975	3	108385000	760382	111	2
51144	32032	108384000	11.82	46.8468468468	NA	23.0643243243	7	111	1975	3	108384000	760383	220	4
51145	32031	108383000	11.9	48.5915492958	NA	26.2199413146	12	142	1975	3	108383000	760384	283	3
51146	32030	108382000	10.37	36.4016736402	NA	31.2246042538	12	239	1975	3	108382000	760385	439	4
51147	32029	108381000	10.63	38.7323943662	NA	20.8102992958	8	142	1975	3	108381000	760386	282	4
51154	32028	108374000	13.02	44.6808510638	NA	-24.47	2	94	1975	3	108374000	760387	204	2
51187	32027	108341000	10.87	41.7582417582	NA	30.9476923077	7	91	1975	3	108341000	760418	175	4
51188	32026	108340000	12.33	47.8260869565	NA	-6.5534782609	3	69	1975	3	108340000	760419	155	5
51189	32025	108339000	12.09	48.7012987013	NA	29.6949090909	10	154	1975	3	108339000	760420	294	3
51190	32024	108338000	14.27	60	NA	-11.4283333333	3	70	1975	3	108338000	760421	161	6
51191	32023	108337000	11.41	40.5405405405	NA	23.9498310811	4	111	1975	3	108337000	760422	203	3
51192	32022	108336000	12.28	51.0791366906	NA	24.6606504796	12	139	1975	3	108336000	760423	280	3
51193	32021	108335000	12.39	51.25	NA	21.9866666667	6	80	1975	3	108335000	760424	162	3
51194	32020	108334000	13.33	54.6511627907	NA	6.9590116279	4	86	1975	3	108334000	760425	181	3
51203	32019	108325000	11.81	45.9459459459	NA	25.7169594595	4	74	1975	3	108325000	760427	142	3
51235	32018	108293000	11.41	44	NA	20.7183333333	6	100	1975	3	108293000	760459	200	8
51236	32017	108292000	13	55.0458715596	NA	23.805625	8	109	1975	3	108292000	760460	218	5
51237	32016	108291000	12.74	49.3670886076	NA	6.6231223629	3	79	1975	3	108291000	760461	162	3
51238	32015	108290000	12.61	50.8771929825	NA	18.35	3	57	1975	3	108290000	760462	114	5
51239	32014	108289000	12.33	50	NA	11.70125	6	96	1975	3	108289000	760463	203	5
51240	32013	108288000	12.06	48.6666666667	NA	18.462	10	150	1975	3	108288000	760464	307	5
51241	32012	108287000	11.58	47.5409836066	NA	16.3080327869	7	61	1975	3	108287000	760465	131	1
51248	32011	108280000	11.7	43.661971831	NA	23.1457276995	3	71	1975	3	108280000	760466	134	5
51249	32010	108279000	11.18	41.7391304348	NA	38.043442029	6	115	1975	3	108279000	760467	203	1
51284	32009	108244000	12.27	47.2573839662	NA	11.0807658228	10	237	1975	3	108244000	NA	481	NA
51285	32008	108243000	12.48	49.5145631068	NA	12.6192038835	5	103	1975	3	108243000	760498	211	7
51286	32007	108242000	11.35	44.9275362319	NA	32.2578853755	11	138	1975	3	108242000	760499	264	3
51287	32006	108241000	9.68	29.0598290598	NA	42.6539423077	4	117	1975	3	108241000	760500	186	2
51288	32005	108240000	11.3	41.4814814815	NA	34.8508333333	6	135	1975	3	108240000	760501	238	5
51289	32004	108239000	12.54	50.6849315068	NA	24.3263184932	8	146	1975	3	108239000	760502	283	1
51342	32003	108186000	11.83	46.8599033816	NA	34.5513377926	13	207	1975	3	108186000	760549	382	4
51343	32002	108185000	11.14	40.1709401709	NA	40.6378461538	5	117	1975	3	108185000	760550	197	2
51344	32001	108184000	11.65	44.9101796407	NA	45.1436260812	9	167	1975	3	108184000	760551	282	2
51345	32000	108183000	13.29	52.8301886792	NA	5.1507075472	4	106	1975	3	108183000	760552	219	4
51346	31999	108182000	11.43	46.9879518072	NA	19.783592552	11	83	1975	3	108182000	760553	176	2
51354	31998	108174000	11.78	46.5277777778	NA	23.745	9	144	1975	3	108174000	760555	284	5
51357	31997	108171000	11.59	37.9746835443	NA	26.4564240506	2	79	1975	3	108171000	760556	131	3
51403	31996	108125000	11.37	42.0454545455	NA	20.1118181818	4	88	1975	3	108125000	760600	171	2
51404	31995	108124000	12.28	49.5652173913	NA	6.9826086957	7	115	1975	3	108124000	760601	249	5
51405	31994	108123000	12.61	52.6315789474	NA	23.4994097744	10	133	1975	3	108123000	760602	267	5
51406	31993	108122000	11.1	41.8918918919	NA	45.0721933472	13	222	1975	3	108122000	760603	379	5
51407	31992	108121000	11.86	45.3488372093	NA	19.7473837209	8	172	1975	3	108121000	760604	336	7
51408	31991	108120000	11.34	42.0560747664	NA	43.5868971963	5	107	1975	3	108120000	760605	179	3
51409	31990	108119000	12.33	47.2972972973	NA	26.3172522523	3	74	1975	3	108119000	760606	136	4
51410	31989	108118000	11.77	44.4444444444	NA	3.5175	2	45	1975	3	108118000	760607	96	3
51419	31988	108109000	11.15	39.512195122	NA	28.545625	8	205	1975	3	108109000	760608	369	5
51420	31987	108108000	11.96	49.1228070175	NA	29.0324210526	5	57	1975	3	108108000	760609	112	2
51421	31986	108107000	12.42	50	NA	31.8983333333	3	54	1975	3	108107000	760610	100	1
51475	61529	68163000	11.84	46.2962962963	NA	22.4983333333	3	54	1975	5	68163000	940178	106	1
51500	695720	108746000	12.75	51.9379844961	NA	24.8323255814	7	129	1975	118	108746000	1162182	249	2
51585	386813	9543000	12.77	50	NA	10.568	2	50	1975	58	9543000	37254	101	1
51602	720084	37418000	13.95	58.125	NA	-4.6	7	160	1975	119	37418000	115017	356	2
51603	720083	37417000	13.74	55.6962025316	NA	-11.5819409283	3	79	1975	119	37417000	115018	179	1
51610	206464	15488000	13.21	56.1403508772	NA	7.5870394737	8	114	1975	26	15488000	189692	249	3
51663	193569	97223000	13.47	56.1224489796	NA	13.4246734694	5	98	1975	25	97223000	228472	201	5
51664	193562	97188000	12.74	49.3670886076	NA	7.6940084388	3	79	1975	25	97188000	228473	161	3
51689	140894	17802000	12.76	52.2727272727	NA	23.6164545455	5	88	1975	9	17802000	405818	172	3
51690	140893	17801000	11.54	41.4634146341	NA	32.0733739837	6	164	1975	9	17801000	405819	285	2
51861	268308	14242000	13.6	53.164556962	NA	8.7736582278	5	158	1975	33	14242000	550105	310	4
51862	268307	14241000	12.99	53.5433070866	NA	12.5585826772	7	127	1975	33	14241000	550106	264	4
51863	268306	14240000	12.24	46.783625731	NA	21.2505263158	7	171	1975	33	14240000	550107	325	5
51864	268305	14239000	13.25	52.6717557252	NA	8.4587938931	5	131	1975	33	14239000	550108	266	4
51899	246211	13669000	12.98	50.9523809524	NA	16.63125	8	210	1975	30	13669000	619403	406	6
51900	246188	13646000	13.87	57.5539568345	NA	22.0330635492	6	139	1975	30	13646000	619404	265	2
51901	246187	13645000	12.79	48.3606557377	NA	10.1447131148	4	122	1975	30	13645000	619405	239	3
51902	246186	13644000	11.29	41.3793103448	NA	31.8278106185	9	203	1975	30	13644000	619406	365	2
51932	356396	40563000	12.35	49.1379310345	NA	4.1547701149	6	116	1975	50	40563000	654077	251	3
51933	356395	40562000	13.88	54.5918367347	NA	14.8375170068	6	196	1975	50	40562000	654078	368	4
51934	356394	40561000	12.36	48.9361702128	NA	6.39	7	141	1975	50	40561000	654079	300	2
51935	356393	40560000	13.71	56.25	NA	-8.75625	4	96	1975	50	40560000	654080	217	2
51936	356392	40559000	13.27	56.4102564103	NA	-5.409375	8	117	1975	50	40559000	654081	273	1
51937	356391	40558000	12.81	50	NA	7.3919538835	8	206	1975	50	40558000	654082	422	4
51938	356390	40557000	13.55	57.5757575758	NA	52.9329545455	4	66	1975	50	40557000	654083	107	2
51956	32069	108516000	11.78	44.8598130841	NA	35.6803551402	5	107	1975	3	108516000	760645	189	5
51957	32068	108515000	9.65	32.8358208955	NA	50.3068843284	8	134	1975	3	108515000	760646	221	6
51958	32067	108514000	12.99	51.6666666667	NA	11.16	5	120	1975	3	108514000	760647	243	4
51959	32066	108513000	14.04	59.793814433	NA	-9.9652783505	5	97	1975	3	108513000	760648	226	3
51960	32065	108512000	11.82	47.5609756098	NA	26.8584552846	6	82	1975	3	108512000	760649	161	3
51961	32064	108511000	12.01	47.7611940299	NA	9.2695708955	4	67	1975	3	108511000	760650	143	2
51962	32063	108510000	10.77	38.9830508475	NA	33.4462146893	3	59	1975	3	108510000	760651	107	3
51963	32062	108509000	11.6	43.8095238095	NA	35.6571428571	5	105	1975	3	108509000	760652	186	2
51964	32061	108508000	11.37	42.0454545455	NA	36.455	4	88	1975	3	108508000	760653	154	6
51965	32060	108507000	12.86	52.7777777778	NA	38.165	2	36	1975	3	108507000	760654	64	1
51974	32059	108498000	10.75	40	NA	38.315	5	80	1975	3	108498000	760655	144	2
51975	32058	108497000	12.19	41.7721518987	NA	25.3855379747	2	79	1975	3	108497000	760656	132	3
51976	32057	108496000	10.9	34.7222222222	NA	15.195	2	72	1975	3	108496000	760657	132	3
52000	31985	108070000	10.4	36.8421052632	NA	45.0657894737	3	57	1975	3	108070000	760679	96	6
52001	31984	108069000	11.07	40.4761904762	NA	19.3414285714	4	84	1975	3	108069000	NA	165	NA
52002	31983	108068000	10.97	42.4460431655	NA	38.1990189666	11	139	1975	3	108068000	760680	256	9
52003	31982	108067000	10.63	40	NA	42.1369318182	4	55	1975	3	108067000	760681	98	3
52004	31981	108066000	10.8	40	NA	31.3282352941	5	85	1975	3	108066000	760682	159	5
52005	31980	108065000	11	41.5384615385	NA	38.06125	4	65	1975	3	108065000	760683	117	2
52006	31979	108064000	13.42	53.9215686275	NA	-4.0063235294	4	102	1975	3	108064000	760684	223	4
52007	31978	108063000	11.97	48.7179487179	NA	33.1169230769	3	39	1975	3	108063000	760685	74	6
52008	31977	108062000	13.07	54.4117647059	NA	7.3167647059	8	136	1975	3	108062000	760686	293	4
52009	31976	108061000	11.78	48.6486486486	NA	40.8219256757	8	74	1975	3	108061000	760687	137	2
52016	31975	108054000	11.58	42.5675675676	NA	23.4591441441	6	148	1975	3	108054000	760688	277	1
52049	31974	108021000	12.28	47.2222222222	NA	17.975	6	144	1975	3	108021000	760719	280	3
52050	31973	108020000	13.48	53.5714285714	NA	21.3007142857	2	56	1975	3	108020000	760720	104	3
52051	31972	108019000	13.82	57.8125	NA	-6.4902083333	3	64	1975	3	108019000	760721	145	2
52052	31971	108018000	11.56	40.6593406593	NA	16.1433699634	3	91	1975	3	108018000	760722	172	4
52053	31970	108017000	13.55	49.4117647059	NA	-7.4930882353	2	85	1975	3	108017000	760723	172	1
52054	31969	108016000	13.77	60.4166666667	NA	0.78	4	48	1975	3	108016000	760724	110	1
52055	31968	108015000	13.58	54.4117647059	NA	-1.7921176471	5	136	1975	3	108015000	760725	291	2
52056	31967	108014000	12.58	50.5154639175	NA	21.4326597938	5	97	1975	3	108014000	760726	190	2
52063	31966	108007000	12.75	48.0519480519	NA	10.7678051948	5	154	1975	3	108007000	760727	300	2
52064	31965	108006000	11.98	43.8596491228	NA	17.6127631579	2	57	1975	3	108006000	760728	108	5
52117	61528	68141000	13.45	55.737704918	NA	5.9015846995	3	61	1975	5	68141000	940183	130	6
52155	695542	108567000	13.1	50.3267973856	NA	26.4818823529	5	153	1975	118	108567000	1162183	270	1
52156	695541	108566000	12.05	46.8531468531	NA	15.7167832168	7	143	1975	118	108566000	1162184	288	6
52157	695540	108565000	13.23	54.6391752577	NA	1.3728659794	5	97	1975	118	108565000	1162185	213	3
52158	695539	108564000	13.38	54.1666666667	NA	-3.8464285714	7	168	1975	118	108564000	1162186	370	7
52193	111687	88875000	11.87	46.5909090909	NA	23.6164545455	5	88	1975	8	88875000	1313927	172	2
52302	493626	17314000	11.2	39.7435897436	NA	38.3603846154	3	78	1975	84	17314000	59908	131	5
52312	720072	37368000	11.94	45.5357142857	NA	10.3668571429	5	112	1975	119	37368000	115025	230	3
52315	720071	37365000	12.85	52.8662420382	NA	18.8511818825	9	157	1975	119	37365000	115028	316	2
52316	720070	37364000	13.64	45.9459459459	NA	-19.4596621622	2	111	1975	119	37364000	115029	223	1
52321	720069	37359000	10.64	38.961038961	NA	26.3100793651	9	154	1975	119	37359000	115034	297	3
52324	720068	37356000	13.14	54.1666666667	NA	12.8595	5	96	1975	119	37356000	115037	198	2
52325	720067	37355000	13.04	53.0120481928	NA	4.3424246988	4	83	1975	119	37355000	115038	178	4
52328	720066	37352000	12.18	49.1978609626	NA	25.8895744207	12	187	1975	119	37352000	115041	365	7
52348	468848	4660000	12.35	50	NA	32.507686747	10	166	1975	78	4660000	208561	309	3
52382	193551	97137000	10.98	41.1764705882	NA	29.6220168067	7	119	1975	25	97137000	228475	225	3
52655	229016	20339000	14.05	58.7719298246	NA	-14.0780526316	10	228	1975	28	20339000	573051	533	4
52656	229015	20338000	14.42	56.1290322581	NA	-7.7001209677	4	155	1975	28	20338000	573052	321	4
52660	589823	15253000	13.67	57.0281124498	NA	7.4002560241	12	249	1975	115	15253000	602302	525	2
52665	268300	14233000	13.52	53.4090909091	NA	6.9003030303	3	88	1975	33	14233000	550109	177	4
52685	246185	13643000	12.78	48.128342246	NA	18.2158065954	6	187	1975	30	13643000	619407	347	2
52686	246184	13642000	12.64	47.520661157	NA	17.4188533058	8	242	1975	30	13642000	619408	454	2
52724	356355	40522000	11.98	46.3709677419	NA	33.7147849462	12	248	1975	50	40522000	654084	446	1
52725	356354	40521000	13.55	51.7045454545	NA	4.3104090909	5	176	1975	50	40521000	654085	347	2
52726	356353	40520000	11.56	44.6327683616	NA	36.3983135593	10	177	1975	50	40520000	654086	319	2
52730	74676	50717000	10.81	39.4736842105	NA	40.6131578947	4	76	1975	7	50717000	697414	132	2
52766	31964	107960000	10.41	37.5	NA	42.09	7	120	1975	3	107960000	760774	209	8
52767	31963	107959000	10.61	39.4444444444	NA	42.15	12	180	1975	3	107959000	760775	318	5
52768	31962	107958000	11	39.4736842105	NA	22.6561578947	5	114	1975	3	107958000	760776	217	3
52769	31961	107957000	11.98	44.8051948052	NA	15.4287878788	6	154	1975	3	107957000	760777	301	6
52770	31960	107956000	13.04	51.6556291391	NA	7.608714128	6	151	1975	3	107956000	760778	310	8
52771	31959	107955000	12.37	47.3684210526	NA	0.7900877193	3	76	1975	3	107955000	760779	162	3
52772	31958	107954000	10.97	37.5886524823	NA	31.212	5	141	1975	3	107954000	760780	245	4
52773	31957	107953000	11.25	42.5925925926	NA	13.0983333333	3	54	1975	3	107953000	760781	112	3
52774	31956	107952000	11.28	45.1612903226	NA	36.0160215054	12	124	1975	3	107952000	760782	235	4
52775	31955	107951000	12.63	51.4285714286	NA	39.2096428571	2	35	1975	3	107951000	760783	62	2
52776	31954	107950000	12.52	49.2537313433	NA	16.2293532338	3	67	1975	3	107950000	760784	133	4
52777	31953	107949000	14.56	61.6666666667	NA	-14.925	5	120	1975	3	107949000	760785	280	2
52782	31952	107944000	12.42	47.7272727273	NA	12.5956818182	7	176	1975	3	107944000	760786	351	2
52783	31951	107943000	10.5	36.231884058	NA	35.1334782609	3	69	1975	3	107943000	760787	121	1
52841	10054	52682000	12.95	53.0973451327	NA	1.2996976401	6	113	1975	1	52682000	1073557	249	4
52845	61515	67887000	11.55	44.4444444444	NA	21.715	2	36	1975	5	67887000	940189	71	3
52847	61511	67836000	13.33	52.7272727273	NA	12.7988636364	2	55	1975	5	67836000	940191	108	2
52872	695465	108490000	14.41	63	NA	-10.1606666667	12	200	1975	118	108490000	1162187	473	4
52873	695378	108399000	12.91	49.5726495726	NA	18.0693269231	4	117	1975	118	108399000	1162188	220	2
52874	695377	108398000	11.92	45.1612903226	NA	16.7652822581	4	93	1975	118	108398000	1162189	183	4
52892	111605	88760000	12.89	50	NA	21.2404471545	3	82	1975	8	88760000	1313929	153	3
53080	513543	11867000	11.24	39.1304347826	NA	17.281576087	4	115	1975	88	11867000	379350	218	2
53086	193469	96733000	11.52	44.3548387097	NA	31.9356451613	7	124	1975	25	96733000	228478	230	4
53240	228980	20303000	11.27	42.8571428571	NA	35.3422142857	10	175	1975	28	20303000	573053	318	2
53241	228979	20302000	13.46	55.3516819572	NA	-0.2736513761	15	327	1975	28	20302000	573054	715	2
53242	228978	20301000	13	50.2673796791	NA	5.2673858494	13	374	1975	28	20301000	573055	762	3
53257	246166	13624000	12.91	51.0204081633	NA	1.5450510204	4	98	1975	30	13624000	619409	209	2
53258	246165	13623000	11.72	43.6974789916	NA	12.7670756303	5	119	1975	30	13623000	619410	239	3
53259	246164	13622000	13.71	56.1643835616	NA	4.2448858447	6	146	1975	30	13622000	619411	307	2
53260	246163	13621000	14.01	57.1955719557	NA	4.8214889299	10	271	1975	30	13621000	619412	559	2
53261	246162	13620000	12.45	49.0654205607	NA	11.1700747664	10	214	1975	30	13620000	619413	440	3
53262	246140	13598000	13.23	51.7441860465	NA	5.0953100775	6	172	1975	30	13598000	619414	351	2
53263	246139	13597000	12.6	50.1992031873	NA	19.100997676	12	251	1975	30	13597000	619415	494	1
53264	246138	13596000	13.88	59.3495934959	NA	13.6097560976	7	123	1975	30	13596000	619416	255	2
53265	246137	13595000	12.6	50	NA	4.9915697674	4	86	1975	30	13595000	619417	183	4
53266	246118	13576000	12.25	46.6463414634	NA	27.2434521576	13	328	1976	30	13576000	619418	597	4
53267	246117	13575000	13.99	59.0361445783	NA	11.4773644578	4	83	1976	30	13575000	619419	171	4
53268	246116	13574000	12.52	49.2537313433	NA	25.068159204	3	67	1976	30	13574000	619420	126	4
53269	246115	13573000	13.12	49.7237569061	NA	-0.2080587644	11	362	1976	30	13573000	619421	743	3
53293	356321	40488000	12.72	50	NA	-0.825	5	120	1975	50	40488000	654087	260	6
53294	356320	40487000	13.41	51.5151515152	NA	6.7036363636	3	99	1975	50	40487000	654088	195	4
53295	356319	40486000	15.15	59.0909090909	NA	-15.3568181818	3	132	1975	50	40486000	654089	277	3
53328	31940	107850000	10.4	35.4609929078	NA	42.5825	6	141	1975	3	107850000	760817	234	5
53329	31939	107849000	13.98	61.1111111111	NA	9.9964285714	9	126	1975	3	107849000	760818	272	6
53330	31938	107848000	11.21	41.6666666667	NA	41.305	3	60	1975	3	107848000	760819	103	5
53331	31937	107847000	11.35	44.1717791411	NA	28.8227663134	11	163	1975	3	107847000	760820	314	2
53332	31936	107846000	13.98	54.1666666667	NA	8.145	2	72	1975	3	107846000	760821	138	2
53333	31935	107845000	12.3	50.7692307692	NA	6.2184615385	5	65	1975	3	107845000	760822	144	4
53340	31934	107838000	10.68	39.4736842105	NA	45.5944736842	7	114	1975	3	107838000	760823	195	5
53341	31933	107837000	11.54	40.3225806452	NA	2.0764516129	2	62	1975	3	107837000	760824	127	1
53370	31932	107808000	11.13	38.4615384615	NA	23.9878181818	5	143	1975	3	107808000	760850	260	5
53371	31931	107807000	12.39	47.4025974026	NA	11.033982684	6	154	1975	3	107807000	760851	309	5
53372	31930	107806000	12.19	48.7179487179	NA	23.2955128205	9	156	1975	3	107806000	760852	306	5
53373	31929	107805000	12.22	47.0085470085	NA	-7.0852307692	5	117	1975	3	107805000	760853	263	1
53374	31928	107804000	10.98	41.7582417582	NA	18.5221520147	6	91	1975	3	107804000	760854	186	4
53375	31927	107803000	11.38	44.262295082	NA	16.6087090164	4	61	1975	3	107803000	760855	126	4
53376	31926	107802000	12.25	50.5617977528	NA	32.334494382	7	89	1975	3	107802000	760856	170	4
53377	31925	107801000	12.26	48.3333333333	NA	-2.405	3	60	1975	3	107801000	760857	134	6
53378	31924	107800000	11.47	39.5833333333	NA	35.99875	3	96	1975	3	107800000	760858	157	3
53384	31923	107794000	11.87	39.3442622951	NA	22.7091530055	3	122	1975	3	107794000	760859	206	1
53428	31922	107750000	10.97	42.6229508197	NA	19.0110163934	10	122	1975	3	107750000	760901	253	18
53429	31921	107749000	12.33	47.8260869565	NA	-7.7795652174	2	46	1975	3	107749000	760902	104	4
53430	31920	107748000	13.06	53.6842105263	NA	-14.5994736842	5	95	1975	3	107748000	760903	227	4
53431	31919	107747000	12.38	50.6666666667	NA	31.434	5	75	1975	3	107747000	760904	142	4
53432	31918	107746000	11.28	42.3076923077	NA	11.3348076923	4	78	1975	3	107746000	760905	162	1
53433	31917	107745000	10.57	38.1818181818	NA	23.6412121212	3	55	1975	3	107745000	760906	107	3
53434	31916	107744000	13.61	53.125	NA	-4.53875	3	96	1975	3	107744000	760907	203	2
53435	31915	107743000	13.14	52.8571428571	NA	12.7430952381	3	70	1975	3	107743000	760908	141	1
53436	31914	107742000	12.59	45.7142857143	NA	2.11	1	35	1975	3	107742000	760909	70	2
53444	31913	107734000	11.42	43.3628318584	NA	24.5085471976	6	113	1975	3	107734000	760910	218	3
53445	31912	107733000	11.6	42.1052631579	NA	23.9938947368	5	133	1975	3	107733000	760911	245	1
53446	31911	107732000	9.97	32.6315789474	NA	38.4634868421	4	95	1975	3	107732000	760912	162	2
53447	31910	107731000	9.92	33.8345864662	NA	38.0687969925	7	133	1975	3	107731000	760913	235	1
53493	31909	107685000	12.03	48.9177489177	NA	19.4481359817	17	231	1975	3	107685000	760954	474	4
53494	31908	107684000	13.31	55.1282051282	NA	-10.3575	4	78	1975	3	107684000	760955	182	4
53495	31907	107683000	13.43	53.8461538462	NA	27.5142307692	2	52	1975	3	107683000	760956	94	6
53496	31906	107682000	12.45	51.5789473684	NA	21.1884210526	7	95	1975	3	107682000	760957	193	4
53497	31905	107681000	12.89	52.6315789474	NA	9.4447368421	3	57	1975	3	107681000	760958	120	6
53498	31904	107680000	12.04	49.4117647059	NA	43.2252941176	7	85	1975	3	107680000	760959	152	5
53499	31903	107679000	10.04	34.6666666667	NA	54.69975	4	75	1975	3	107679000	760960	118	2
53500	31902	107678000	12.29	50	NA	17.7543684211	5	76	1975	3	107678000	760961	156	6
53505	31901	107673000	11.52	43.5582822086	NA	19.0304486196	8	163	1975	3	107673000	760962	322	6
53506	31900	107672000	10.65	36.7346938776	NA	40.3919897959	2	49	1975	3	107672000	760963	82	2
53547	31899	107631000	9.63	31.6666666667	NA	49.765	3	60	1975	3	107631000	761001	97	2
53548	31898	107630000	13.47	56.25	NA	-3.003	5	96	1975	3	107630000	761002	216	4
53550	31897	107628000	11.15	43.6507936508	NA	42.9745714286	10	126	1975	3	107628000	761004	225	2
53551	31896	107627000	11.77	43.8356164384	NA	18.7311872146	3	73	1975	3	107627000	761005	141	4
53552	31895	107626000	12.95	52.380952381	NA	8.2628571429	5	105	1975	3	107626000	761006	220	3
53553	31894	107625000	13.04	54.5454545455	NA	9.6756099456	9	143	1975	3	107625000	761007	306	4
53554	31893	107624000	11.17	41.6666666667	NA	26.9595	5	96	1975	3	107624000	761008	182	4
53555	31892	107623000	12.33	51.8518518519	NA	23.1803472222	8	81	1975	3	107623000	761009	166	3
53556	31891	107622000	13.77	55.3571428571	NA	-4.3814285714	2	56	1975	3	107622000	761010	121	2
53564	31890	107614000	11.62	45.5696202532	NA	32.3068607595	10	158	1975	3	107614000	761012	296	7
53598	31889	107579000	12.33	48.1481481481	NA	23.9164309764	11	243	1975	3	107579000	NA	461	NA
53599	31888	107578000	11.79	47.572815534	NA	35.2445449029	8	103	1975	3	107578000	NA	193	NA
53600	31887	107577000	12.16	48.8764044944	NA	30.716072523	11	178	1975	3	107577000	761041	336	3
53601	31886	107576000	12.1	50	NA	30.560326087	8	92	1975	3	107576000	761042	179	5
53602	31885	107575000	12.54	44.9541284404	NA	13.1750152905	3	109	1975	3	107575000	761043	202	2
53603	31884	107574000	12.68	51	NA	16.489	5	100	1975	3	107574000	761044	201	4
53604	31883	107573000	12.8	52.1276595745	NA	37.453	5	94	1975	3	107573000	761045	167	3
53605	31882	107572000	10.75	42.6666666667	NA	37.9185	10	75	1975	3	107572000	761046	143	7
53606	31881	107571000	11.27	41.5384615385	NA	26.0556410256	3	65	1975	3	107571000	761047	122	4
53615	31880	107562000	9.76	32.2580645161	NA	37.1260752688	3	62	1975	3	107562000	761049	109	2
53616	31879	107561000	10.46	37.3333333333	NA	44.54775	4	75	1975	3	107561000	761050	127	3
53654	31878	107523000	13.33	54.7619047619	NA	2.22	2	42	1975	3	107523000	761088	91	4
53655	31877	107522000	11.28	43.2653061224	NA	39.012585034	15	245	1975	3	107522000	761089	438	7
53656	31876	107521000	12.64	52.7607361963	NA	11.3914749489	12	163	1975	3	107521000	761090	350	7
53657	31875	107520000	11.63	45.5958549223	NA	28.3238881693	12	193	1975	3	107520000	761091	370	4
53658	31874	107519000	11.47	45.8333333333	NA	37.44	10	120	1975	3	107519000	761092	223	6
53659	31873	107518000	12.65	49.4845360825	NA	23.4872293814	4	97	1975	3	107518000	761093	182	1
53660	31872	107517000	13.03	53.4482758621	NA	15.0944252874	3	58	1975	3	107517000	761094	118	4
53661	31871	107516000	13.43	56.25	NA	4.534375	7	128	1975	3	107516000	761095	278	4
53662	31870	107515000	13.36	55.5555555556	NA	9.9290073529	8	153	1975	3	107515000	761096	321	3
53663	31869	107514000	11.91	43.795620438	NA	32.6721751825	5	137	1975	3	107514000	761097	237	3
53671	31868	107506000	12.25	45.6140350877	NA	32.4548684211	4	114	1975	3	107506000	761098	196	2
53672	31867	107505000	10.94	40	NA	38.485	3	60	1975	3	107505000	761099	105	3
53719	31866	107458000	11.62	44.5086705202	NA	22.0365831728	9	173	1975	3	107458000	761143	338	4
53720	31865	107457000	11.33	46.3917525773	NA	45.7605075337	13	97	1975	3	107457000	761144	176	2
53721	31864	107456000	11.8	44.6927374302	NA	31.4662744413	8	179	1975	3	107456000	761145	323	8
53722	31863	107455000	12.93	53.5714285714	NA	10.5115714286	5	84	1975	3	107455000	761146	178	4
53723	31862	107454000	10.44	38.1818181818	NA	44.7577272727	7	110	1975	3	107454000	761147	190	3
53724	31861	107453000	11.49	46.0905349794	NA	37.727037037	21	243	1975	3	107453000	761148	452	2
53725	31860	107452000	12	47.9166666667	NA	14.345	6	96	1975	3	107452000	761149	200	5
53726	31859	107451000	11.93	47.9452054795	NA	17.0214794521	5	73	1975	3	107451000	761150	151	5
53727	31858	107450000	12.01	47.2727272727	NA	37.4848484848	3	55	1975	3	107450000	761151	98	3
53728	31857	107449000	10.46	34.5454545455	NA	32.7952272727	2	55	1975	3	107449000	761152	95	2
53729	31856	107448000	12.23	45.871559633	NA	20.0661582569	4	109	1975	3	107448000	761153	205	2
53735	31855	107442000	11.61	44.6428571429	NA	20.9544047619	6	112	1975	3	107442000	761154	221	2
53736	31854	107441000	11.27	42.8571428571	NA	7.7867857143	4	70	1975	3	107441000	761155	150	2
53787	10034	52577000	14.57	62.0437956204	NA	-1.5963077859	6	137	1976	1	52577000	1073562	300	5
53789	10021	52494000	13.23	55.0458715596	NA	14.5389525994	6	109	1976	1	52494000	1073564	224	3
53833	695264	108285000	11.58	44.3708609272	NA	15.6755504967	8	151	1975	118	108285000	1162190	307	2
53834	695263	108284000	12.14	46.2809917355	NA	16.5678677686	5	121	1975	118	108284000	1162191	237	3
53835	695181	108202000	12.36	48.3660130719	NA	19.8735294118	7	153	1975	118	108202000	1162192	298	3
53836	695180	108201000	11.14	40.1709401709	NA	26.1763076923	5	117	1975	118	108201000	1162193	217	3
53837	695179	108200000	12.59	47.5862068966	NA	29.204137931	5	145	1975	118	108200000	1162194	254	5
53838	695178	108199000	13.66	54.8192771084	NA	-6.2454618474	6	166	1975	118	108199000	1162195	363	4
53839	695177	108198000	13.61	53.125	NA	-5.42	3	96	1975	118	108198000	1162196	204	4
53840	695176	108197000	14.09	59.1111111111	NA	-7.0105	10	225	1975	118	108197000	1162197	508	4
53841	695175	108196000	13.42	53.3333333333	NA	-4.6338636364	6	165	1975	118	108196000	1162198	358	4
53842	695174	108195000	13.24	51.724137931	NA	7.2275862069	3	87	1975	118	108195000	1162199	175	5
53843	695173	108194000	12.16	46.6666666667	NA	9.1173809524	9	210	1975	118	108194000	1162200	432	3
54013	720018	37143000	13.46	54.1463414634	NA	6.2607469512	8	205	1975	119	37143000	115043	423	2
54014	720034	37205000	13.52	55.8139534884	NA	9.9101744186	4	86	1975	119	37205000	115044	178	3
54017	720033	37202000	12.71	48.7179487179	NA	17.3861538462	14	390	1975	119	37202000	115047	743	7
54018	720032	37201000	12.13	46.7479674797	NA	15.967616408	11	246	1975	119	37201000	115048	489	2
54020	720031	37199000	11.1	40.6926406926	NA	38.294025974	11	231	1975	119	37199000	115050	402	5
54021	720030	37198000	12.03	47.8494623656	NA	21.3819501466	11	186	1975	119	37198000	115051	370	1
54022	720029	37197000	11.6	41.975308642	NA	9.1855555556	3	81	1975	119	37197000	115052	163	1
54030	720028	37189000	12.2	48.8372093023	NA	24.1118837209	5	86	1975	119	37189000	115060	168	4
54032	720027	37187000	11.05	40.1315789474	NA	50.6594736842	7	152	1975	119	37187000	115062	241	2
54036	720026	37183000	13.74	59.3220338983	NA	-13.1837076271	4	59	1975	119	37183000	115066	143	4
54037	720025	37182000	12.66	52.5423728814	NA	8.3247669492	4	59	1975	119	37182000	115067	128	5
54043	720024	37176000	11.98	45.3125	NA	-4.35	8	192	1975	119	37176000	115073	424	3
54051	206430	15436000	12.36	48.9361702128	NA	1.59	7	141	1975	26	15436000	189693	308	3
54365	228948	20271000	13.38	54.6468401487	NA	19.5995554523	12	269	1976	28	20271000	573056	523	2
54366	228947	20270000	13.61	54.2253521127	NA	2.5533661972	10	284	1976	28	20270000	573057	589	2
[truncated: 707,578 more rows]
