# Supplementary material for: The readability of scientific texts is decreasing over time
Source: eLife. 2017 Sep 5;6:e27725. doi: 10.7554/eLife.27725 (PMC5584989; doi:10.7554/eLife.27725)
Supplement: Figure 2—source data 2. [file elife-27725-fig2-data2.csv]

pmid	V1.x	index	NDC	PercDiffWord	doi	flesch	sentenceCount	wordCount	year	journalID	articleID	V1.y	syllableCount	numberOfAuthors
124	193504	96919	12.33	45.2229299363	NA	10.0748280255	5	157	1975	25	96919	228289	306	6
125	193476	96778	12.85	52.8846153846	NA	11.0935897436	6	104	1975	25	96778	228290	219	2
422	228982	20305	12.43	49.4949494949	NA	10.2743636364	10	198	1975	28	20305	572959	413	2
423	228981	20304	13.56	57.2769953052	NA	6.5117077465	12	213	1975	28	20304	572960	459	3
450	246141	13599	13.94	57.5510204082	NA	0.6817857143	10	245	1975	30	13599	619329	525	3
516	356323	40490	12.71	50.2732240437	NA	8.4070389344	8	183	1975	50	40490	654015	379	4
517	356322	40489	13.1	55.0458715596	NA	16.3969724771	7	109	1975	50	40489	654016	225	2
616	10029	52551	12.41	50	NA	16.2437096774	7	124	1976	1	52551	1073399	253	2
668	695271	108292	13.09	55.2795031056	NA	-6.6469960474	11	161	1975	118	108292	1161881	378	1
669	695270	108291	11.12	41.5384615385	NA	31.8003846154	7	130	1975	118	108291	1161882	240	4
670	695269	108290	14.53	63.7037037037	NA	15.4935416667	8	135	1975	118	108290	1161883	278	4
671	695268	108289	12.67	50.4201680672	NA	13.5413177998	11	238	1975	118	108289	1161884	482	3
672	695267	108288	13.4	55.6818181818	NA	7.2111111111	9	176	1975	118	108288	1161885	374	2
673	695266	108287	13.22	53.125	NA	6.51875	12	288	1975	118	108287	1161886	599	3
674	695265	108286	12.99	51.711026616	NA	0.5003525752	11	263	1975	118	108286	1161887	566	2
675	695185	108206	12.32	48.7394957983	NA	18.2150910364	6	119	1975	118	108206	1161888	237	3
676	695184	108205	13.3	54.3147208122	NA	1.2462041737	9	197	1975	118	108205	1161889	427	2
677	695183	108204	12.46	49.2113564669	NA	15.3840357518	15	317	1975	118	108204	1161890	637	3
678	695182	108203	12.41	48.8372093023	NA	0.0729651163	2	43	1975	118	108203	1161891	94	3
725	503522	2411	12.36	48.1481481481	NA	21.0641666667	6	135	1975	86	2411	1298262	260	2
914	493606	17280	11.94	47.1153846154	NA	16.7878205128	6	104	1975	84	17280	59803	212	1
915	493605	17279	11.03	39.7058823529	NA	23.3371568627	3	68	1975	84	17279	59804	129	5
937	181371	23042	12.86	51.7647058824	NA	1.1368382353	4	85	1975	24	23042	85606	185	7
938	181370	23041	14.48	62.2950819672	NA	-5.1934972678	3	61	1975	24	23041	85607	138	1
944	720019	37146	13.65	57.6086956522	NA	1.4872608696	5	92	1975	119	37146	114938	203	2
947	720036	37207	11.07	40	NA	11.9775	4	90	1975	119	37207	114941	183	2
948	720035	37206	13.96	58.5526315789	NA	-16.13	7	152	1975	119	37206	114942	361	4
978	484334	5689	12.64	45.7943925234	NA	-5.6825545171	3	107	1975	83	5689	181598	223	1
983	468830	4640	12.33	44.696969697	NA	-10.6009090909	4	132	1975	78	4640	208534	287	2
1135	513557	11881	13.39	50.9708737864	NA	14.2856957929	6	206	1975	88	11881	379311	384	5
1168	455332	7863	13.15	53.8043478261	NA	3.090410628	9	184	1975	76	7863	452738	398	8
1169	455331	7862	12.09	45.3846153846	NA	7.9911538462	5	130	1975	76	7862	452739	265	2
1170	455318	7849	13.03	55.5555555556	NA	10.0745714286	5	63	1976	76	7849	452740	137	5
1171	455317	7848	11.92	45.641025641	NA	36.4679487179	9	195	1976	76	7848	452741	342	4
1437	268290	14222	12.04	45.7831325301	NA	8.978253012	7	166	1975	33	14222	550068	341	2
1554	74608	50421	13.47	50.6756756757	NA	-13.0672972973	4	148	1976	7	50421	697317	319	2
1674	10010	52444	14.08	61.8181818182	NA	-23.2357954545	8	110	1976	1	52444	1073403	281	4
1680	61501	67685	11.54	44.8979591837	NA	26.2362585034	3	49	1975	5	67685	939966	95	1
1744	695080	108100	13.35	53.3980582524	NA	-12.3206674757	4	103	1975	118	108100	1161892	235	3
1745	695079	108099	14.85	65.8536585366	NA	-13.0573414634	5	82	1975	118	108099	1161893	197	7
1746	695078	108098	12.24	45.7142857143	NA	-7.1007142857	5	140	1975	118	108098	1161894	307	2
1747	695077	108097	10.93	42.6086956522	NA	40.6755434783	10	115	1975	118	108097	1161895	210	4
1748	695076	108096	13.21	53.8461538462	NA	-5.8320512821	6	130	1975	118	108096	1161896	293	4
1749	694978	107996	12.47	49.6855345912	NA	1.4996108491	8	159	1976	118	107996	1161897	348	4
1750	694977	107995	14.3	62.0689655172	NA	17.0567586207	5	87	1976	118	107995	1161898	177	2
1751	694976	107994	12.67	49.7005988024	NA	27.0978443114	7	167	1976	118	107994	1161899	307	3
1752	694975	107993	13.31	55.223880597	NA	-19.0442537313	7	134	1976	118	107993	1161900	327	6
1753	694922	107940	12.01	46.835443038	NA	10.6279905063	8	158	1976	118	107940	1161901	329	1
1754	694921	107939	13.19	53.8461538462	NA	10.1860244083	8	169	1976	118	107939	1161902	350	3
1755	694920	107938	12.82	50.2487562189	NA	17.604766791	8	201	1976	118	107938	1161903	389	2
1756	694919	107937	13.3	53.6082474227	NA	-7.9107087629	8	194	1976	118	107937	1161904	436	5
1757	694918	107936	12.09	47.2049689441	NA	15.106261646	8	161	1976	118	107936	1161905	326	2
1758	694917	107935	12.12	47.7876106195	NA	12.5297861357	6	113	1976	118	107935	1161906	234	2
1759	694916	107934	12.75	49.2063492063	NA	6.2014285714	7	189	1976	118	107934	1161907	387	3
1760	694915	107933	13.57	57.6158940397	NA	14.4426416483	9	151	1976	118	107933	1161908	313	2
1804	157981	6276	12.67	50.3267973856	NA	22.6382352941	7	153	1975	15	6276	1147073	293	2
1805	157980	6275	11.32	40.8	NA	30.5336	5	125	1975	15	6275	1147074	223	1
1806	157979	6274	12.43	45.5958549223	NA	29.9713255613	6	193	1975	15	6274	1147075	329	5
1807	157978	6273	12.73	50.7692307692	NA	-5.1812820513	6	130	1975	15	6273	1147076	292	1
1808	157977	6272	12.27	45.6575682382	NA	12.4060856079	14	403	1975	15	6272	1147077	787	1
1809	157976	6271	11.94	47.8991596639	NA	26.0914968487	8	119	1975	15	6271	1147078	233	1
1810	157975	6270	13.23	54.4444444444	NA	2.765	9	180	1975	15	6270	1147079	391	3
1811	157974	6269	10.98	40.4624277457	NA	29.8608606294	9	173	1975	15	6269	1147080	322	6
1812	157973	6268	12.49	51.0416666667	NA	14.345	6	96	1975	15	6268	1147081	200	1
1813	157972	6267	12.28	48.7012987013	NA	11.5040422078	8	154	1975	15	6267	1147082	320	5
1814	157971	6266	12.47	49.2753623188	NA	20.9901170569	13	276	1975	15	6266	1147083	536	4
1815	157970	6265	12.27	45.8498023715	NA	9.1022222222	9	253	1975	15	6265	1147084	506	1
1816	157969	6264	12.16	45.0292397661	NA	26.0232894737	6	171	1975	15	6264	1147085	307	5
1817	157968	6263	11.94	47.1153846154	NA	8.6532051282	6	104	1975	15	6263	1147086	222	1
1818	157967	6262	11.74	46.1988304094	NA	42.6260526316	21	342	1975	15	6262	1147087	597	7
1819	157966	6261	13.15	50.5376344086	NA	-5.6558064516	3	93	1975	15	6261	1147088	199	3
1820	157965	6260	11.69	44.7236180905	NA	28.9148919598	10	199	1975	15	6260	1147089	371	2
1856	111548	88692	13.64	54.3859649123	NA	13.1601315789	2	57	1976	8	88692	1313806	111	2
1857	111536	88649	13.19	55.737704918	NA	-2.8076844262	4	61	1976	8	88649	1313807	140	2
1858	111517	88609	13.54	55.3191489362	NA	15.5825	2	47	1976	8	88609	1313808	93	5
1859	111499	88571	13.42	52.1276595745	NA	-1.3683333333	3	94	1976	8	88571	1313809	196	5
2009	386791	9512	11.97	47.8723404255	NA	36.1333333333	6	94	1976	58	9512	37242	172	2
2021	493586	17254	14.19	53.5433070866	NA	-9.330183727	3	127	1976	84	17254	59807	260	2
2127	206423	15419	12.87	54.6391752577	NA	-6.0698131443	8	97	1976	26	15419	189659	230	3
2128	206422	15418	13.97	60.7407407407	NA	19.9033333333	9	135	1976	26	15418	189660	274	5
2129	206406	15396	15.25	58.1632653061	NA	-26.7755102041	2	98	1976	26	15396	189661	213	5
2617	228888	20211	12.69	51.1173184358	NA	2.0874425822	18	358	1976	28	20211	572961	781	2
2618	228887	20210	13.52	55.7251908397	NA	-1.9624745547	6	131	1976	28	20210	572962	289	2
2631	268263	14192	12.17	47.5806451613	NA	13.9293010753	6	124	1976	33	14192	550069	252	2
2647	246099	13557	14.04	58.6206896552	NA	-2.687137931	5	116	1976	30	13557	619330	255	2
2870	9972	52234	12.6	53.2786885246	NA	25.6842846498	11	122	1976	1	52234	1073407	245	3
2937	157962	6257	11.81	40	NA	9.7245	2	75	1975	15	6257	1147090	141	3
3146	484293	5648	12.16	46.3917525773	NA	26.9758891753	4	97	1976	83	5648	181599	178	3
3152	468811	4621	13.27	56.4102564103	NA	8.690625	16	234	1975	78	4621	208535	507	2
3153	468810	4620	11.97	44.6601941748	NA	7.3919538835	4	103	1975	78	4620	208536	211	3
3250	513515	11827	13.03	53.4482758621	NA	-3.1383333333	6	116	1976	88	11827	379312	261	3
3251	513504	11814	12.54	44.9541284404	NA	7.7419877676	3	109	1976	88	11814	379313	209	1
3258	193341	96004	13.14	48.951048951	NA	7.2648339161	4	143	1976	25	96004	228298	276	4
3259	193331	95961	12.39	48.2456140351	NA	6.3298421053	5	114	1976	25	95961	228299	239	3
3518	228922	20245	12.73	49.7487437186	NA	24.2903925879	8	199	1976	28	20245	572963	370	3
3519	228921	20244	12.08	47.0588235294	NA	24.9466470588	15	306	1976	28	20244	572964	583	7
3520	228920	20243	13.53	55.4054054054	NA	13.9344763514	16	370	1976	28	20243	572965	741	2
3618	246059	13517	11.65	45.4545454545	NA	26.2262587413	13	220	1976	30	13517	619331	425	1
3619	246058	13516	12.68	51.4705882353	NA	8.0290106952	11	204	1976	30	13516	619332	434	2
3620	246057	13515	13.42	56.6176470588	NA	-19.4317647059	8	136	1976	30	13515	619333	336	4
3665	356288	40455	12.79	50.7246376812	NA	6.9334782609	3	69	1976	50	40455	654017	144	3
3666	356287	40454	13.31	54.1436464088	NA	-2.155894337	8	181	1976	50	40454	654018	398	3
3667	356286	40453	13.98	59.6412556054	NA	7.3917507474	12	223	1976	50	40453	654019	476	3
3668	356250	40417	11.54	45	NA	19.28	10	160	1976	50	40417	654020	324	3
3737	9950	52107	12.74	53.1034482759	NA	25.8347413793	10	145	1976	1	52107	1073412	285	6
3780	694835	107852	12.09	48.9655172414	NA	4.8306034483	10	145	1976	118	107852	1161909	321	6
3781	694834	107851	10.69	40.4255319149	NA	41.105	7	94	1976	118	107851	1161910	169	4
3810	157961	6256	12.01	43.6974789916	NA	28.0555567227	4	119	1975	15	6256	1147091	209	2
3811	157960	6255	11.59	46.4646464646	NA	49.8561931818	8	99	1975	15	6255	1147092	169	2
3812	157959	6254	13.07	52.6785714286	NA	11.1222142857	5	112	1975	15	6254	1147093	229	1
3851	111416	88315	12.9	52.5641025641	NA	14.5886538462	4	78	1976	8	88315	1313812	159	3
3852	111385	88236	10.67	38.8888888889	NA	41.69	4	72	1976	8	88236	1313813	125	1
3853	111342	88092	13.3	55.5555555556	NA	6.8316666667	3	54	1976	8	88092	1313814	116	3
3854	111341	88091	14.83	65.9574468085	NA	-16.0666666667	3	47	1976	8	88091	1313815	115	3
3978	493544	17202	11.15	41.1764705882	NA	19.4172352941	5	102	1976	84	17202	59808	201	1
3979	493543	17201	12.78	48.3516483516	NA	8.706007326	3	91	1976	84	17201	59809	180	1
4040	206389	15378	12.59	50	NA	17.3035416667	6	128	1976	26	15378	189662	254	3
4041	206388	15377	13.59	55.2845528455	NA	11.978195122	5	123	1976	26	15377	189663	247	2
4188	513492	11795	11.61	42.3076923077	NA	21.4713736264	7	182	1976	88	11795	379314	342	6
4189	513491	11794	13.05	53.3333333333	NA	14.515	6	120	1976	88	11794	379315	244	1
4193	193322	95912	11.63	47.0588235294	NA	21.1551960784	3	34	1976	25	95912	228302	70	3
4254	455309	7837	12.17	47.0967741935	NA	-11.584516129	7	155	1976	76	7837	452742	359	3
4255	455308	7836	13.07	54.4117647059	NA	17.8917647059	4	68	1976	76	7836	452743	138	3
4256	455294	7818	12.75	51.7441860465	NA	17.253501292	9	172	1976	76	7818	452744	346	2
4288	475290	6415	12.11	47.4747474747	NA	5.5743636364	5	99	1976	81	6415	487266	212	1
4468	228821	20144	13.56	55.5555555556	NA	-23.455	7	162	1976	28	20144	572966	396	3
4483	268261	14190	14.25	61.0169491525	NA	-2.4012429379	3	59	1976	33	14190	550070	132	3
4484	268249	14177	12.34	49.2063492063	NA	22.032452381	10	189	1976	33	14177	550071	370	5
4575	246034	13492	11.59	43.661971831	NA	28.7253591549	10	213	1976	30	13492	619334	394	2
4733	9929	52000	15.56	65.1515151515	NA	-43.9281818182	4	132	1976	1	52000	1073417	339	7
4793	694768	107785	13.47	56.3157894737	NA	1.8752631579	10	190	1976	118	107785	1161911	417	3
4794	694767	107784	13.3	53.6082474227	NA	0.8109407216	4	97	1976	118	107784	1161912	208	5
4795	694766	107783	12.9	52.5641025641	NA	7.5386538462	8	156	1976	118	107783	1161913	331	3
4796	694765	107782	11.06	40	NA	21.9343042672	11	245	1976	118	107782	1161914	470	2
4797	694764	107781	12.98	51.5463917526	NA	-3.5498840206	4	97	1976	118	107781	1161915	213	3
4798	694763	107780	12.93	53.4391534392	NA	3.1859307359	11	189	1976	118	107780	1161916	416	3
4799	694762	107779	12.52	51.9313304721	NA	5.9321131028	17	233	1976	118	107779	1161917	515	4
4830	157964	6259	10.96	39.0243902439	NA	31.3940243902	7	164	1975	15	6259	1147096	294	2
4831	157963	6258	13.15	53.488372093	NA	26.9613372093	6	129	1975	15	6258	1147097	241	2
4832	157958	6253	11.69	45.7249070632	NA	36.6097177045	16	269	1976	15	6253	1147098	487	1
4833	157957	6252	13.03	52.5974025974	NA	10.0861688312	14	308	1976	15	6252	1147099	635	5
4834	157956	6251	12.61	51.0067114094	NA	-14.2009186242	8	149	1976	15	6251	1147100	356	5
4835	157955	6250	12.05	45.7943925234	NA	13.1052284528	18	428	1976	15	6250	1147101	858	2
4836	157954	6249	12.31	48.2352941176	NA	-12.7972794118	4	85	1976	15	6249	1147102	199	4
4837	157953	6248	12.4	45	NA	-0.8513333333	6	200	1976	15	6248	1147103	411	8
4838	157952	6247	12.54	48.1012658228	NA	14.1193248945	3	79	1976	15	6247	1147104	155	1
4839	157951	6246	11.9	47.2602739726	NA	31.5995814307	9	146	1976	15	6246	1147105	274	1
4840	157950	6245	13.32	53.5353535354	NA	-12.2680681818	4	99	1976	15	6245	1147106	227	1
4841	157949	6244	13.71	57.5	NA	-10.16	2	40	1976	15	6244	1147107	93	4
4842	157948	6243	13.29	56.6929133858	NA	5.9925371829	9	127	1976	15	6243	1147108	280	2
4843	157947	6242	11.19	44.4444444444	NA	20.4063333333	5	54	1976	15	6242	1147109	112	5
4844	157946	6241	12.46	49.1638795987	NA	11.1474665552	14	299	1976	15	6241	1147110	615	4
4894	111314	87966	13.49	56.5891472868	NA	-19.1072093023	7	129	1976	8	87966	1313816	316	2
4895	111313	87965	12.66	50	NA	-5.2775490196	3	68	1976	8	87965	1313817	152	2
5066	484256	5610	13.48	55.5555555556	NA	-7.0056666667	5	108	1976	83	5610	181600	245	4
5215	455240	7751	11.61	42.3076923077	NA	34.9515934066	7	182	1976	76	7751	452746	313	4
5614	356162	40329	14.39	62.7450980392	NA	2.1329411765	6	102	1976	50	40329	654021	226	4
5615	356161	40328	10.78	40.9836065574	NA	46.0662750455	9	122	1976	50	40328	654022	212	5
5671	9914	51943	12.42	47.0588235294	NA	13.1372941176	5	136	1976	1	51943	1073420	267	4
5720	694682	107697	12.02	45.5813953488	NA	36.2101033592	9	215	1976	118	107697	1161918	372	4
5721	694681	107696	12.92	52.5	NA	2.53	2	40	1976	118	107696	1161919	87	2
5722	694680	107695	12.7	49.3506493506	NA	10.4846320346	3	77	1976	118	107695	1161920	155	3
5723	694679	107694	14.08	59.6774193548	NA	-32.4642473118	3	62	1976	118	107694	1161921	160	2
5724	694678	107693	12.25	50	NA	25.8347413793	4	58	1976	118	107693	1161922	114	2
5725	694677	107692	12.31	50	NA	10.9058928571	8	126	1976	118	107692	1161923	268	2
5726	694676	107691	13.73	60	NA	-15.6605	2	25	1976	118	107691	1161924	62	5
5727	694675	107690	12.97	53.5211267606	NA	-13.7446302817	4	71	1976	118	107690	1161925	170	4
5737	157945	6238	11.93	47.9452054795	NA	21.6570958904	5	73	1976	15	6238	1147111	147	4
5738	157944	6237	11.86	46.0869565217	NA	15.6060507246	12	230	1976	15	6237	1147112	467	3
5739	157943	6236	12.96	53.3596837945	NA	11.2672035573	14	253	1976	15	6236	1147113	530	3
5740	157942	6235	11.44	43.7888198758	NA	42.8610075914	18	322	1976	15	6235	1147114	555	1
5774	111300	87925	14.37	62.1621621622	NA	-20.0127702703	4	74	1976	8	87925	1313818	182	2
5775	111255	87809	12.29	46.2962962963	NA	14.93	2	54	1976	8	87809	1313819	105	2
5901	493482	17129	12.06	47.9338842975	NA	27.7809090909	7	121	1976	84	17129	59810	231	4
5935	181275	22816	12.46	47.4074074074	NA	10.8566666667	5	135	1976	24	22816	85612	269	3
5936	181274	22815	12	48.5714285714	NA	10.1307142857	5	70	1976	24	22815	85613	151	2
6109	193213	95348	10.82	40.5405405405	NA	38.3075675676	7	111	1976	25	95348	228312	200	3
6179	455267	7785	12.55	51.256281407	NA	18.2521628978	12	199	1976	76	7785	452747	404	5
6180	455266	7784	11.96	45.5782312925	NA	29.9314050235	13	294	1976	76	7784	452748	535	4
6181	455265	7783	12.03	46.357615894	NA	10.697615894	7	151	1976	76	7783	452749	311	3
6240	475289	6414	11.63	43.2624113475	NA	14.3825	6	141	1976	81	6414	487267	281	1
6242	475288	6412	12.57	50.4273504274	NA	-6.7421153846	6	117	1976	81	6412	487269	268	4
6243	475287	6411	11.47	42.6426426426	NA	28.0587567568	15	333	1976	81	6411	487270	615	2
6244	475286	6410	13.41	55.8441558442	NA	16.9975487013	4	77	1976	81	6410	487271	155	1
6245	475285	6409	12.29	50.4504504505	NA	15.1680912162	8	111	1976	81	6409	487272	233	3
6246	475284	6408	14.93	64.84375	NA	-56.0605208333	6	128	1976	81	6408	487273	365	4
6247	475283	6407	13.09	50.5617977528	NA	6.0974906367	6	178	1976	81	6407	487274	359	3
6248	475282	6406	13.06	52.0547945205	NA	21.0489954338	3	73	1976	81	6406	487275	139	1
6249	475281	6405	12.52	51	NA	11.4123333333	6	100	1976	81	6405	487276	211	1
6250	475280	6404	11.79	45.1612903226	NA	13.9293010753	6	124	1976	81	6404	487277	252	1
6251	475279	6403	11.7	43.75	NA	20.6225568182	11	256	1976	81	6403	487278	492	1
6253	475278	6401	12	47.2440944882	NA	23.882992126	7	127	1976	81	6401	487280	247	1
6254	475277	6400	12.54	48.7603305785	NA	15.519107438	10	242	1976	81	6400	487281	477	1
6255	475276	6399	12.95	51.269035533	NA	23.3766656091	8	197	1976	81	6399	487282	369	1
6488	228790	20113	12.32	49.2248062016	NA	34.9974418605	14	258	1976	28	20113	572967	467	4
6489	228761	20083	13.62	58.0786026201	NA	5.1469104803	14	229	1976	28	20083	572968	501	2
6490	228760	20082	14.57	64.4808743169	NA	-21.7617827869	12	183	1976	28	20082	572969	461	7
6491	228759	20081	13.73	57.4626865672	NA	9.4499368542	13	268	1976	28	20081	572970	559	6
6492	228758	20080	13.58	56.7415730337	NA	24.2144881398	9	178	1976	28	20080	572971	342	4
6802	74468	49871	11.22	43.3333333333	NA	25.23	2	30	1976	7	49871	697321	59	4
6909	9890	51794	13.24	55.2	NA	12.742	7	125	1976	1	51794	1073422	260	4
6960	694594	107609	13.77	58.8235294118	NA	14.9511229947	11	187	1976	118	107609	1161926	386	2
6961	694593	107608	13.15	54.7770700637	NA	14.0015003539	9	157	1976	118	107608	1161927	325	3
6962	694592	107607	12.41	49.5652173913	NA	13.0312681159	6	115	1976	118	107607	1161928	237	2
6963	694591	107606	13.73	49.7237569061	NA	-11.5655732044	4	181	1976	118	107606	1161929	369	4
6977	157939	6232	12.16	45.625	NA	15.3270833333	6	160	1976	15	6232	1147115	311	2
6982	172313	1157	12.76	53.3613445378	NA	29.4678571429	17	238	1976	22	1157	1153713	459	1
6985	524509	5854	13.11	54.1463414634	NA	10.0527494457	11	205	1976	93	5854	1289967	431	2
7016	111183	87624	14.19	58.4905660377	NA	-17.9945754717	2	53	1976	8	87624	1313820	124	5
7146	493461	17107	13.2	52.6315789474	NA	-1.4362280702	3	76	1976	84	17107	59811	164	3
7342	193196	95249	14.72	61.7283950617	NA	-38.8588888889	3	81	1976	25	95249	228316	209	4
7373	455213	7718	11.68	47.4576271186	NA	31.6641896186	16	177	1976	76	7718	452750	343	8
7374	455212	7717	11.9	45.7142857143	NA	38.88	5	105	1976	76	7717	452751	182	3
7375	455211	7716	13.76	57.1428571429	NA	6.866660401	6	133	1976	76	7716	452752	279	4
7376	455210	7715	12.96	50	NA	3.703	5	144	1976	76	7715	452753	296	2
7574	228856	20179	12.8	49.7630331754	NA	5.6520527251	8	211	1976	28	20179	572972	435	3
7575	228855	20178	12.82	54.0816326531	NA	21.3509047619	15	196	1976	28	20178	572973	399	4
7583	268222	14145	14.49	59.8984771574	NA	-3.3838071066	7	197	1976	33	14145	550073	423	2
7584	268199	14120	12.08	47.2573839662	NA	26.8697626582	12	237	1976	33	14120	550074	448	2
7585	268198	14119	12.68	51.7985611511	NA	24.8684397482	8	139	1976	33	14119	550075	270	4
7681	356067	40234	13.96	61.7021276596	NA	-24.69125	4	47	1976	50	40234	654023	122	2
7783	694509	107524	14	61.9047619048	NA	-2.1070684524	16	189	1976	118	107524	1161930	440	1
7784	694508	107523	12.59	48.9795918367	NA	-0.1814795918	4	98	1976	118	107523	1161931	211	4
7785	694507	107522	12.96	52.3529411765	NA	16.06625	8	170	1976	118	107522	1161932	340	3
7836	111125	87483	14.19	59	NA	-7.198	4	100	1976	8	87483	1313821	223	3
7837	111098	87415	13.3	55.5555555556	NA	-1.0016666667	3	54	1976	8	87415	1313822	121	2
7838	111097	87414	13.38	54.1666666667	NA	-31.375	3	72	1976	8	87414	1313823	182	5
7839	111079	87370	13.58	56.25	NA	-7.8120833333	6	128	1976	8	87370	1313824	292	2
8024	484232	5586	11.99	46.9696969697	NA	21.0586363636	7	132	1976	83	5586	181601	260	1
8025	484231	5585	12.46	49.504950495	NA	9.5933861386	5	101	1976	83	5585	181602	211	6
8184	193167	95022	13.42	56.7164179104	NA	8.0068843284	4	67	1976	25	95022	228319	144	2
8187	193148	94889	12.72	50.5617977528	NA	-12.5150421348	4	89	1976	25	94889	228322	207	1
8188	193147	94888	12.29	50	NA	-5.6219473684	5	76	1976	25	94888	228323	177	2
8211	140795	17697	12.62	51.4492753623	NA	25.6436413043	8	138	1976	9	17697	405801	267	3
8212	140794	17696	12.2	48.3870967742	NA	-7.6246451613	5	93	1976	9	17696	405802	215	3
8213	140766	17665	13.12	54.1666666667	NA	32.7883333333	9	168	1976	9	17665	405803	308	2
8214	140765	17664	12.66	52.1951219512	NA	20.8038649156	13	205	1976	9	17664	405804	412	2
8231	455196	7700	13.38	51.9230769231	NA	-3.2522307692	5	156	1976	76	7700	452754	329	5
8232	455195	7699	12.31	50.3105590062	NA	8.5915132693	11	161	1976	76	7699	452755	349	7
8469	228733	20055	11.06	43.253968254	NA	36.1978571429	21	252	1976	28	20055	572974	472	4
8473	268221	14144	13.66	57.9545454545	NA	4.3891818182	5	88	1976	33	14144	550077	192	1
8578	245956	13414	12.11	46.9483568075	NA	27.1366267606	10	213	1976	30	13414	619335	398	3
8579	245933	13391	13.17	53.3333333333	NA	13.3875	8	180	1976	30	13391	619336	363	3
8651	356034	40201	12.65	52.2267206478	NA	19.2258565283	16	247	1976	50	40201	654024	502	2
8652	356033	40200	12.77	51.3368983957	NA	16.9979619727	9	187	1976	50	40200	654025	373	2
8729	61448	66870	11.7	48.4848484848	NA	19.0067045455	4	33	1976	5	66870	939987	70	2
8732	61439	66754	13.11	53.8461538462	NA	-8.1882692308	2	39	1976	5	66754	939990	90	2
8775	694431	107446	11.43	45.1428571429	NA	36.5406813187	13	175	1976	118	107446	1161933	324	4
8776	694430	107445	13.05	50.8982035928	NA	3.3051247505	6	167	1976	118	107445	1161934	346	2
8777	694429	107444	12.94	51.9230769231	NA	1.4573076923	7	156	1976	118	107444	1161935	337	3
8778	694428	107443	13.14	54.0145985401	NA	16.5349635036	7	137	1976	118	107443	1161936	276	4
8779	694427	107442	12.86	53.3678756477	NA	-11.1268890328	12	193	1976	118	107442	1161937	460	4
8780	694426	107441	12.06	45	NA	15.8558333333	3	80	1976	118	107441	1161938	155	4
8781	694425	107440	13.28	49.1228070175	NA	-12.8086842105	3	114	1976	118	107440	1161939	244	3
8798	157941	6234	10.86	39.8663697105	NA	45.9667543615	24	449	1976	15	6234	1147116	753	2
8799	157940	6233	11.53	40.9722222222	NA	31.3155	10	288	1976	15	6233	1147117	498	1
8800	157938	6231	11.97	45.9183673469	NA	18.98361678	9	196	1976	15	6231	1147118	384	1
8801	157937	6230	12.55	51.0948905109	NA	17.1655337591	8	137	1976	15	6230	1147119	279	1
8802	157936	6229	12.34	49.2063492063	NA	18.0038809524	10	189	1976	15	6229	1147120	379	1
8803	157935	6228	11.2	42.0118343195	NA	45.6075082183	9	169	1976	15	6228	1147121	284	1
8804	157932	6225	10.45	37.5	NA	49.915	4	72	1976	15	6225	1147122	118	1
8805	157931	6224	11.82	43.2291666667	NA	23.454375	7	192	1976	15	6224	1147123	353	2
8806	157930	6223	9.93	32.3529411765	NA	41.2040504202	10	238	1976	15	6223	1147124	398	4
8807	157929	6222	11.85	47.3684210526	NA	29.9402037351	31	456	1976	15	6222	1147125	873	1
8842	111010	87195	12.39	50	NA	16.7878205128	3	52	1976	8	87195	1313825	106	2
8998	493418	17060	12.69	48.7804878049	NA	19.1770325203	3	82	1976	84	17060	59812	155	1
9040	206303	15269	11.92	46.8253968254	NA	27.4221428571	7	126	1976	26	15269	189665	240	4
9041	206302	15268	12.93	54.1666666667	NA	-9.315	8	120	1976	26	15268	189666	285	6
9049	468788	4597	11.75	46.6666666667	NA	8.31	2	30	1976	78	4597	208537	65	3
9050	468787	4596	13.44	58.3333333333	NA	18.405	5	60	1976	78	4596	208538	125	3
9051	468779	4587	13.45	55.5555555556	NA	-25.3085714286	3	63	1976	78	4587	208539	157	2
9160	501762	10834	13.97	56.204379562	NA	-19.9508211679	14	411	1976	85	10834	215930	957	6
9175	513437	11724	13.17	51.0067114094	NA	11.9302818792	5	149	1976	88	11724	379318	290	4
9270	475275	6397	13.06	52.7918781726	NA	-11.2076029329	9	197	1976	81	6397	487284	456	1
9425	228675	19997	13.94	60	NA	6.7593333333	12	200	1976	28	19997	572975	433	4
9426	228674	19996	13.05	54.5454545455	NA	24.9599852779	13	209	1976	28	19996	572976	409	3
9437	268188	14107	13.55	56.8421052632	NA	-10.5921052632	10	190	1976	33	14107	550078	445	3
9521	355986	40153	12.56	51.7948717949	NA	4.1884615385	13	195	1976	50	40153	654026	432	2
9522	74408	49641	13.91	57.7586206897	NA	-18.0026551724	5	116	1976	7	49641	697327	276	2
9639	694344	107359	12.19	48.0225988701	NA	10.9818079096	9	177	1976	118	107359	1161940	368	3
9640	694343	107358	11.74	43.2258064516	NA	16.3264247312	6	155	1976	118	107358	1161941	301	3
9641	694342	107357	12.96	50.7575757576	NA	7.6344545455	5	132	1976	118	107357	1161942	269	3
9642	694341	107356	12.57	49.6240601504	NA	13.2275626566	6	133	1976	118	107356	1161943	269	3
9643	694340	107355	11.82	45.2380952381	NA	24.3771428571	2	42	1976	118	107355	1161944	80	4
9692	110965	87078	13.71	57.6923076923	NA	-0.5959615385	4	78	1976	8	87078	1313827	173	3
9836	493398	17036	11.69	43.6170212766	NA	29.0825	4	94	1976	84	17036	59813	171	1
9917	206285	15247	10.25	36.7346938776	NA	5.5178911565	3	49	1976	26	15247	189667	107	3
9919	484195	5548	12.66	52.8	NA	14.0625777778	9	125	1976	83	5548	181603	264	3
9922	468770	4578	11.83	46.5753424658	NA	12.0375237092	13	219	1976	78	4578	208540	460	3
10036	513414	11692	12.86	49.1525423729	NA	24.1823305085	4	118	1976	88	11692	379320	213	6
10037	513413	11691	13.07	52.0325203252	NA	20.9196585366	5	123	1976	88	11691	379321	234	6
10038	513412	11690	13.27	53.8461538462	NA	19.1921016484	4	91	1976	88	11690	379322	177	1
10039	513411	11689	11.02	34.1666666667	NA	16.07	3	120	1976	88	11689	379323	213	2
10085	140736	17634	12.5	52.0618556701	NA	26.6880790378	15	194	1976	9	17634	405805	383	3
10123	455180	7684	12.78	53.7931034483	NA	34.1740752351	11	145	1976	76	7684	452756	273	6
10124	455179	7683	12.98	53.7572254335	NA	2.9598930636	10	173	1976	76	7683	452757	381	2
10125	455165	7669	12.43	49.7584541063	NA	16.0823715415	11	207	1976	76	7669	452758	420	7
10153	475230	6344	11.63	44.5595854922	NA	18.0455	10	193	1976	81	6344	487285	386	1
10451	355951	40118	12.49	51.5384615385	NA	17.7677350427	9	130	1976	50	40118	654027	268	2
10452	355909	40076	12.49	46.6666666667	NA	20.9325	8	240	1976	50	40076	654028	441	1
10527	9813	51376	12.63	49.3150684932	NA	13.5161187215	6	146	1976	1	51376	1073430	291	5
10570	694263	107278	12.46	50.8474576271	NA	3.1400154083	11	177	1976	118	107278	1161945	392	2
10571	694262	107277	12.3	51.4084507042	NA	35.4846966414	13	142	1976	118	107277	1161946	269	2
10572	694261	107276	13.98	59.6026490066	NA	1.1086630795	8	151	1976	118	107276	1161947	333	3
10573	694260	107275	13.16	55	NA	13.5362587413	13	220	1976	118	107275	1161948	458	4
10574	694259	107274	11.16	44.1176470588	NA	36.0846078431	3	34	1976	118	107274	1161949	64	3
10589	157928	6220	10.75	40.3930131004	NA	30.7667044654	31	458	1976	15	6220	1147127	872	1
10625	110977	87118	12.61	50.8771929825	NA	-8.3657894737	3	57	1976	8	87118	1313829	132	2
10626	110952	87041	14.05	57.1428571429	NA	-33.085	2	56	1976	8	87041	1313830	140	4
10628	110908	86909	13.91	59.6153846154	NA	10.2801282051	3	52	1976	8	86909	1313832	110	2
10629	110890	86872	13.03	53.4482758621	NA	-12.6193678161	3	58	1976	8	86872	1313833	137	2
10724	386751	9456	13.22	54.3209876543	NA	18.1256944444	4	81	1976	58	9456	37243	161	2
10742	493378	17010	13.13	53.6585365854	NA	9.6055487805	4	82	1976	84	17010	59814	171	3
10743	493377	17009	11.82	44	NA	7.184	4	100	1976	84	17009	59815	206	1
10746	493355	16975	13.19	52.427184466	NA	-6.5711529126	4	103	1976	84	16975	59818	228	5
10747	493354	16974	12.73	52.1739130435	NA	33.6132065217	4	69	1976	84	16974	59819	127	1
10748	493353	16973	13.61	57.6923076923	NA	-36.9006410256	3	52	1976	84	16973	59820	139	1
10824	181173	22572	10.8	40.243902439	NA	24.0841219512	5	82	1976	24	22572	85615	161	1
10874	484180	5533	11.41	40.5405405405	NA	30.0471283784	4	111	1976	83	5533	181604	195	2
11027	513403	11676	13.58	56.6666666667	NA	16.63	6	120	1976	88	11676	379324	241	8
11356	74299	49268	11.7	40.8163265306	NA	27.7864965986	3	98	1976	7	49268	697329	169	3
11358	74264	49140	10.84	41.5584415584	NA	30.1026731602	6	77	1977	7	49140	697331	149	2
11465	694173	107185	13.04	53.3898305085	NA	28.4275706215	6	118	1976	118	107185	1161950	221	2
11466	694172	107184	12.81	50.8108108108	NA	-8.7017398649	8	185	1976	118	107184	1161951	420	3
11512	157934	6227	13.06	50.8152173913	NA	4.5347575251	13	368	1976	15	6227	1147128	755	1
11513	157933	6226	12.63	48.7288135593	NA	17.8304613936	9	236	1976	15	6226	1147129	453	1
11514	157926	6218	12.33	49.0196078431	NA	22.0937132353	8	153	1976	15	6218	1147130	299	1
11519	524481	5818	12.23	47.2527472527	NA	9.8953983516	4	91	1976	93	5818	1289968	187	1
11523	503521	2410	10.54	34.6820809249	NA	36.243155106	6	173	1975	86	2410	1298263	289	1
11560	110873	86832	12.56	49.2753623188	NA	3.2552173913	3	69	1976	8	86832	1313834	147	2
11760	484167	5520	12.79	53.5087719298	NA	36.5291447368	8	114	1976	83	5520	181605	210	5
11867	193042	94142	12.95	52.380952381	NA	3.0832653061	7	147	1976	25	94142	228333	317	7
12245	245859	13317	13.56	54.4186046512	NA	1.3066424419	8	215	1976	30	13317	619337	453	2
12504	694076	107088	12.23	45.871559633	NA	23.9468922018	4	109	1976	118	107088	1161952	200	3
12505	694075	107087	13.08	52.5179856115	NA	5.599970024	6	139	1976	118	107087	1161953	292	4
12506	694074	107086	12.69	51.6483516484	NA	4.2872747253	5	91	1976	118	107086	1161954	198	3
12507	694073	107085	13.23	53.7313432836	NA	9.2845771144	6	134	1976	118	107085	1161955	277	6
12508	694072	107084	12.76	53.0054644809	NA	9.6742827869	12	183	1976	118	107084	1161956	393	4
12509	694071	107083	13.14	54.1666666667	NA	28.722	5	96	1976	118	107083	1161957	180	4
12519	157927	6219	11.38	42.0187793427	NA	27.3888991846	19	426	1976	15	6219	1147131	789	1
12520	524495	5836	12.5	50	NA	13.5040384615	4	78	1976	93	5836	1289969	160	1
12521	524494	5835	12.68	48.502994012	NA	8.370993014	6	167	1976	93	5835	1289970	336	2
12522	524493	5834	11.95	41.3580246914	NA	12.5838888889	9	324	1976	93	5834	1289971	604	3
12565	110822	86719	13.44	57.1428571429	NA	5.5344642857	4	63	1977	8	86719	1313835	138	1
12566	110772	86588	11.09	37.7777777778	NA	24.105	3	90	1977	8	86588	1313836	162	2
12665	493333	16945	13.14	54.2553191489	NA	18.553	5	94	1977	84	16945	59821	188	3
12666	493332	16944	12.5	47.5609756098	NA	8.8599593496	3	82	1977	84	16944	59822	165	4
12850	193007	93918	12.17	47.3333333333	NA	22.089	7	150	1977	25	93918	228337	289	5
12851	192997	93875	10.87	38.9312977099	NA	12.8909605598	6	131	1977	25	93875	NA	266	NA
12870	140690	17587	12.2	46.5753424658	NA	19.8900913242	9	219	1976	9	17587	405806	420	4
12900	455135	7636	12.5	46.8926553672	NA	14.3840254237	6	177	1977	76	7636	452759	340	4
13085	228571	19893	13.52	55.5555555556	NA	-20.2958333333	12	270	1977	28	19893	572977	652	4
13086	228570	19892	13.86	58.9211618257	NA	-20.8487583786	13	241	1977	28	19892	572978	595	3
13094	268153	14067	13.12	53.5055350554	NA	21.1588106727	13	271	1977	33	14067	550079	527	1
13229	355871	40038	14.46	53.8461538462	NA	-22.5208461538	5	234	1977	50	40038	654029	503	4
13230	74218	48978	11.4	41.3333333333	NA	-0.148	3	75	1977	7	48978	697332	161	2
13231	74244	49074	11.78	45.1219512195	NA	30.239695122	4	82	1977	7	49074	697333	151	4
13310	61401	66280	12.9	53.1428571429	NA	-10.1000714286	10	175	1977	5	66280	940005	412	2
13363	693975	106986	12.75	50	NA	10.3118468468	3	74	1977	118	106986	1161958	150	3
13364	693974	106985	12.05	50	NA	-25.2364027149	13	136	1977	118	106985	1161959	356	3
13365	693973	106984	13.64	56.5891472868	NA	-15.010755814	6	129	1977	118	106984	1161960	305	4
13366	693972	106983	11.64	45.9016393443	NA	19.3824795082	4	61	1977	118	106983	1161961	124	4
13367	693971	106982	13.74	58.3333333333	NA	-0.61	4	72	1977	118	106982	1161962	161	2
13368	693970	106981	11.62	45.6193353474	NA	55.630020141	21	331	1977	118	106981	1161963	529	3
13369	693969	106980	13.06	53.1598513011	NA	9.3988504432	13	269	1977	118	106980	1161964	561	3
13370	693968	106979	12.13	47.1204188482	NA	19.1949680047	9	191	1977	118	106979	1161965	375	3
13371	693967	106978	13.31	56.1855670103	NA	-35.4648883162	12	194	1977	118	106978	1161966	518	6
13372	693966	106977	12.91	51.6666666667	NA	-3.0625	8	180	1977	118	106977	1161967	398	4
13421	157925	6217	9.8	34.4827586207	NA	49.1726724138	2	29	1976	15	6217	1147132	49	3
13422	157924	6216	12.22	48.275862069	NA	20.928908046	9	174	1976	15	6216	1147133	342	2
13423	157923	6215	12.96	50.7575757576	NA	19.1708181818	5	132	1976	15	6215	1147134	251	5
13424	157922	6214	12.42	50	NA	25.005	5	90	1976	15	6214	1147135	174	3
13425	157921	6213	12.18	44.6666666667	NA	27.489	5	150	1976	15	6213	1147136	264	1
13426	157920	6212	12.04	47.9289940828	NA	45.5110857988	10	169	1976	15	6212	1147137	288	2
13427	157919	6211	11.77	42.0833333333	NA	23.4	8	240	1976	15	6211	1147138	434	1
13428	157918	6210	11.97	46.3414634146	NA	24.0494512195	4	82	1976	15	6210	1147139	157	1
13429	157917	6209	12.12	46.6666666667	NA	16.6775	2	45	1976	15	6209	1147140	89	4
13430	157916	6208	11.78	44.7368421053	NA	35.9101315789	14	304	1976	15	6208	1147141	535	4
13431	157915	6207	12.29	45.5782312925	NA	15.2756326531	5	147	1976	15	6207	1147142	281	1
13432	157914	6206	12.32	49.5238095238	NA	45.6553571429	6	105	1976	15	6206	1147143	178	6
13433	157913	6205	12.98	52.5691699605	NA	17.5729660738	12	253	1976	15	6205	1147144	502	1
13434	157912	6204	12.26	48.9361702128	NA	34.0469230769	13	235	1976	15	6204	1147145	429	6
13435	157911	6203	12.57	49.6240601504	NA	25.9493671679	12	266	1976	15	6203	1147146	498	3
13436	157910	6202	12.36	48.087431694	NA	20.4267110656	8	183	1976	15	6202	1147147	353	4
13437	157909	6201	11.64	43.7908496732	NA	33.6970588235	7	153	1976	15	6201	1147148	273	2
13438	157908	6200	12.91	46.9026548673	NA	-2.8426843658	3	113	1976	15	6200	1147149	229	3
13499	110755	86548	13.44	53.7735849057	NA	-3.6285377358	4	106	1977	8	86548	1313837	230	3
13648	545879	10844	14.95	63.4615384615	NA	-26.1742307692	2	52	1977	101	10844	27091	127	1
13696	181122	22457	13.13	56.2962962963	NA	-1.1418181818	11	135	1977	24	22457	85616	312	1
13761	484156	5509	13.35	54.4776119403	NA	6.1278606965	6	134	1977	83	5509	181606	282	7
13873	501736	10800	12.32	48.4126984127	NA	6.92	6	126	1977	85	10800	215932	266	2
13906	192962	93687	13.93	57.1428571429	NA	-1.6010822511	3	77	1977	25	93687	228343	166	3
13934	140689	17586	12.75	51.7543859649	NA	17.2368421053	12	228	1976	9	17586	405807	459	3
13959	455125	7625	12.69	51.0791366906	NA	16.2627338129	7	139	1977	76	7625	452760	280	6
13960	455124	7624	12.37	51.968503937	NA	16.2346489501	12	127	1977	76	7624	452761	270	8
13961	455110	7609	11.71	47.4025974026	NA	33.3020629371	13	154	1977	76	7609	452762	294	3
13988	464464	12780	13.12	55.7291666667	NA	25.036875	14	192	1976	77	12780	495028	381	1
14173	228549	19871	13.11	51.9480519481	NA	21.1054112554	9	231	1977	28	19871	572979	436	6
14174	228548	19870	13.07	53.1746031746	NA	1.2128571429	12	252	1977	28	19870	572980	549	2
14398	110681	86362	12	47.9166666667	NA	-13.855	3	48	1977	8	86362	1313838	116	4
14399	110680	86361	14.01	62.0689655172	NA	-7.6872758621	5	58	1977	8	86361	1313839	139	5
14400	110657	86293	12.93	54.3859649123	NA	14.2659868421	4	57	1977	8	86293	1313840	120	3
14514	493293	16882	13.05	52.9411764706	NA	8.1038970588	4	85	1977	84	16882	59823	178	5
14577	181106	22423	12.53	48.9361702128	NA	7.1825	6	141	1977	24	22423	85617	293	3
14602	484145	5498	13.37	50.9803921569	NA	-11.8044117647	3	102	1977	83	5498	181607	222	4
14603	484144	5497	12.42	50.8196721311	NA	-6.9683401639	4	61	1977	83	5497	181608	143	2
14761	513345	11606	11.38	43.2432432432	NA	18.8575	2	37	1977	88	11606	379326	74	1
14762	513344	11605	12.34	49.1228070175	NA	0.5394736842	6	114	1977	88	11605	379327	252	2
14764	192947	93595	12.62	50	NA	34.5322727273	2	44	1977	25	93595	228344	78	1
14802	455093	7592	11.96	46.2365591398	NA	-3.8094086022	9	186	1977	76	7592	452763	417	4
14972	228523	19845	13.36	56.5714285714	NA	22.9375584416	11	175	1977	28	19845	572981	347	3
14973	228522	19844	12.69	51.1235955056	NA	11.3819038702	9	178	1977	28	19844	572982	369	8
14974	228521	19843	14.5	60.650887574	NA	0.2319822485	13	338	1977	28	19843	572983	720	4
14982	268112	14023	12.96	53.0434782609	NA	16.7095289855	6	115	1977	33	14023	550080	232	4
15133	355773	39940	13.4	55.4644808743	NA	13.2983060109	18	366	1977	50	39940	654030	748	2
15134	355772	39939	13.22	54.8387096774	NA	32.4011612903	5	93	1977	50	39939	654031	171	4
15135	355771	39938	13.12	54.8192771084	NA	27.920939759	10	166	1977	50	39938	654032	318	4
15136	355770	39937	12.41	50	NA	27.6844654088	6	106	1977	50	39937	654033	202	3
15247	693890	106898	12.39	50.5376344086	NA	5.5283064516	6	93	1977	118	106898	1161968	204	4
15248	693889	106897	13.39	55.0387596899	NA	13.8450581395	6	129	1977	118	106897	1161969	261	2
15249	693888	106896	13.91	58.4210526316	NA	-32.3264619883	9	190	1977	118	106896	1161970	489	2
15250	693887	106895	13.9	57.8616352201	NA	-17.3445283019	7	159	1977	118	106895	1161971	378	3
15251	693800	106808	13.82	57.8125	NA	-7.8120833333	9	192	1977	118	106808	1161972	438	2
15252	693799	106807	14.19	59	NA	0.839	8	200	1977	118	106807	1161973	427	1
15253	693798	106806	12.69	47.8021978022	NA	14.7488644689	6	182	1977	118	106806	1161974	347	4
15254	693797	106805	11.62	43.8144329897	NA	36.2519873998	9	194	1977	118	106805	1161975	341	2
15255	693796	106804	12.62	50.9933774834	NA	17.3563451987	8	151	1977	118	106804	1161976	304	2
15256	693795	106803	11.86	47.4576271186	NA	24.0976483051	8	118	1977	118	106803	1161977	234	2
15257	693794	106802	12.37	51.6339869281	NA	25.1362895928	13	153	1977	118	106802	1161978	307	4
15258	693793	106801	12.88	51.9480519481	NA	-13.3449350649	11	231	1977	118	106801	1161979	543	4
15259	693792	106800	13.15	52.6970954357	NA	-4.7294045643	10	241	1977	118	106800	1161980	533	2
15260	693791	106799	13.51	52.3076923077	NA	-24.6371153846	4	130	1977	118	106799	1161981	305	2
15261	693790	106798	12.66	50	NA	4.6753921569	6	136	1977	118	106798	1161982	288	4
15262	693789	106797	13.74	56.5420560748	NA	-2.3125285566	9	214	1977	118	106797	1161983	468	4
15263	693788	106796	12.96	51.4522821577	NA	-5.0804419087	10	241	1977	118	106796	1161984	534	3
15290	157907	6195	12.58	47.8747203579	NA	20.2556187081	16	447	1977	15	6195	1147151	836	1
15317	110574	86117	15.1	67.7419354839	NA	-49.0523387097	2	31	1977	8	86117	1313841	88	3
15451	386719	9417	12.17	48.5714285714	NA	19.8725	4	70	1977	58	9417	37244	140	2
15452	386718	9416	10.62	39.6551724138	NA	6.8726724138	4	58	1977	58	9416	37245	127	3
15462	493249	16806	12.1	47.8260869565	NA	7.9242173913	5	92	1977	84	16806	59825	196	2
15463	493248	16805	12.06	45.8333333333	NA	15.91875	4	96	1977	84	16805	59826	189	1
15665	501729	10790	10.62	38.2978723404	NA	22.153	5	94	1977	85	10790	215933	184	1
15753	455077	7575	13.11	51.724137931	NA	5.6248746082	11	290	1977	76	7575	452764	598	4
16037	228506	19828	14.09	58.7412587413	NA	14.6273834499	12	286	1977	28	19828	572984	568	2
16038	228505	19827	12.64	53.0487804878	NA	16.0608724203	13	164	1977	28	19827	572985	345	1
16072	245765	13223	14.41	57.0093457944	NA	2.2239875389	3	107	1977	30	13223	619338	213	3
16073	245738	13196	11.77	48.1481481481	NA	51.7396666667	5	54	1977	30	13196	619339	92	2
16144	74153	48729	13.17	54.3859649123	NA	2.0236842105	3	57	1977	7	48729	697336	125	3
16145	74152	48728	11.7	44.4444444444	NA	24.3771428571	3	63	1977	7	48728	697337	120	1
16212	9703	50744	12.88	55.3846153846	NA	29.4373076923	13	130	1977	1	50744	1073442	257	1
16213	9702	50743	13	50.7352941176	NA	6.2946470588	5	136	1977	1	50743	1073443	278	4
16219	61387	66125	11.85	45.3125	NA	35.8097916667	3	64	1977	5	66125	940011	113	3
16259	693693	106701	11.93	46.7889908257	NA	18.4196865443	6	109	1977	118	106701	1161985	219	4
16260	693692	106700	13.67	56.3876651982	NA	-22.674222467	10	227	1977	118	106700	1161986	554	3
16261	693691	106699	13.01	55.3191489362	NA	3.6245454545	11	141	1977	118	106699	1161987	317	2
16262	693690	106698	13.67	58.1395348837	NA	-5.8916046512	10	172	1977	118	106698	1161988	397	4
16280	441789	763	11.9	45.3125	NA	12.0664107143	20	448	1976	71	763	1142826	911	1
16283	157905	6193	11.43	41.7355371901	NA	23.9091900826	10	242	1977	15	6193	1147152	453	1
16284	157904	6192	12.34	44.2307692308	NA	7.3291025641	3	104	1977	15	6192	1147153	202	2
16285	157903	6191	12.79	51.1467889908	NA	18.4185504587	20	436	1977	15	6191	1147154	857	1
16286	157902	6190	12.06	45	NA	14.7983333333	3	80	1977	15	6190	1147155	156	2
16287	157901	6189	12.09	46.9387755102	NA	22.0751020408	7	147	1977	15	6189	1147156	284	1
16288	157900	6188	14.62	49.4791666667	NA	-29.96875	3	192	1977	15	6188	1147157	390	1
16289	157899	6187	12.14	46.2406015038	NA	14.9987252221	11	266	1977	15	6187	1147158	526	2
16290	157898	6186	12.55	48.6607142857	NA	19.1709920635	9	224	1977	15	6186	1147159	430	1
16291	157897	6185	12.73	52.4193548387	NA	13.0076989247	15	248	1977	15	6185	1147160	519	2
16292	157896	6184	14.47	59.3220338983	NA	-13.8159745763	4	118	1977	15	6184	1147161	266	2
16293	157895	6183	12.21	43.7037037037	NA	17.1654166667	4	135	1977	15	6183	1147162	248	2
16294	157894	6182	12.01	44.3298969072	NA	3.8359278351	7	194	1977	15	6182	1147163	401	2
16295	157893	6181	12.43	50.3267973856	NA	10.4270588235	9	153	1977	15	6181	1147164	324	1
16296	157892	6180	13.22	54.2682926829	NA	21.9860365854	8	164	1977	15	6180	1147165	318	4
16297	157891	6179	11.77	45.1127819549	NA	25.4537565067	13	266	1977	15	6179	1147166	505	1
16299	157890	6177	11.7	42.576419214	NA	21.9268237863	17	458	1977	15	6177	1147168	853	1
16301	157889	6175	12.46	50.3546099291	NA	24.545625	8	141	1977	15	6175	1147170	274	3
16343	110470	85862	12.26	49.0566037736	NA	22.8957861635	3	53	1977	8	85862	1313844	104	4
16344	110449	85814	12.47	50	NA	2.0236842105	6	114	1977	8	85814	1313845	250	3
16475	545863	10800	10.73	37.6811594203	NA	52.2986956522	3	69	1977	101	10800	27093	107	1
16559	232953	1495	13.1	52.5423728814	NA	-2.0918813559	5	118	1977	29	1495	166629	258	1
16560	232952	1494	12.62	51.2345679012	NA	17.2761111111	9	162	1977	29	1494	166630	328	1
16681	192869	93085	12.75	51.7543859649	NA	20.5763157895	6	114	1977	25	93085	228351	225	3
16716	455062	7560	13.31	55.1724137931	NA	7.8013218391	6	116	1977	76	7560	452765	246	4
16717	455061	7559	12.53	50.289017341	NA	5.4099935774	9	173	1977	76	7559	452766	372	6
16736	475217	6321	12.63	48.5074626866	NA	5.3822537313	5	134	1977	81	6321	487288	276	1
16744	464445	12759	12.83	52.9761904762	NA	17.058	10	168	1976	77	12759	495029	343	1
16939	228476	19798	13.72	58.4362139918	NA	-1.219537037	14	243	1977	28	19798	572986	547	2
16943	268090	13999	12.22	48.75	NA	24.3493055556	9	160	1977	33	13999	550081	311	3
16944	268089	13998	13.31	55	NA	6.76	6	120	1977	33	13998	550082	255	2
17018	74114	48590	13.45	55.5555555556	NA	-8.5228571429	6	126	1977	7	48590	697339	289	3
17020	74100	48545	12.87	53.781512605	NA	30.3570430672	8	119	1977	7	48545	697341	227	4
17067	9692	50695	13.27	54.0540540541	NA	-2.4277297297	5	111	1977	1	50695	1073445	245	1
17072	61348	65943	12.79	53.7037037037	NA	17.6658333333	4	54	1977	5	65943	940017	112	4
17115	693591	106598	13.21	53.90625	NA	5.4066666667	6	128	1977	118	106598	1161989	272	4
17116	693590	106597	12.41	47.9338842975	NA	21.4620826446	10	242	1977	118	106597	1161990	460	2
17117	693589	106596	12.72	52	NA	-0.9149285714	10	175	1977	118	106596	1161991	393	3
17118	693588	106595	12.15	47.5308641975	NA	30.6590277778	8	162	1977	118	106595	1161992	298	2
17119	693587	106594	13.43	55.0561797753	NA	-1.1083005618	8	178	1977	118	106594	1161993	390	4
17120	693586	106593	15.21	69.2307692308	NA	11.4246153846	1	13	1977	118	106593	1161994	28	2
17159	110431	85775	14.55	58.6466165414	NA	-33.0069830827	4	133	1977	8	85775	1313846	324	3
17160	110393	85700	11.15	41.8181818182	NA	40.5612121212	3	55	1977	8	85700	1313847	96	2
17302	493231	16770	14.04	55.0724637681	NA	-15.7738043478	2	69	1977	84	16770	59827	153	2
17303	493230	16769	12.62	48.1927710843	NA	-4.7165461847	3	83	1977	84	16769	59828	180	1
17304	493229	16768	15.29	67.5	NA	-54.575	2	40	1977	84	16768	59829	114	3
17305	493228	16767	13.45	55.5555555556	NA	-30.68	3	63	1977	84	16767	59830	161	3
17306	493227	16766	13.8	56.4356435644	NA	-27.3620668317	4	101	1977	84	16766	59831	249	1
17308	493214	16738	14.19	63.0136986301	NA	-4.845673516	6	73	1977	84	16738	59833	172	3
17340	181053	22305	13.23	53.7313432836	NA	16.2293532338	6	134	1977	24	22305	85621	266	3
17374	484097	5450	13.96	58.9189189189	NA	-0.1488888889	9	185	1977	83	5450	181609	407	8
17436	501716	10776	13.37	56.0975609756	NA	21.1756097561	7	123	1977	85	10776	215934	244	5
17437	501715	10775	13.57	52.7950310559	NA	-11.8629068323	5	161	1977	85	10775	215935	354	1
17451	192803	92682	13.3	55.6451612903	NA	3.2808064516	7	124	1977	25	92682	228360	272	2
17500	455050	7546	11.15	40.7692307692	NA	43.6264102564	6	130	1977	76	7546	452767	217	5
17618	228454	19776	13.91	58.0357142857	NA	-8.5170714286	5	112	1977	28	19776	572987	255	2
17619	228453	19775	13.07	52.0491803279	NA	1.7739180328	10	244	1977	28	19775	572988	520	2
17620	228425	19746	13.64	55.8333333333	NA	-1.53	10	240	1977	28	19746	572989	522	2
17621	228424	19745	13.17	54.2735042735	NA	31.9425	12	234	1977	28	19745	572990	429	3
17647	245691	13149	13.01	55	NA	46.6111538462	13	180	1977	30	13149	619340	311	4
17872	157888	6172	13.95	59.5890410959	NA	-18.5531335616	8	146	1977	15	6172	1147176	357	1
17874	157887	6170	12.82	53.1428571429	NA	11.8187012987	11	175	1977	15	6170	1147178	370	1
17916	110372	85650	15.79	68.5185185185	NA	-35.2033333333	2	54	1977	8	85650	1313848	137	4
17917	110371	85649	14.12	61.6666666667	NA	12.54	4	60	1977	8	85649	1313849	127	4
17918	110370	85648	14.21	59.5744680851	NA	-11.4175	2	47	1977	8	85648	1313850	108	2
17919	110332	85574	13.58	56.0606060606	NA	6.3322727273	3	66	1977	8	85574	1313851	139	2
17920	110311	85532	12.36	46.4285714286	NA	-0.8564285714	3	84	1977	8	85532	1313852	178	10
17921	110310	85531	13.23	52.6829268293	NA	7.4987957317	8	205	1977	8	85531	1313853	420	2
17922	110268	85441	14.64	61.5384615385	NA	-8.2780769231	2	52	1977	8	85441	1313854	116	5
18078	181038	22264	12	44.696969697	NA	19.1708181818	5	132	1977	24	22264	85622	251	2
18129	468731	4537	11.72	46.6019417476	NA	7.0941747573	7	103	1977	78	4537	208541	225	3
18130	468730	4536	12.96	53.4161490683	NA	-18.3557625949	9	161	1977	78	4536	208542	394	4
18312	455036	7530	12.31	49.0066225166	NA	9.5126365894	8	151	1977	76	7530	452768	318	3
18313	455035	7529	11.75	43.4210526316	NA	16.930877193	6	152	1977	76	7529	452769	295	3
18329	475213	6305	12.88	52.6627218935	NA	-11.960539119	9	169	1977	81	6305	487291	399	3
18614	355618	39785	12.67	49.5867768595	NA	-0.2122975207	5	121	1977	50	39785	654034	261	2
18616	74032	48336	11.97	46.3414634146	NA	23.0177439024	4	82	1977	7	48336	697344	158	4
18618	74056	48397	13.77	58.8235294118	NA	31.0438655462	7	119	1977	7	48397	697345	223	2
18620	74049	48376	13.73	58.0152671756	NA	-5.9004580153	7	131	1977	7	48376	697347	300	5
18672	9629	50401	14.96	64.1379310345	NA	-26.5686494253	6	145	1977	1	50401	1073449	358	4
18734	693501	106507	13.19	55.5555555556	NA	-5.2083928571	4	63	1977	118	106507	1161995	146	2
18735	693500	106506	13.25	55.2795031056	NA	-6.2700483092	9	161	1977	118	106506	1161996	371	5
18736	693499	106505	13.55	56.0747663551	NA	-35.4785233645	5	107	1977	118	106505	1161997	279	6
19004	484072	5425	13.8	57.8313253012	NA	-23.1780572289	4	83	1977	83	5425	181610	205	2
19122	192745	92316	11.56	42.8571428571	NA	15.1602380952	3	70	1977	25	92316	228364	139	2
19187	455022	7513	14.65	60.4026845638	NA	-41.4415302013	5	149	1977	76	7513	452770	384	2
19188	455021	7512	13.27	54.2635658915	NA	9.9101744186	6	129	1977	76	7512	452771	267	5
19189	455020	7511	13.65	52.0833333333	NA	1.095	4	144	1977	76	7511	452772	288	3
19497	228398	19719	12.58	51.3513513514	NA	22.3937346437	11	185	1977	28	19719	572991	366	2
19498	228369	19690	12.85	56	NA	33.5004814815	27	200	1977	28	19690	572992	392	6
19499	228368	19689	13.5	54.5454545455	NA	3.5958162055	10	253	1977	28	19689	572993	531	2
19500	228367	19688	12.4	52.4324324324	NA	22.7218349929	19	185	1977	28	19688	572994	381	3
19501	228366	19687	14.06	60.1063829787	NA	1.903	10	188	1977	28	19687	572995	413	3
19514	268070	13967	12.97	54.0880503145	NA	0.2134811321	10	159	1977	33	13967	550083	358	5
19551	245634	13092	13.28	53.982300885	NA	14.696	5	113	1977	30	13092	619341	226	5
19552	245633	13091	12.97	52.9914529915	NA	-6.7421153846	6	117	1977	30	13091	619342	268	3
19553	245632	13090	12.94	52.4137931034	NA	26.5286206897	7	145	1977	30	13090	619343	273	2
19635	74018	48297	12.64	52.1739130435	NA	14.7151449275	3	46	1977	7	48297	697348	96	1
19636	74008	48274	13.72	57.7586206897	NA	16.553045977	6	116	1977	7	48274	697349	234	1
19637	73998	48248	13.77	58.8235294118	NA	13.4129411765	5	85	1977	7	48248	697350	177	3
19702	9609	50305	11.72	47.7272727273	NA	47.62	12	132	1977	1	50305	1073452	231	4
19738	693416	106421	12.89	53.1578947368	NA	1.4021291866	11	190	1977	118	106421	1161998	422	4
19739	693415	106420	13.15	53.1847133758	NA	7.0566242038	14	314	1977	118	106420	1161999	657	2
19740	693414	106419	12.58	47.7386934673	NA	18.9830150754	7	199	1977	118	106419	1162000	374	3
19741	693413	106418	11.71	46.0122699387	NA	38.218107362	10	163	1977	118	106418	1162001	293	5
19742	693412	106417	13.82	60.8695652174	NA	-16.3375	8	92	1977	118	106417	1162002	230	2
19784	157886	6161	12.13	43.75	NA	2.51125	4	128	1977	15	6161	1147188	260	2
19785	157885	6160	12.6	51.9480519481	NA	20.3559480519	10	154	1977	15	6160	1147189	311	1
19786	157884	6159	13.17	53.9877300613	NA	15.3973197853	8	163	1977	15	6159	1147190	329	1
19787	157883	6158	11.33	40.9395973154	NA	23.7848713647	6	149	1977	15	6158	1147191	278	2
19789	157882	6156	12.22	46.7213114754	NA	23.2706393443	5	122	1977	15	6156	1147193	229	1
20015	181008	22201	12.15	48.1707317073	NA	23.7821273713	9	164	1977	24	22201	NA	319	NA
20017	720161	37837	11.24	42.4242424242	NA	33.383030303	9	165	1975	119	37837	114960	302	4
20018	720160	37836	10.75	40	NA	31.97	5	80	1975	119	37836	114961	150	1
20261	455006	7494	12.83	53.0303030303	NA	8.0693181818	4	66	1977	76	7494	452774	142	2
20303	464413	12723	11.67	44.2060085837	NA	4.1534802965	11	233	1976	77	12723	495030	499	2
20515	355521	39688	12.92	54.1666666667	NA	20.8817307692	13	192	1977	50	39688	654035	388	2
20516	355520	39687	12.05	50	NA	21.1790669856	11	114	1977	50	39687	654036	236	4
20517	355519	39686	12.35	50.3225806452	NA	39.9141129032	10	155	1977	50	39686	654037	277	3
20519	73974	48153	13.55	53.3333333333	NA	2.955	2	60	1977	7	48153	697351	123	1
20520	73966	48130	14.06	59.0909090909	NA	-3.9222727273	2	44	1977	7	48130	697352	98	4
20572	9604	50284	13.58	54.4117647059	NA	-1.1700588235	5	136	1977	1	50284	1073453	290	5
20575	9599	50267	13.17	54.9180327869	NA	7.4630327869	7	122	1977	1	50267	1073456	262	6
20620	693301	106305	11.95	46.0317460317	NA	12.2914285714	9	189	1977	118	106305	1162003	387	3
20621	693300	106304	12.82	50.9316770186	NA	13.239068323	7	161	1977	118	106304	1162004	324	3
20622	693299	106303	14.11	60.2040816327	NA	-8.1569591837	5	98	1977	118	106303	1162005	226	2
20623	693298	106302	13.58	57.3122529644	NA	6.5857806324	14	253	1977	118	106302	1162006	544	4
20624	693297	106301	11.75	45.9854014599	NA	-1.9775319343	8	137	1977	118	106301	1162007	310	2
20625	693296	106300	12.95	51.6746411483	NA	6.3735353535	9	209	1977	118	106300	1162008	437	4
20626	693295	106299	11.82	45.2380952381	NA	-2.8157142857	4	84	1977	118	106299	1162009	187	2
20627	693294	106298	13.59	52.4752475248	NA	-1.5624092409	3	101	1977	118	106298	1162010	208	2
20628	693293	106297	14.63	62.7450980392	NA	-12.75	7	153	1977	118	106297	1162011	357	3
20629	693292	106296	9.78	34.1666666667	NA	34.395	8	120	1977	118	106296	1162012	223	3
20630	693190	106194	14.55	62.1468926554	NA	-24.4930614407	8	177	1977	118	106194	1162013	437	2
20631	693189	106193	12.26	50.3311258278	NA	18.6594340759	11	151	1977	118	106193	1162014	311	3
20632	693188	106192	13.22	54.7368421053	NA	20.5763157895	10	190	1977	118	106192	1162015	375	2
20633	693187	106191	12.49	52.2727272727	NA	25.455	11	132	1977	118	106191	1162016	264	2
20663	110116	85106	13.21	54.4303797468	NA	-9.1834018987	4	79	1977	8	85106	1313856	183	3
20664	110082	85020	13.45	56.6037735849	NA	-4.2400628931	3	53	1977	8	85020	1313857	121	4
20665	110065	84983	12.91	50.7936507937	NA	-12.7858571429	5	126	1977	8	84983	1313858	289	2
20867	484043	5395	12.19	44.9152542373	NA	7.6925	4	118	1977	83	5395	181611	236	6
20868	468713	4516	11.63	45.1923076923	NA	15.9743589744	12	208	1977	78	4516	208543	426	3
20869	468712	4515	12.47	50	NA	0.5394736842	2	38	1977	78	4515	208544	84	2
21068	475210	6289	12.3	48	NA	15.9153035714	8	175	1977	81	6289	487294	349	4
21070	475209	6287	11.99	43.5406698565	NA	12.9969856459	7	209	1977	81	6287	487296	404	1
21197	228319	19640	12.48	49.5901639344	NA	18.3835519126	12	244	1977	28	19640	572996	484	1
21198	228318	19639	13.32	53.37995338	NA	12.415582065	17	429	1977	28	19639	572997	856	3
21201	268054	13945	12.21	48.6187845304	NA	21.1331132597	10	181	1977	33	13945	550084	358	3
21304	355477	39644	14.64	61.5384615385	NA	-28.6146153846	4	104	1977	50	39644	654038	257	2
21305	355476	39643	12.28	50.6329113924	NA	-17.4937236287	6	79	1977	50	39643	654039	197	2
21349	9581	50174	13.88	56.862745098	NA	-20.5945588235	4	102	1977	1	50174	1073460	243	4
21351	9569	50106	14.17	61.8705035971	NA	-12.1245643485	9	139	1977	1	50106	1073462	334	16
21452	110049	84936	13.33	52.7272727273	NA	-25.6556818182	2	55	1977	8	84936	1313859	133	4
21453	110018	84879	12.12	45.9677419355	NA	22.6968709677	5	124	1977	8	84879	1313860	233	6
21561	545830	10728	13.02	55.223880597	NA	20.2459402985	5	67	1977	101	10728	27096	137	1
21570	493129	16565	14.14	55.9701492537	NA	-10.2570522388	4	134	1977	84	16565	59837	290	2
21571	493128	16564	12.84	52.9411764706	NA	5.4505882353	5	85	1977	84	16564	59838	185	3
21720	192680	91870	13.34	53.164556962	NA	-3.0148523207	6	158	1977	25	91870	228370	342	3
21768	454969	7441	12.45	51.5337423313	NA	4.6442356851	12	163	1977	76	7441	452775	363	3
21898	268051	13936	13.39	55.6701030928	NA	-9.0931134021	5	97	1977	33	13936	550085	225	3
21933	245586	13044	13.19	53.7037037037	NA	7.0943333333	5	108	1977	30	13044	619344	227	2
21973	73918	47978	13.15	54.0816326531	NA	17.741	5	98	1977	7	47978	697354	196	5
22049	61310	65356	12.24	48.6486486486	NA	16.5710135135	2	37	1977	5	65356	940042	75	2
22075	693093	106097	11.7	42.7672955975	NA	25.6356132075	6	159	1977	118	106097	1162017	290	3
22076	693092	106096	13.88	57.7777777778	NA	2.8908333333	6	135	1977	118	106096	1162018	289	3
22077	693091	106095	13.66	58.7628865979	NA	-3.2407890563	13	194	1977	118	106095	1162019	447	2
22078	693090	106094	13.83	57.9365079365	NA	-32.6942857143	6	126	1977	118	106094	1162020	325	3
22079	693089	106093	12.39	50	NA	6.8464137931	10	174	1977	118	106093	1162021	375	3
22080	692961	105965	12.51	48.9247311828	NA	15.400766129	8	186	1977	118	105965	1162022	369	2
22126	110000	84841	12.29	46.2962962963	NA	10.23	2	54	1977	8	84841	1313861	108	3
22127	109982	84794	14.07	59.375	NA	8.0504166667	3	64	1977	8	84794	1313862	134	2
22304	180957	22115	14.33	58.5034013605	NA	18.7286938776	5	147	1977	24	22115	85624	275	5
22305	180956	22114	11.43	46	NA	37.476	14	150	1977	24	22114	85625	281	4
22306	180955	22113	13.48	57.1428571429	NA	-5.3190742481	8	133	1977	24	22113	85626	307	8
22307	180954	22112	14.62	63.5416666667	NA	10.21575	5	96	1977	24	22112	85627	201	5
22381	192642	91549	10.82	40.5063291139	NA	34.4486329114	5	79	1977	25	91549	228378	146	2
22419	454959	7425	12.19	47.0588235294	NA	23.3371568627	6	136	1978	76	7425	452776	258	3
22555	228293	19614	13.06	51.6853932584	NA	-17.6424157303	7	178	1978	28	19614	572998	418	3
22556	228292	19613	12.58	48.7252124646	NA	24.5048229462	14	353	1978	28	19613	572999	654	4
22766	355440	39607	13.11	55.8620689655	NA	17.837523511	11	145	1977	50	39607	654040	301	1
22767	73888	47862	12.52	50.4504504505	NA	9.7115540541	6	111	1978	7	47862	697355	234	4
22890	524400	5721	13.26	54.2056074766	NA	7.2168037383	5	107	1977	93	5721	1289972	225	1
22932	109916	84627	12.86	51.5151515152	NA	8.8959090909	3	66	1978	8	84627	1313863	137	1
22933	109879	84543	13.26	53.5211267606	NA	-25.7077934272	3	71	1978	8	84543	1313864	175	2
23064	180936	22075	12.42	48.5294117647	NA	3.4312745098	3	68	1978	24	22075	85629	145	1
23087	484010	5362	13.77	57.8512396694	NA	-5.2077203857	6	121	1978	83	5362	181612	274	7
23185	501692	10737	13.55	55.8441558442	NA	-2.2742207792	7	154	1977	85	10737	215936	340	2
23195	513241	11450	13.33	52.7272727273	NA	2.8006818182	4	110	1977	88	11450	379329	229	2
23197	192610	91278	12.11	50.7692307692	NA	20.4007692308	7	65	1978	25	91278	228385	136	5
23391	228269	19590	12.04	47.641509434	NA	17.3089937107	12	212	1978	28	19590	573000	430	4
23392	228268	19589	13.96	59.8253275109	NA	-21.6210345986	13	229	1978	28	19589	573001	570	4
23439	355418	39585	12.7	52.0710059172	NA	9.4684822485	10	169	1978	50	39585	654041	360	4
23440	355417	39584	13.09	51.2820512821	NA	13.3342912088	10	273	1978	50	39584	654042	535	2
23495	9537	49917	13.43	54.7826086957	NA	11.3473913043	5	115	1978	1	49917	1073467	234	5
23530	692858	105862	12.27	46.4480874317	NA	17.5721311475	7	183	1977	118	105862	1162023	352	2
23531	692857	105861	13.35	55.5555555556	NA	-18.7008809524	10	189	1977	118	105861	1162024	461	2
23532	692856	105860	14.54	60.5263157895	NA	0.2892105263	7	190	1977	118	105860	1162025	402	5
23533	692855	105859	12.4	48.623853211	NA	17.060293578	5	109	1977	118	105859	1162026	216	5
23534	692854	105858	14.19	60.6837606838	NA	-37.1113461538	6	117	1977	118	105858	1162027	310	2
23535	692853	105857	11.75	47.619047619	NA	20.4192857143	14	168	1977	118	105857	1162028	346	2
23536	692852	105856	13.84	59.2233009709	NA	-17.5716909385	6	103	1977	118	105856	1162029	252	4
23537	692851	105855	13.47	57.2413793103	NA	7.2794636015	9	145	1977	118	105855	1162030	314	4
23564	503492	2327	11.01	39.6648044693	NA	32.411525838	8	179	1976	86	2327	1298264	321	1
23684	493090	16479	13.27	54.0540540541	NA	8.2425405405	5	111	1978	84	16479	59840	231	1
23742	468685	4485	11.26	42.6966292135	NA	-10.8499775281	5	89	1977	78	4485	208545	210	2
23937	475205	6276	11.13	40.293040293	NA	30.0382554945	12	273	1978	81	6276	487298	496	2
23938	475204	6275	12.95	52.380952381	NA	-14.9014285714	4	84	1978	81	6275	487299	199	2
24124	355361	39528	13.46	57.8947368421	NA	-0.8799282297	11	152	1978	50	39528	654043	348	2
24125	355360	39527	13.64	57.9831932773	NA	16.1144537815	7	119	1978	50	39527	654044	244	6
24179	61282	65075	14.91	66.6666666667	NA	14.89	3	45	1978	5	65075	940052	94	5
24212	692734	105738	12.91	49.3723849372	NA	5.8959754184	8	239	1978	118	105738	1162031	482	2
24213	692733	105737	13.53	54.6341463415	NA	-31.7060823171	8	205	1978	118	105737	1162032	515	2
24214	692732	105736	12.01	44.0559440559	NA	13.9304755245	5	143	1978	118	105736	1162033	277	2
24215	692731	105735	12.68	52.1126760563	NA	15.4440520043	13	213	1978	118	105735	1162034	440	2
24216	692730	105734	12.53	50.2590673575	NA	-5.1866243523	10	193	1978	118	105734	1162035	439	3
24217	692729	105733	12.07	47.1428571429	NA	12.5007142857	7	140	1978	118	105733	1162036	288	4
24218	692728	105732	12.16	47.2222222222	NA	18.8443333333	5	108	1978	118	105732	1162037	212	2
24273	109711	84174	12.72	47.619047619	NA	2.9767857143	4	126	1978	8	84174	1313866	256	3
24401	180901	21996	12.33	47.2	NA	11.5832	5	125	1978	24	21996	85631	251	6
24402	180900	21995	13.82	57.8125	NA	-22.3527083333	3	64	1978	24	21995	85632	157	4
24428	206025	14851	13.93	59.5238095238	NA	16.6792857143	7	126	1978	26	14851	189672	256	2
24429	206008	14829	12.91	52.5547445255	NA	-5.6956934307	7	137	1978	26	14829	189673	312	3
24512	454924	7379	11.61	45	NA	10.8082142857	8	140	1978	76	7379	452778	295	4
24844	692618	105621	13.37	55.298013245	NA	20.2811236203	15	302	1978	118	105621	1162038	593	4
24845	692617	105620	12.55	49.4382022472	NA	7.446755618	8	178	1978	118	105620	1162039	372	5
24846	692616	105619	12.47	50	NA	10.1868421053	6	114	1978	118	105619	1162040	239	4
24847	692615	105618	13.16	52.9411764706	NA	14.3617814171	8	187	1978	118	105618	1162041	373	9
24894	109667	84092	12.16	46.3917525773	NA	19.9985695876	4	97	1978	8	84092	1313867	186	1
24895	109666	84091	11.37	43.3962264151	NA	32.4731446541	3	53	1978	8	84091	1313868	98	5
25034	180880	21952	13.22	54.3209876543	NA	-2.7631944444	4	81	1978	24	21952	85633	181	4
25035	180879	21951	11.69	44.8717948718	NA	-3.8498076923	4	78	1978	24	21951	85634	176	1
25061	468670	4463	13.17	56.4516129032	NA	-21.3445483871	5	62	1978	78	4463	208546	158	2
25062	468664	4456	12.65	51.376146789	NA	6.0013379205	6	109	1978	78	4456	208547	235	2
25063	468663	4455	13.22	50.9174311927	NA	1.3681192661	7	218	1978	78	4455	208548	448	3
25157	454909	7361	12.61	51.8987341772	NA	4.4638227848	5	79	1978	76	7361	452780	174	3
25167	475182	6246	13.62	58.5185185185	NA	-5.79	9	135	1978	81	6246	487301	315	4
25285	228235	19556	13.34	53.5398230088	NA	1.665806293	9	226	1978	28	19556	573002	480	2
25286	228234	19555	13.27	55.1724137931	NA	-10.1357758621	14	261	1978	28	19555	573003	611	3
25347	73804	47493	14.06	60.7142857143	NA	27.633	5	84	1978	7	47493	697358	161	3
25384	9480	49616	12.86	53.6231884058	NA	24.5238405797	9	138	1978	1	49616	1073472	272	4
25385	9479	49615	13.2	51.3698630137	NA	-7.0687534247	5	146	1978	1	49615	1073473	318	4
25387	61254	64813	12.48	51.0638297872	NA	14.5333333333	3	47	1978	5	64813	940061	98	4
25436	692389	105391	13.15	50.2617801047	NA	0.8948472949	6	191	1978	118	105391	1162042	392	3
25437	692388	105390	10.69	41.4634146341	NA	-38.7980182927	8	82	1978	118	105390	1162043	228	4
25438	692387	105389	13.07	55.033557047	NA	-17.233466443	10	149	1978	118	105389	1162044	368	2
25439	692386	105388	13	54.4	NA	13.654025	8	125	1978	118	105388	1162045	262	6
25440	692385	105387	13.44	53.4412955466	NA	3.6137067027	9	247	1978	118	105387	1162046	512	2
25441	692384	105386	12.07	46.6666666667	NA	17.013	7	150	1978	118	105386	1162047	298	3
25442	692383	105385	13.95	56.25	NA	-6.2845	5	144	1978	118	105385	1162048	313	2
25486	109573	83824	12.52	50.7042253521	NA	16.0441021127	4	71	1978	8	83824	1313869	145	5
25487	109572	83823	11.23	43.5643564356	NA	28.0157425743	7	101	1978	8	83823	1313870	196	1
25576	545794	10669	14.19	62.1621621622	NA	-12.8275405405	5	74	1978	101	10669	27097	179	1
25588	493040	16360	12.16	47.1264367816	NA	29.1725431034	4	87	1978	84	16360	59848	160	2
25635	205970	14764	14.58	64.84375	NA	-13.8130555556	9	128	1978	26	14764	189674	312	6
25757	475180	6240	13.4	52.9411764706	NA	-16.5033333333	6	170	1978	81	6240	487304	391	4
25762	464331	12614	12.25	49.3902439024	NA	38.5280243902	10	164	1977	77	12614	495031	294	4
25763	464330	12613	13.36	54.3689320388	NA	-1.6137270766	9	206	1977	77	12613	495032	451	1
25942	245449	12906	13.6	55.900621118	NA	22.1719875776	7	161	1978	30	12906	619345	307	4
25943	245421	12877	12.35	47.8632478632	NA	34.8532307692	5	117	1978	30	12877	619346	205	3
26051	692510	105513	13.74	58.3333333333	NA	14.665	4	72	1978	118	105513	1162049	148	4
26052	692509	105512	12.82	50.3355704698	NA	4.4801733781	6	149	1978	118	105512	1162050	312	4
26053	692508	105511	12.41	49.1150442478	NA	20.5247264682	11	226	1978	118	105511	1162051	442	3
26054	692507	105510	13.3	55.3571428571	NA	24.7311904762	6	112	1978	118	105510	1162052	216	6
26055	692506	105509	14	60.7142857143	NA	2.1773214286	16	252	1978	118	105509	1162053	562	3
26066	157881	6144	12.17	48.3516483516	NA	15.4433186813	5	91	1978	15	6144	1147203	186	5
26068	157880	6142	10.4	36.8421052632	NA	29.4815789474	2	38	1978	15	6142	1147205	71	2
26072	157879	6138	12.07	46.5648854962	NA	23.869586514	6	131	1978	15	6138	1147209	249	4
26073	157878	6137	12.05	48.502994012	NA	25.7715623299	11	167	1978	15	6137	1147210	327	3
26076	157877	6134	11.93	45.5223880597	NA	28.8562189055	6	134	1978	15	6134	1147213	246	5
26080	157876	6130	14.27	60.9929078014	NA	-0.21	7	141	1978	15	6130	1147217	311	1
26081	157875	6129	14.17	58.6592178771	NA	1.7548603352	7	179	1978	15	6129	1147218	379	3
26087	157874	6123	11.83	45.0381679389	NA	29.0359987277	6	131	1978	15	6123	1147224	241	5
26088	157873	6122	11.46	45.0704225352	NA	22.0304507042	5	71	1978	15	6122	1147225	143	5
26090	157872	6120	14.68	66.6666666667	NA	-29.4225	2	21	1978	15	6120	1147227	56	1
26094	524366	5681	13.11	53.8461538462	NA	15.6732692308	4	78	1978	93	5681	1289973	158	1
26095	524365	5680	14.79	63.1578947368	NA	-22.9828289474	4	95	1978	93	5680	1289974	231	1
26096	524364	5679	11.8	46.0317460317	NA	32.7935714286	7	126	1978	93	5679	1289975	232	2
26212	545786	10651	11.45	45.4545454545	NA	41.0896861472	6	77	1978	101	10651	27099	139	2
26222	493022	16320	11.23	41.40625	NA	15.3207291667	6	128	1978	84	16320	59849	257	1
26223	493021	16319	11.38	43.9024390244	NA	43.6865609756	5	82	1978	84	16319	59850	142	3
26319	468654	4444	11.73	38.0952380952	NA	-19.095	1	42	1978	78	4444	208549	91	3
26320	468653	4443	12.49	50	NA	-30.122816092	3	58	1978	78	4443	208550	149	1
26447	513192	11381	11.33	43.0555555556	NA	35.815	4	72	1978	88	11381	379330	130	1
26450	192433	89930	11.22	43.5897435897	NA	24.3250699301	11	156	1978	25	89930	228402	310	3
26493	454884	7327	12.4	52.1428571429	NA	26.7042307692	13	140	1978	76	7327	452781	280	4
26695	228199	19520	13.06	53.6082474227	NA	13.5831752577	5	97	1978	28	19520	573004	199	2
26696	228198	19519	11.85	47.0588235294	NA	36.9247171946	14	221	1978	28	19519	573005	402	3
26697	228140	19461	12.85	54.2222222222	NA	36.6091764706	17	225	1978	28	19461	573006	417	2
26809	355275	39442	13.22	56.3636363636	NA	2.1442045455	4	55	1978	50	39442	654045	124	4
26810	355274	39441	13.7	57.2192513369	NA	10.211865716	9	187	1978	50	39441	654046	388	3
26818	73739	47233	14.51	62.7118644068	NA	1.9004519774	3	59	1978	7	47233	697361	129	1
26872	9437	49399	13.47	54.1935483871	NA	17.963844086	6	155	1978	1	49399	1073476	298	7
26878	61238	64714	11.14	37.5	NA	36.88	2	64	1978	5	64714	940069	104	1
26912	692189	105191	12.58	52.6315789474	NA	33.6835964912	9	114	1978	118	105191	1162054	216	2
26913	692188	105190	13.1	53.9473684211	NA	9.4447368421	4	76	1978	118	105190	1162055	160	2
26914	692187	105189	12.48	51.2396694215	NA	-5.6838171488	8	121	1978	118	105189	1162056	282	3
26915	692186	105188	13.3	55.6962025316	NA	1.075604782	9	158	1978	118	105188	1162057	351	4
26916	692185	105187	12.89	51.0416666667	NA	2.7	4	96	1978	118	105187	1162058	204	4
26917	692184	105186	13.34	54.5871559633	NA	-3.8956697248	10	218	1978	118	105186	1162059	486	2
26918	692183	105185	13.43	55.4054054054	NA	-4.975	7	148	1978	118	105185	1162060	333	4
26919	692182	105184	13.58	58.9285714286	NA	-6.1997802198	13	168	1978	118	105184	1162061	397	3
26972	109497	83661	12.27	50.4672897196	NA	39.0818049065	8	107	1978	8	83661	1313872	195	3
26973	109476	83621	12.65	52.6315789474	NA	12.7817763158	4	57	1978	8	83621	1313873	121	2
26974	109459	83583	13.18	54.2372881356	NA	23.4089265537	3	59	1978	8	83583	1313874	114	1
26975	109424	83512	12.97	53.1914893617	NA	1.453	5	94	1978	8	83512	1313875	207	4
26976	109408	83479	13.4	52.1739130435	NA	4.6692028986	3	92	1978	8	83479	1313876	186	3
27104	492982	16233	14.63	65.1162790698	NA	3.412248062	3	43	1978	84	16233	59852	96	3
27132	180841	21860	13.11	51.9480519481	NA	11.033982684	6	154	1978	24	21860	85635	309	6
27155	205923	14683	12.33	51.4705882353	NA	-21.1448039216	6	68	1978	26	14683	189675	174	3
27252	501676	10715	15.11	67.1428571429	NA	-18.8017857143	8	140	1978	85	10715	215937	344	1
27253	501667	10704	12.16	45.1327433628	NA	-12.7502544248	4	113	1978	85	10704	215938	255	5
27530	228081	19401	12.57	50	NA	17.8835770751	11	230	1978	28	19401	573007	456	3
27531	228080	19400	13.98	59.3023255814	NA	-24.1530322004	13	258	1978	28	19400	573008	643	1
27532	228079	19399	13.53	52.2727272727	NA	-10.6009090909	4	132	1978	28	19399	573009	287	2
27533	228078	19398	14.45	62.1399176955	NA	15.6886574074	12	243	1978	28	19398	573010	490	3
27534	228077	19397	13.22	54.4943820225	NA	-8.1046129838	9	178	1978	28	19397	573011	410	3
27535	228076	19396	12.44	48.5436893204	NA	16.456175836	9	206	1978	28	19396	573012	407	5
27568	245378	12833	13.25	53.4031413613	NA	19.6029221204	8	191	1978	30	12833	619347	368	3
27645	355237	39404	13.25	55.7046979866	NA	3.2297688292	9	149	1978	50	39404	654047	329	3
27783	692293	105295	14.01	60.162601626	NA	5.356097561	7	123	1978	118	105295	1162062	267	2
27784	692292	105294	12.9	52.1505376344	NA	28.9389784946	9	186	1978	118	105294	1162063	345	3
27785	692291	105293	13.91	60.1265822785	NA	2.3220506329	10	158	1978	118	105293	1162064	352	4
27786	692290	105292	12.42	49.375	NA	-12.80375	8	160	1978	118	105292	1162065	377	2
27787	692289	105291	13.4	51.1764705882	NA	-32.2079411765	5	170	1978	118	105291	1162066	411	7
27788	692288	105290	13.34	54.5454545455	NA	17.6122727273	5	110	1978	118	105290	1162067	217	2
27864	109353	83361	13.83	58.064516129	NA	-27.0061827957	3	62	1978	8	83361	1313877	156	4
27985	386651	9320	13.77	56.8965517241	NA	2.4180344828	5	116	1978	58	9320	37247	248	5
28058	180802	21760	11.13	42.5925925926	NA	23.5416666667	7	108	1978	24	21760	85636	214	2
28102	483942	5291	12.39	50	NA	6.2128205128	6	104	1978	83	5291	181613	225	5
28103	483934	5279	13.64	56.2962962963	NA	-2.1225	6	135	1978	83	5279	181614	297	3
28110	468645	4434	12.72	53.2786885246	NA	-13.9165118397	18	244	1978	78	4434	208551	597	5
28193	454869	7309	12.45	51.1111111111	NA	25.23	6	90	1978	76	7309	452782	177	4
28194	454868	7308	12.94	53.4090909091	NA	18.8096363636	5	88	1978	76	7308	452783	177	4
28220	464271	12537	12.5	50.2040816327	NA	4.0032967033	13	245	1978	77	12537	495033	532	3
28425	73687	47037	13.82	58.6956521739	NA	23.556826087	10	184	1978	7	47037	697362	358	2
28483	9412	49258	13.2	55.4794520548	NA	11.8982115677	9	146	1978	1	49258	1073480	308	5
28520	692087	105089	13.06	53.2786885246	NA	-1.0328415301	6	122	1978	118	105089	1162068	270	3
28521	692086	105088	13.1	56.0975609756	NA	3.8285487805	10	123	1978	118	105088	1162069	277	2
28522	692085	105087	12.89	52.9850746269	NA	4.9794378109	15	268	1978	118	105087	1162070	582	4
28523	692084	105086	13.34	52.4475524476	NA	-0.8597342657	5	143	1978	118	105086	1162071	302	2
28524	692083	105085	12.27	49.4047619048	NA	14.5401428571	10	168	1978	118	105085	1162072	348	2
28525	692082	105084	13.52	54.9180327869	NA	-21.8031311475	5	122	1978	118	105084	1162073	294	6
28526	692081	105083	14.53	61.4583333333	NA	-8.75625	4	96	1978	118	105083	1162074	217	4
28527	692080	105082	13.5	52.9197080292	NA	-4.3814395783	9	274	1978	118	105082	1162075	584	2
28705	206524	15569	12.47	49.21875	NA	17.3035416667	6	128	1975	26	15569	189676	254	3
28706	206523	15568	12.45	48.7341772152	NA	25.9693037975	7	158	1975	26	15568	189677	295	7
28707	205872	14609	12.66	53.488372093	NA	30.3225158562	11	129	1978	26	14609	189678	251	3
28708	205871	14608	10.7	40	NA	13.95	2	30	1978	26	14608	189679	63	2
28711	483922	5267	12.45	49.5798319328	NA	9.6839985994	6	119	1978	83	5267	181615	249	2
28790	501658	10693	12.68	53.8461538462	NA	-12.4069871795	6	65	1978	85	10693	215939	160	5
28810	192386	89600	12.03	44.5255474453	NA	14.1466277372	5	137	1978	25	89600	228406	267	1
28811	192385	89599	12.23	48.2014388489	NA	22.3490647482	7	139	1978	25	89599	228407	270	6
28870	454854	7288	12.96	54.1401273885	NA	17.9275254777	10	157	1978	76	7288	452786	321	5
28965	594323	3517	13.26	56.8181818182	NA	31.287	10	132	1978	117	3517	478869	253	2
29052	228048	19368	13.03	52.1327014218	NA	9.4284623486	9	211	1978	28	19368	573013	433	2
29053	228047	19367	13.6	56.2091503268	NA	6.6029411765	14	306	1978	28	19367	573014	644	3
29054	228046	19366	13.69	54.4217687075	NA	-9.4713061224	5	147	1978	28	19366	573015	324	6
29055	228045	19365	11.76	42.2330097087	NA	18.8533495146	7	206	1978	28	19365	573016	385	2
29056	228044	19364	13.07	49.8023715415	NA	5.535625	8	253	1978	28	19364	573017	506	3
29134	355205	39372	12.44	50.495049505	NA	11.8937211221	18	303	1978	50	39372	654048	637	3
29135	355180	39347	11.53	45.9016393443	NA	41.9347131148	14	183	1978	50	39347	654049	328	3
29137	73655	46904	12.72	52.2388059701	NA	4.2188246269	4	67	1978	7	46904	697364	147	3
29219	9389	49148	13.39	54.1095890411	NA	-2.7085388128	6	146	1978	1	49148	1073481	319	11
29291	691975	104977	12.34	50.8064516129	NA	14.7812007168	9	124	1978	118	104977	1162076	261	4
29292	691974	104976	14.73	59.4202898551	NA	-33.5520652174	4	138	1978	118	104976	1162077	335	3
29293	691973	104975	13.71	59.0163934426	NA	11.7546106557	8	122	1978	118	104975	1162078	259	5
29496	492948	16157	12.57	49.4505494505	NA	9.8953983516	4	91	1978	84	16157	59854	187	1
29500	492964	16189	9.9	34.9056603774	NA	39.823490566	7	106	1978	84	16189	59858	190	2
29501	492963	16188	13.3	53.3333333333	NA	8.876	3	75	1978	84	16188	59859	153	2
29550	719774	36208	13.81	56.1904761905	NA	-37.3516071429	4	105	1977	119	36208	114965	270	5
29592	483912	5257	13.92	58.3333333333	NA	-3.089	5	108	1978	83	5257	181616	240	6
29738	454838	7262	13.96	58.2417582418	NA	-9.6276785714	4	91	1978	76	7262	452788	208	4
29739	454837	7261	11.35	45.8333333333	NA	12.0285	10	96	1978	76	7261	452789	210	7
29740	454836	7260	11.82	45.2380952381	NA	5.5771428571	6	126	1978	76	7260	452790	268	9
29912	228019	19339	14	58.6466165414	NA	-1.4025125313	6	133	1978	28	19339	573018	292	8
29919	267986	13815	12.67	54.3307086614	NA	15.1046653543	14	127	1978	33	13815	550086	274	3
29935	245350	12805	12.8	51.3725490196	NA	2.4638970588	12	255	1978	30	12805	619348	551	2
29936	245326	12781	12.82	51.4619883041	NA	15.939375	8	171	1978	30	12781	619349	342	5
29937	245325	12780	14.27	64.1304347826	NA	17.1442270531	9	92	1978	30	12780	619350	195	4
29938	245324	12779	12.67	49.3333333333	NA	19.028	3	75	1978	30	12779	619351	144	2
30044	9367	49030	12.83	50.3311258278	NA	2.0060651214	6	151	1978	1	49030	1073486	320	5
30046	61185	64274	13.73	55.8441558442	NA	19.2742424242	3	77	1978	5	64274	940089	147	4
30083	691862	104864	12.07	47.5903614458	NA	25.0295515395	9	166	1978	118	104864	1162079	320	2
30084	691861	104863	12.51	50.3333333333	NA	11.55375	16	300	1978	118	104863	1162080	625	3
30085	691860	104862	11.55	44.4444444444	NA	41.69	4	72	1978	118	104862	1162081	125	4
30086	691859	104861	13.44	59.2592592593	NA	15.9666666667	9	81	1978	118	104861	1162082	174	2
30087	691858	104860	12.83	52.2727272727	NA	-0.0913636364	7	132	1978	118	104860	1162083	293	2
30106	524350	5663	13.82	56.7567567568	NA	-3.4070720721	3	74	1978	93	5663	1289976	162	5
30271	545765	10601	12.3	49.2957746479	NA	7.7032570423	4	71	1978	101	10601	27100	152	5
30287	492930	16118	13.55	57.7319587629	NA	-6.6834450172	6	97	1978	84	16118	59860	226	3
30288	492929	16117	10.87	40.1869158879	NA	33.7659423676	6	107	1978	84	16117	59861	196	1
30331	275025	10409	12.01	45.7142857143	NA	16.3688095238	3	70	1978	34	10409	15879	138	4
30379	719755	36020	12.38	46.9135802469	NA	24.8522222222	3	81	1978	119	36020	114977	148	1
30380	719754	36019	12.54	48.1012658228	NA	6.6231223629	3	79	1978	119	36019	114978	162	4
30426	483899	5244	14.16	57.7092511013	NA	1.0079432819	8	227	1978	83	5244	181617	475	3
30427	483898	5243	12.96	54.128440367	NA	-10.7681651376	7	109	1978	83	5243	181618	260	2
30428	483897	5242	13.02	54.3209876543	NA	4.4808888889	5	81	1978	83	5242	181619	178	2
30429	483896	5241	11.46	42.5373134328	NA	12.4412935323	6	134	1978	83	5241	181620	272	3
30430	483895	5240	14.53	63.3333333333	NA	-20.115	5	90	1978	83	5240	181621	222	6
30563	454823	7244	11.95	46.0317460317	NA	40.4914285714	3	63	1978	76	7244	452791	108	5
30564	454822	7243	12.93	53.5714285714	NA	-19.7027142857	5	84	1978	76	7243	452792	208	4
30783	227997	19317	13.87	52.5641025641	NA	-27.2576923077	6	234	1978	28	19317	573019	538	3
30997	109132	82831	13.45	52.808988764	NA	-11.4879026217	3	89	1978	8	82831	1313878	198	4
30998	109131	82830	11.92	43.9024390244	NA	25.3672764228	3	82	1978	8	82830	1313879	149	4
31000	109101	82738	12.89	52.6315789474	NA	6.4763157895	3	57	1978	8	82738	1313881	122	4
31080	545757	10583	10.66	40	NA	46.1475980392	6	85	1978	101	10583	27102	147	3
31108	591174	1299	11.07	41.7910447761	NA	47.781511194	8	134	1978	116	1299	83693	225	1
31121	180746	21632	12.94	51.5151515152	NA	-10.9009090909	7	165	1978	24	21632	85638	378	3
31122	180745	21631	12.55	49.6688741722	NA	6.2154966887	7	151	1978	24	21631	85639	319	1
31123	180693	21568	11.02	40.2777777778	NA	26.155	7	144	1978	24	21568	85640	272	7
31144	205793	14497	14.21	57.3770491803	NA	10.8381557377	2	61	1978	26	14497	189681	119	4
31153	468633	4420	12.85	52.8571428571	NA	2.9525	4	70	1978	78	4420	208552	154	3
31154	468632	4419	12.3	50.3496503497	NA	4.1890314685	10	143	1978	78	4419	208553	318	2
31258	454814	7230	13.68	55.4838709677	NA	-26.2464784946	6	155	1979	76	7230	452793	379	4
31259	454813	7229	11.27	42.5	NA	30.774047619	15	280	1979	76	7229	452794	520	1
31277	464201	12459	12.19	49.1428571429	NA	27.2884155844	11	175	1978	77	12459	495034	338	2
31279	464178	12434	12.79	52.6946107784	NA	-1.0987335329	10	167	1978	77	12434	495035	377	1
31280	464177	12433	10.3	36.6197183099	NA	23.1933978873	4	71	1978	77	12433	495036	139	1
31282	464176	12431	13.3	55.6818181818	NA	-22.529	5	88	1978	77	12431	495037	220	2
31410	245252	12707	12.64	46.1095100865	NA	17.7741541787	10	347	1978	30	12707	619352	631	3
31492	73570	46544	14.01	55.303030303	NA	-13.1645454545	4	132	1979	7	46544	697368	291	3
31621	691616	104617	13.24	51.1627906977	NA	7.2469767442	7	215	1978	118	104617	1162084	428	3
31622	691615	104616	14.64	55.5555555556	NA	-38.12	2	90	1978	118	104616	1162085	212	3
31647	524332	5642	12.87	50	NA	-9.5836685032	9	242	1978	93	5642	1289977	541	2
31648	524331	5641	13.33	52.7272727273	NA	0.4934090909	2	55	1978	93	5641	1289978	116	1
31800	492888	16020	12.46	47.5	NA	9.5108333333	3	80	1979	84	16020	59871	161	2
31802	492887	16018	13.88	56.7307692308	NA	-8.2780769231	4	104	1979	84	16018	59873	232	4
31847	483988	5339	13.49	56.3218390805	NA	17.0392528736	9	174	1978	83	5339	181622	350	3
31848	483965	5315	12.94	42.7184466019	NA	-0.6743932039	2	103	1978	83	5315	181623	189	3
31947	501654	10685	12.12	47.9041916168	NA	15.2550033267	9	167	1978	85	10685	215940	341	3
31948	501653	10684	12.71	49.1891891892	NA	14.0110810811	7	185	1978	85	10684	215941	363	3
31962	513139	11294	13.81	59.375	NA	10.82	2	32	1978	88	11294	379332	68	1
31979	140312	17051	12.87	48.4375	NA	17.4925	6	192	1978	9	17051	405811	356	2
31980	140311	17050	14.18	59.3939393939	NA	9.6081818182	7	165	1978	9	17050	405812	338	1
32403	355044	39210	12.79	51.6666666667	NA	12.635	9	180	1978	50	39210	654050	370	3
32536	691510	104509	12.93	52.9100529101	NA	-8.8532619048	10	189	1978	118	104509	1162086	439	3
32537	691509	104508	12.83	46.3157894737	NA	0.4007894737	5	190	1978	118	104508	1162087	377	2
32538	691508	104507	12.27	46.2686567164	NA	0.9628507463	5	134	1978	118	104507	1162088	283	3
32539	691507	104506	13.53	57.2815533981	NA	11.175881877	6	103	1978	118	104506	1162089	217	5
32619	109015	82502	13.8	60.2564102564	NA	-9.1830769231	6	78	1979	8	82502	1313882	187	2
32620	109014	82501	13.64	55.4455445545	NA	-1.395730198	4	101	1979	8	82501	1313883	218	3
32621	108982	82431	14.11	61.2244897959	NA	2.064829932	3	49	1979	8	82431	1313884	109	3
32776	492869	15980	12.58	50.5154639175	NA	17.0718350515	5	97	1979	84	15980	59874	195	1
32777	492868	15979	13.21	55.6962025316	NA	22.6688860759	5	79	1979	84	15979	59875	157	2
32855	205777	14470	12.7	48.8888888889	NA	11.4833333333	5	135	1979	26	14470	189682	268	3
32858	483878	5221	12.65	52.6315789474	NA	9.8133552632	8	114	1979	83	5221	181624	246	3
32859	483877	5220	12.74	50.3597122302	NA	25.6848621103	6	139	1979	83	5220	181625	259	6
32862	468625	4410	13.02	53.0864197531	NA	22.3034722222	4	81	1978	78	4410	208554	157	3
32863	468620	4404	13.02	55.223880597	NA	12.6698208955	5	67	1978	78	4404	208555	143	3
32949	192206	88140	11.65	41.2087912088	NA	25.4400732601	6	182	1979	25	88140	228418	324	2
32985	454792	7202	12	46	NA	30.3074444444	9	200	1979	76	7202	452795	364	2
33015	283494	8484	9.95	35.8974358974	NA	50.4707692308	3	39	1978	37	8484	463159	66	2
33223	245225	12680	13.51	55.905511811	NA	20.8138254593	6	127	1979	30	12680	619353	247	3
33224	245224	12679	13	51.3157894737	NA	31.9585087719	6	152	1979	30	12679	619354	268	2
33225	245223	12678	12.9	53.8461538462	NA	26.0456428187	11	169	1979	30	12678	619355	330	3
33381	691750	104751	12.9	51.4492753623	NA	-8.3926086957	6	138	1978	118	104751	1162090	313	3
33382	691749	104750	13.13	53.9772727273	NA	-16.822979798	9	176	1978	118	104750	1162091	424	2
33383	691748	104749	12.34	48.4375	NA	-7.1511458333	6	128	1978	118	104749	1162092	291	2
33384	691747	104748	13.45	55.737704918	NA	-46.1066120219	6	122	1978	118	104748	1162093	335	3
33385	691746	104747	13.01	54.1666666667	NA	4.8647727273	16	264	1978	118	104747	1162094	578	1
33632	483853	5195	14.22	58.3941605839	NA	-21.0519124088	5	137	1979	83	5195	181626	324	7
33633	483852	5194	12.13	47.2602739726	NA	17.0444520548	7	146	1979	83	5194	181627	291	2
33634	483851	5193	12.66	50.6024096386	NA	17.5930271084	4	83	1979	83	5193	181628	165	4
33635	483850	5192	12.37	47.1153846154	NA	25.0738461538	4	104	1979	83	5192	181629	191	3
33729	501633	10657	11.31	41.8604651163	NA	-13.699127907	2	43	1979	85	10657	215942	101	4
33741	192223	88311	12.97	52.7472527473	NA	13.3907631258	9	182	1979	25	88311	228422	372	3
33781	283501	8513	13.41	51.5151515152	NA	-49.6963636364	1	33	1978	37	8513	463160	87	1
34121	428367	5449	11.67	42.5	NA	19.0283333333	3	80	1978	67	5449	1064339	152	5
34147	691384	104381	12.13	49.4047619048	NA	29.4678571429	12	168	1979	118	104381	1162095	324	5
34148	691383	104380	12.47	48.6956521739	NA	15.0256521739	5	115	1979	118	104380	1162096	229	2
34149	691382	104379	11.38	42.6470588235	NA	36.0054705882	10	204	1979	118	104379	1162097	362	2
34150	691381	104378	12.97	50.6976744186	NA	-12.4654505814	8	215	1979	118	104378	1162098	488	2
34151	691380	104377	14.02	59.7402597403	NA	-43.4310227273	8	154	1979	118	104377	1162099	420	3
34152	691379	104376	11.82	44	NA	16.3208	5	125	1979	118	104376	1162100	244	1
34153	691378	104375	12.88	51.5837104072	NA	-10.061658371	10	221	1979	118	104375	1162101	508	4
34154	691268	104264	13.04	54.7619047619	NA	-7.5775324675	11	168	1979	118	104264	1162102	395	4
34155	691267	104263	13.1	56	NA	1.2595	10	125	1979	118	104263	1162103	285	3
34156	691266	104262	12.69	51.6483516484	NA	-18.9544835165	5	91	1979	118	104262	1162104	223	4
34180	157871	6116	11.75	45.4545454545	NA	30.6722727273	7	132	1978	15	6116	1147231	245	1
34208	506419	3394	13.16	52.7777777778	NA	-2.5875	6	144	1978	87	3394	1303331	315	1
34209	506418	3393	13.34	51.5923566879	NA	-16.3289936306	5	157	1978	87	3393	1303332	355	2
34211	506417	3391	12.37	49.1525423729	NA	13.8496045198	9	177	1978	87	3391	1303334	362	1
34215	108898	82215	13.79	55.1724137931	NA	-15.1379310345	2	58	1979	8	82215	1313885	132	2
34216	108881	82174	13.8	57.5163398693	NA	-8.3264705882	7	153	1979	8	82174	1313886	349	2
34329	492835	15908	13.04	52.1126760563	NA	13.6133333333	3	71	1979	84	15908	59880	142	3
34341	180641	21426	14.03	60.5263157895	NA	2.682251462	9	152	1979	24	21426	85641	336	5
34342	180640	21425	11.49	43.7037037037	NA	5.5266666667	7	135	1979	24	21425	85642	290	1
34496	454777	7187	11.37	44.1558441558	NA	29.6949090909	10	154	1979	76	7187	452796	294	4
34626	227971	19291	12.7	51.8072289157	NA	17.8837048193	14	249	1978	28	19291	573020	503	3
34627	227916	19236	13.66	57.7114427861	NA	-4.9028629579	11	201	1979	28	19236	573021	459	2
34628	227915	19235	13.57	53.8759689922	NA	8.8662403101	9	258	1979	28	19235	573022	515	5
34629	227914	19234	12.84	51.5463917526	NA	12.2674513173	9	194	1979	28	19234	573023	396	6
34630	227891	19211	12.99	53.5714285714	NA	24.7364285714	14	252	1979	28	19211	573024	488	4
34631	227890	19210	14.3	62.0689655172	NA	-12.1156551724	10	174	1979	28	19210	573025	414	2
34635	589224	14530	12.76	51.1904761905	NA	15.6485714286	12	252	1979	115	14530	602287	506	3
34732	355006	39172	13.55	55.9633027523	NA	9.2988256881	5	109	1979	50	39172	654051	226	2
34736	73470	46118	12.29	50	NA	22.0716666667	3	46	1979	7	46118	697376	92	2
34739	73441	46002	12.83	48.9795918367	NA	-7.1692653061	5	147	1979	7	46002	697379	320	5
34791	9267	48365	13.98	59.756097561	NA	25.8455420054	9	164	1979	1	48365	1073501	315	5
34792	9266	48364	12.95	50.3649635036	NA	-2.5263649635	5	137	1979	1	48364	1073502	294	7
34877	108850	82101	13.47	57.6271186441	NA	24.0976483051	4	59	1979	8	82101	1313887	117	2
34878	108849	82100	12.64	50.8474576271	NA	4.7682485876	3	59	1979	8	82100	1313888	127	1
34879	108804	82009	13.7	57.1428571429	NA	-6.5085714286	3	63	1979	8	82009	1313889	143	3
35113	205713	14375	13.7	57.0469798658	NA	17.1655704698	7	149	1979	26	14375	189684	296	5
35115	483828	5167	11.94	45.8823529412	NA	22.0380147059	8	170	1979	83	5167	181630	328	5
35116	483827	5166	12.43	49.6296296296	NA	23.7	7	135	1979	83	5166	181631	261	5
35117	483826	5165	13.85	58.6206896552	NA	-3.8676436782	3	58	1979	83	5165	181632	131	3
35118	483825	5164	11.54	46.5909090909	NA	35.1222727273	8	88	1979	83	5164	181633	167	4
35267	192155	87642	11.49	42.1487603306	NA	41.7381157025	5	121	1979	25	87642	228429	201	3
35296	454765	7172	12.2	48.2558139535	NA	31.0255943152	9	172	1979	76	7172	452798	318	6
35297	454764	7171	11.33	45.3333333333	NA	40.296	14	150	1979	76	7171	452799	276	5
35551	227866	19186	13.31	54.2288557214	NA	6.1278606965	9	201	1979	28	19186	573026	423	3
35552	227865	19185	12.95	48.9583333333	NA	5.155	12	384	1979	28	19185	573027	768	2
35626	73425	45944	13.1	55.303030303	NA	4.8028787879	9	132	1979	7	45944	697380	292	4
35788	691169	104165	12.67	51.0638297872	NA	28.5579166667	12	235	1979	118	104165	1162105	440	3
35789	691168	104164	12.56	50.2793296089	NA	23.1192861577	9	179	1979	118	104164	1162106	346	3
35827	108783	81968	13.09	52	NA	6.62	3	75	1979	8	81968	1313890	155	2
35828	108727	81792	14.07	59.3333333333	NA	2.349	7	150	1979	8	81792	1313891	324	5
35829	108726	81791	13.8	55.0561797753	NA	-10.537340824	3	89	1979	8	81791	1313892	197	4
35988	492766	15799	12.25	46.6666666667	NA	10.004	3	75	1979	84	15799	59883	152	2
36019	180658	21473	11.89	46.2686567164	NA	11.8915671642	7	134	1979	24	21473	85644	278	6
36020	180657	21472	13.71	56.0975609756	NA	-13.4705853659	5	123	1979	24	21472	85645	284	4
36021	180545	21240	13.71	57.5539568345	NA	-0.1703597122	7	139	1979	24	21240	85646	307	3
36192	513081	11205	13.52	56.7567567568	NA	0.5656081081	6	111	1979	88	11205	379334	246	2
36193	513080	11204	12.23	48.8	NA	29.662	7	125	1979	88	11204	379335	235	1
36251	454733	7121	13.78	56.5573770492	NA	-18.3359180328	5	122	1979	76	7121	452802	289	2
36252	454719	7105	11.86	48.3333333333	NA	32.1525	20	240	1979	76	7105	452803	461	5
36253	454718	7104	13.89	58.3333333333	NA	21.3557142857	4	84	1979	76	7104	452804	163	3
36405	227833	19153	13.61	58.125	NA	3.4175	10	160	1979	28	19153	573028	354	4
36406	227832	19152	13.72	57.9710144928	NA	15.6736758893	11	207	1979	28	19152	573029	421	2
36407	227831	19151	14	57.9487179487	NA	-9.2317788462	8	195	1979	28	19151	573030	441	3
36408	227800	19120	12.79	50	NA	14.4262719298	12	304	1979	28	19120	573031	599	2
36409	227799	19119	12.81	51.1278195489	NA	0.9298182957	18	399	1979	28	19119	573032	865	5
36410	227774	19094	13.04	52.1052631579	NA	5.06875	8	190	1979	28	19094	573033	399	2
36411	227773	19093	12.16	47.3684210526	NA	4.1851169591	9	190	1979	28	19093	573034	407	7
36412	227772	19092	13.94	59.756097561	NA	-5.3048780488	14	246	1979	28	19092	573035	565	4
36413	227771	19091	14.18	59.0296495957	NA	-17.5696028751	15	371	1979	28	19091	573036	874	3
36420	267948	13743	12.52	51.376146789	NA	13.2923853211	7	109	1979	33	13743	550090	229	3
36421	267940	13732	12.26	49.7076023392	NA	19.3826794258	11	171	1979	33	13732	550091	347	7
36422	267939	13731	11.67	43.9393939394	NA	12.1004545455	6	132	1979	33	13731	550092	269	1
36442	245139	12593	13.4	53.3088235294	NA	7.8497941176	10	272	1979	30	12593	619357	551	3
36443	245096	12550	13.42	51.497005988	NA	0.1878922156	5	167	1979	30	12550	619358	341	3
36486	73364	45701	13.81	55.8823529412	NA	0.0740588235	5	136	1979	7	45701	697384	288	3
36563	9225	47994	12.8	53.4482758621	NA	22.9175	8	116	1979	1	47994	1073514	232	4
36609	691059	104054	12.05	46.511627907	NA	11.8776162791	6	129	1979	118	104054	1162107	264	2
36610	691058	104053	13.9	56.9832402235	NA	-15.2596648045	7	179	1979	118	104053	1162108	415	2
36611	691057	104052	13.98	60.0823045267	NA	2.2619444444	14	243	1979	118	104052	1162109	537	3
36612	690940	103934	11.88	48.6590038314	NA	42.9721289355	23	261	1979	118	103934	1162110	470	5
36613	690939	103933	12.62	52.2522522523	NA	10.0373243243	15	222	1979	118	103933	1162111	477	4
36614	690938	103932	11.95	46.2962962963	NA	11.8590277778	8	162	1979	118	103932	1162112	334	3
36615	690937	103931	13.92	57.2139303483	NA	-30.7982182836	8	201	1979	118	103931	1162113	504	4
36616	690936	103930	12.89	54.1401273885	NA	8.5991372322	11	157	1979	118	103930	1162114	341	2
36659	108686	81703	12.06	47.3684210526	NA	-3.9131578947	3	57	1979	8	81703	1313893	129	2
36660	108685	81702	13.31	55	NA	-27.503	5	100	1979	8	81702	1313894	253	3
36661	108664	81665	12.82	50	NA	-16.4126923077	2	52	1979	8	81665	1313895	121	4
36662	108663	81664	13.43	55.0561797753	NA	-9.6633567416	4	89	1979	8	81664	1313896	204	2
36664	108573	81480	12.9	52.5773195876	NA	3.1171958763	5	97	1979	8	81480	1313898	211	6
36665	108557	81437	13.16	52.7777777778	NA	1.525	3	72	1979	8	81437	1313899	154	3
36740	545715	10475	13.27	57.5757575758	NA	-22.2390909091	6	66	1979	101	10475	27104	170	1
36752	386609	9259	11.99	45.652173913	NA	31.7617391304	4	92	1979	58	9259	37248	165	1
36764	492746	15750	12.54	48.6486486486	NA	-2.2638288288	3	74	1979	84	15750	59886	161	3
36765	492745	15749	12.32	48.9583333333	NA	11.97825	5	96	1979	84	15749	59887	199	1
36766	492744	15748	13.42	52.1276595745	NA	20.2316666667	3	94	1979	84	15748	59888	172	1
36861	205653	14288	12.19	47.3684210526	NA	18.9344736842	7	152	1979	26	14288	189685	298	4
36863	483803	5138	12.38	49.2647058824	NA	17.915	7	136	1979	83	5138	181635	272	4
36864	483802	5137	12.74	50.3597122302	NA	3.1654376499	6	139	1979	83	5137	181636	296	4
36865	483801	5136	12.85	51.2658227848	NA	-4.5509493671	7	158	1979	83	5136	181637	352	4
37012	454704	7087	12.05	49.1228070175	NA	23.7891093117	13	171	1979	76	7087	452805	343	5
37014	454703	7085	11.52	44.1441441441	NA	25.7169594595	6	111	1979	76	7085	452807	213	3
37015	454702	7084	12.03	49.6	NA	33.5457090909	11	125	1979	76	7084	452808	239	3
37064	475160	6182	12.47	49.6453900709	NA	-22.41	7	141	1979	81	6182	487307	348	4
37066	475159	6178	12.95	50	NA	-1.298875969	3	86	1979	81	6178	487309	182	1
37067	475158	6177	12.29	49.4809688581	NA	25.6492041522	17	289	1979	81	6177	487310	560	3
37256	227733	19052	13.99	60.4938271605	NA	-8.4005925926	15	243	1979	28	19052	573037	571	3
37257	227732	19051	14.6	60	NA	-26.655	6	180	1979	28	19051	573038	432	4
37258	227731	19050	13.19	51.8072289157	NA	18.7268273092	6	166	1979	28	19050	573039	314	4
37501	690855	103848	13.09	52.6570048309	NA	-16.362173913	9	207	1979	118	103848	1162115	489	4
37502	690854	103847	14.19	62.1621621622	NA	10.0373243243	5	74	1979	118	103847	1162116	159	2
37503	690853	103846	13.47	54.6391752577	NA	-14.4519458763	8	194	1979	118	103846	1162117	451	3
37504	690852	103845	12.42	51.4285714286	NA	25.4218241758	13	175	1979	118	103845	1162118	347	3
37595	506390	3353	12.92	53.9007092199	NA	4.3333333333	9	141	1979	87	3353	1303336	311	3
37596	506389	3352	13.08	52.808988764	NA	3.644508427	4	89	1979	87	3352	1303337	190	3
37597	506388	3351	12.23	50	NA	11.8886363636	11	154	1979	87	3351	1303338	329	2
37598	506387	3350	13	50.8474576271	NA	12.4220030817	11	295	1979	87	3350	1303339	583	4
37602	108489	81277	13.92	58.4905660377	NA	-15.8075283019	5	106	1979	8	81277	1313900	252	5
37746	492727	15708	14.48	60.3773584906	NA	10.7375	4	106	1979	84	15708	59889	212	3
37747	492726	15707	13.78	56.5573770492	NA	3.8542459016	5	122	1979	84	15707	59890	257	2
37748	492725	15706	14.16	62.3188405797	NA	-3.3459130435	5	69	1979	84	15706	59891	160	1
37794	180525	21188	14.02	56.0975609756	NA	0.9213109756	4	123	1979	24	21188	85647	254	4
37813	483791	5106	14.01	54.0540540541	NA	-10.5902702703	3	111	1979	83	5106	181640	236	6
38096	475154	6168	12.63	49.6124031008	NA	14.4844503171	11	258	1979	81	6168	487311	514	4
38260	227691	19010	13.47	56.8421052632	NA	20.5484449761	11	190	1979	28	19010	573040	379	2
38270	267924	13710	13.07	55	NA	12.54	12	180	1979	33	13710	550093	381	3
38405	61051	63276	12.97	52.3076923077	NA	3.9294871795	3	65	1979	5	63276	940112	139	3
38470	524304	5604	12.92	46.25	NA	2.3225	2	80	1979	93	5604	1289979	155	3
38504	108370	81038	13.47	52.380952381	NA	8.3482142857	2	63	1979	8	81038	1313903	124	4
38505	108369	81037	12.33	50	NA	12.8028125	8	128	1979	8	81037	1313904	269	5
38674	492712	15670	13.03	52.8301886792	NA	11.3283207547	5	106	1979	84	15670	59895	218	1
38677	274996	10369	12.18	47.9591836735	NA	11.6981428571	5	98	1979	34	10369	15880	203	1
38678	274995	10368	12.31	48.8888888889	NA	31.22	7	135	1979	34	10368	15881	249	2
38720	180479	21073	13.6	55.5555555556	NA	-16.1	3	72	1979	24	21073	85649	169	1
38721	180478	21072	11.08	40.8333333333	NA	20.155	6	120	1979	24	21072	85650	236	1
38724	719725	35766	12.27	48.2517482517	NA	12.1671328671	7	143	1979	119	35766	114985	294	2
38763	483780	5092	14.04	57.6923076923	NA	7.9911538462	4	104	1979	83	5092	181641	212	5
38864	501621	10637	13.44	54.2713567839	NA	-5.8935270101	8	199	1979	85	10637	215944	441	1
38865	501620	10636	14.04	52.8	NA	-26.3142666667	3	125	1979	85	10636	215945	282	2
38866	501619	10635	12.52	48.0769230769	NA	12.8719230769	2	52	1979	85	10635	215946	103	2
38867	501608	10622	12.77	51.8796992481	NA	8.172556391	7	133	1979	85	10622	215947	282	5
38876	513065	11182	13.82	54.1984732824	NA	5.0395515267	4	131	1979	88	11182	379336	261	3
38878	513053	11161	12.13	50	NA	37.7925	4	48	1979	88	11161	379338	89	1
38956	475152	6162	13.19	55.303030303	NA	6.1465909091	8	132	1979	81	6162	487313	287	1
39107	245061	12515	15.63	60.5442176871	NA	-9.7979591837	3	147	1979	30	12515	619359	290	4
39108	245060	12514	13.25	54.2857142857	NA	31.6285714286	5	105	1979	30	12514	619360	191	4
39181	73318	45503	12.95	53.7313432836	NA	8.0068843284	4	67	1979	7	45503	697385	144	1
39183	73300	45423	13.2	53.1914893617	NA	0.5825	6	141	1979	7	45423	697387	304	4
39253	9186	47641	11.86	47.2	NA	19.745225	8	125	1979	1	47641	1073527	253	4
39257	61025	63228	11.42	45.8333333333	NA	39.3169230769	13	144	1979	5	63228	940114	266	2
39339	108344	80991	14.69	65.2173913043	NA	-11.0326811594	3	46	1979	8	80991	1313905	110	3
39340	108343	80990	12.42	48.5294117647	NA	9.6518627451	3	68	1979	8	80990	1313906	140	4
39341	108304	80905	12.34	48.4375	NA	-5.1683333333	3	64	1979	8	80905	1313907	144	2
39641	501601	10608	13.63	55.1282051282	NA	-15.8703846154	3	78	1979	85	10608	215949	181	2
39732	475149	6156	12.37	49.6062992126	NA	3.2325984252	7	127	1979	81	6156	487314	278	2
39746	464107	12354	12.75	51.7543859649	NA	36.9026315789	12	228	1979	77	12354	495039	406	1
39747	464106	12353	11.2	42.6267281106	NA	47.982630273	26	434	1979	77	12353	495040	728	3
40046	73265	45286	15.63	72	NA	-39.3485	2	25	1979	7	45286	697388	69	2
40048	73247	45228	13.15	55	NA	-8.0456666667	6	100	1979	7	45228	697390	234	2
40135	60950	63070	13.02	51.3966480447	NA	14.9883798883	7	179	1979	5	63070	940115	351	2
40223	690737	103730	13.9	54.4910179641	NA	1.2010658683	5	167	1979	118	103730	1162119	339	2
40224	690736	103729	12.7	51.4619883041	NA	23.7921052632	9	171	1979	118	103729	1162120	331	2
40225	690735	103728	11.82	46.8468468468	NA	14.6805405405	7	111	1979	118	103728	1162121	231	2
40226	690734	103727	13.18	54.1436464088	NA	-17.8330263966	9	181	1979	118	103727	1162122	437	1
40227	690733	103726	13.43	55.4054054054	NA	-9.547972973	7	148	1979	118	103726	1162123	341	3
40228	690624	103617	14.14	63.0136986301	NA	29.1330295047	13	146	1979	118	103617	1162124	287	3
40229	690623	103616	12.24	48.9361702128	NA	8.945625	8	141	1979	118	103616	1162125	300	2
40230	690622	103615	11.72	45.8333333333	NA	23.76	7	120	1979	118	103615	1162126	235	3
40269	157870	6111	13.02	51.6	NA	3.1232	10	250	1979	15	6111	1147235	527	1
40270	157869	6110	10.95	38.0952380952	NA	27.1055357143	4	105	1979	15	6110	1147236	190	1
40271	157868	6109	12.63	46.3126843658	NA	-1.7646504425	10	339	1979	15	6109	1147237	698	1
40272	157867	6108	11.32	42.1686746988	NA	13.5159186747	4	83	1979	15	6108	1147238	169	1
40273	157866	6107	12.18	41.8803418803	NA	8.8961538462	3	117	1979	15	6107	1147239	219	1
40274	157865	6106	10.95	39.2857142857	NA	24.7186428571	5	112	1979	15	6106	1147240	211	1
40275	157864	6105	13.84	56.25	NA	-10.5816666667	3	80	1979	15	6105	1147241	180	1
40276	157863	6104	12.08	38.9423076923	NA	11.055982906	9	416	1979	15	6104	1147242	732	2
40277	157862	6103	12.91	51.7587939698	NA	12.6414684534	9	199	1979	15	6103	1147243	404	1
40278	157861	6102	12.88	50.7537688442	NA	8.1356187186	8	199	1979	15	6102	1147244	408	5
40279	157860	6101	10.25	31.3432835821	NA	18.784738806	2	67	1979	15	6101	1147245	122	1
40280	157859	6100	11.19	41.0852713178	NA	27.6171511628	6	129	1979	15	6100	1147246	240	1
40308	108267	80828	11.32	44.4444444444	NA	53.6991666667	4	54	1979	8	80828	1313908	89	2
40428	545699	10428	14.01	59.4936708861	NA	-7.0416297468	4	79	1979	101	10428	27105	181	2
40440	492681	15584	14.22	57.1428571429	NA	-7.7660714286	2	63	1979	84	15584	59899	136	4
40527	429089	802	11.47	42.3913043478	NA	38.1986956522	4	92	1978	68	802	170331	158	3
40537	483759	5071	13.19	55.223880597	NA	23.7904664179	8	134	1979	83	5071	181642	263	4
40660	513026	11117	12.63	51.4285714286	NA	22.2896428571	4	70	1979	88	11117	379339	138	3
40661	513025	11116	12.99	50.9433962264	NA	-5.2247641509	4	106	1979	88	11116	379340	232	2
40725	454649	7017	12.7	53.9325842697	NA	-1.2231671348	8	89	1979	76	7017	452811	207	4
41002	227589	18908	13.91	59.7285067873	NA	-5.6507692308	13	221	1979	28	18908	573041	510	2
41003	227588	18907	13.39	53.5885167464	NA	21.6425269139	8	209	1979	28	18907	573042	392	4
41182	9161	47451	12.1	48.4662576687	NA	26.2806840491	10	163	1979	1	47451	1073536	316	3
41185	60979	63126	12.43	49.7354497354	NA	18.0038809524	10	189	1979	5	63126	940117	379	2
41186	60942	63054	12.8	50.7142857143	NA	0.6573809524	6	140	1979	5	63054	940118	302	3
41237	690381	103371	12.81	54.8780487805	NA	-24.3541158537	8	82	1979	118	103371	1162127	214	2
41238	690380	103370	11.98	47.027027027	NA	4.2239864865	10	185	1979	118	103370	1162128	402	5
41239	690500	103493	12.69	51.953125	NA	20.3123333333	15	256	1979	118	103493	1162129	512	5
41240	690499	103492	12.56	51.1811023622	NA	4.793335958	15	254	1979	118	103492	1162130	555	3
41241	690498	103491	12.85	51.6431924883	NA	6.0859225352	10	213	1979	118	103491	1162131	451	4
41242	690497	103490	13.61	56.25	NA	9.5368181818	8	176	1979	118	103490	1162132	364	5
41243	690496	103489	12.3	49.2063492063	NA	22.0507142857	7	126	1979	118	103489	1162133	248	2
41244	690495	103488	12.67	48.5507246377	NA	22.8014347826	10	276	1979	118	103488	1162134	509	5
41245	690494	103487	12.42	50	NA	14.665	6	108	1979	118	103487	1162135	222	2
41246	690493	103486	11.9	47.7272727273	NA	4.4824242424	6	88	1979	118	103486	1162136	195	4
41247	690492	103485	11.71	46.09375	NA	22.716875	8	128	1979	118	103485	1162137	254	5
41248	690491	103484	14.14	62.8571428571	NA	-32.2180952381	9	105	1979	118	103484	1162138	282	5
41321	108140	80565	12.33	47.8260869565	NA	31.9456521739	5	115	1979	8	80565	1313910	206	2
41450	386578	9223	11.25	43	NA	37.6383333333	6	100	1979	58	9223	37249	180	5
41455	492665	15551	13.61	57.6923076923	NA	8.6532051282	3	52	1979	84	15551	59901	111	3
41604	501580	10578	12	49.4949494949	NA	3.3972727273	9	99	1979	85	10578	215950	225	3
41605	501579	10577	12.59	47.4576271186	NA	13.4280932203	4	118	1979	85	10577	215951	228	5
41609	513093	11220	14.44	55.8333333333	NA	-56.545	3	120	1979	88	11220	379341	316	10
41953	354688	38853	13.67	57.6158940397	NA	-10.0966349338	8	151	1979	50	38853	654052	353	4
42025	428083	5142	10.6	38.3561643836	NA	26.0646746575	4	73	1979	67	5142	1064340	140	2
42098	524266	5558	12.26	50.3703703704	NA	10.7725	10	135	1979	93	5558	1289982	291	1
42141	506386	3347	13.52	55.6390977444	NA	-30.6626629073	6	133	1979	87	3347	1303342	338	2
42142	506385	3346	13.94	57.5581395349	NA	3.3496511628	7	172	1979	87	3346	1303343	363	1
42335	180422	20920	13.14	55.5555555556	NA	11.1979292929	11	162	1979	24	20920	85652	346	9
42336	180421	20919	11.65	45.6790123457	NA	31.6364444444	5	81	1979	24	20919	85653	152	3
42337	180420	20918	12.28	48.8789237668	NA	11.5648449178	12	223	1979	24	20918	NA	465	NA
42375	468588	4365	12.84	54	NA	14.7700909091	11	150	1979	78	4365	208559	316	2
42471	191955	85908	12.85	51.3513513514	NA	26.5344324324	5	111	1979	25	85908	228453	207	1
42494	140074	16737	12.99	51.9855595668	NA	4.4321314681	12	277	1979	9	16737	405814	586	2
42652	589109	14406	12.46	50.184501845	NA	30.2235325953	15	271	1979	115	14406	602288	507	2
42902	690242	103231	13.21	51.7766497462	NA	-9.3959898477	7	197	1979	118	103231	1162139	437	2
42903	690241	103230	13.04	54.3046357616	NA	5.1982707873	18	302	1979	118	103230	1162140	659	5
42904	690240	103229	12.28	48.1617647059	NA	12.9767533937	13	272	1979	118	103229	1162141	555	2
42905	690239	103228	13.87	58.7677725118	NA	16.5616630763	11	211	1979	118	103228	1162142	426	5
42906	690238	103227	11.74	45.8937198068	NA	45.4653804348	12	207	1979	118	103227	1162143	352	1
42907	690237	103226	12.45	48.9795918367	NA	-1.3031179138	9	196	1979	118	103226	1162144	431	3
42908	690236	103225	13.01	52.479338843	NA	-8.8164876033	11	242	1979	118	103225	1162145	553	3
42909	690235	103224	13.6	55.1181102362	NA	-12.1271023622	5	127	1979	118	103224	1162146	290	2
42910	690114	103102	11.67	45.251396648	NA	23.7201312849	10	179	1979	118	103102	1162147	349	4
42911	690113	103101	12.96	54.8148148148	NA	20.1725	10	135	1979	118	103101	1162148	276	6
42912	690112	103100	12.63	52.380952381	NA	33.1736996337	13	189	1979	118	103100	1162149	355	5
42913	690111	103099	12.56	49.3449781659	NA	5.1556921397	10	229	1979	118	103099	1162150	483	3
42914	690110	103098	12.64	50.8474576271	NA	-3.1181920904	6	118	1979	118	103098	1162151	265	1
42915	690109	103097	13.85	59.4017094017	NA	-31.3915384615	14	234	1979	118	103097	1162152	612	3
42917	690108	103095	13.74	55.6074766355	NA	-34.9788668224	8	214	1979	118	103095	1162154	543	2
42918	690107	103094	13.06	53.90625	NA	12.465625	7	128	1979	118	103094	1162155	266	4
43521	157858	6095	12.76	49.2647058824	NA	6.2946470588	5	136	1979	15	6095	1147252	278	5
43522	157857	6094	12.02	43.3962264151	NA	24.0411062444	12	371	1979	15	6094	1147253	664	1
43523	157856	6093	11.7	44.776119403	NA	25.6514104478	10	201	1979	15	6093	1147254	382	1
43525	157855	6090	12.93	53.0201342282	NA	7.374920302	8	149	1979	15	6090	1147255	318	1
43526	157854	6089	12.32	48.5915492958	NA	5.7252816901	7	142	1979	15	6089	1147256	303	1
43527	157853	6088	12.17	43.1034482759	NA	13.0095517241	5	174	1979	15	6088	1147257	326	2
43528	157852	6087	12.57	47.5247524752	NA	20.9093564356	7	202	1979	15	6087	1147258	374	2
43529	157851	6086	12.33	47.0588235294	NA	8.9877941176	6	153	1979	15	6086	1147259	311	2
43530	157850	6085	11.73	44.6428571429	NA	25.8878571429	8	168	1979	15	6085	1147260	317	1
43531	157849	6084	12.74	51.2195121951	NA	15.7957926829	4	82	1979	15	6084	1147261	165	1
43532	157848	6083	12.11	46.7889908257	NA	14.3437798165	10	218	1979	15	6083	1147262	439	1
43533	157847	6082	12.06	45.8333333333	NA	6.225	6	144	1979	15	6082	1147263	300	1
43534	157846	6081	12.7	50.7936507937	NA	12.9628571429	6	126	1979	15	6081	1147264	257	1
43535	157845	6080	13.12	46.0674157303	NA	13.3798595506	2	89	1979	15	6080	1147265	156	1
43536	157844	6079	10.85	39.156626506	NA	26.2568825301	8	166	1979	15	6079	1147266	313	2
43537	157843	6078	12.51	48.2954545455	NA	13.0763636364	7	176	1979	15	6078	1147267	350	1
43538	157842	6077	12.47	47.1428571429	NA	7.4021428571	10	280	1979	15	6077	1147268	566	1
43539	157841	6076	11.8	41.1016949153	NA	30.6590677966	7	236	1979	15	6076	1147269	396	1
43540	157840	6075	12.65	49.7607655502	NA	11.6357363105	9	209	1979	15	6075	1147270	424	2
43541	157839	6074	13.44	53.4412955466	NA	12.1764597391	9	247	1979	15	6074	1147271	487	2
43717	468569	4341	12.42	50	NA	21.715	4	72	1979	78	4341	208560	142	3
43753	512987	11045	12.18	46.0784313725	NA	10.9230882353	4	102	1979	88	11045	379342	205	2
43754	512986	11044	11.99	45.652173913	NA	17.0486956522	4	92	1979	88	11044	379343	181	4
43755	512985	11043	12.4	48.5074626866	NA	14.3353233831	6	134	1979	88	11043	379344	269	4
44174	429088	785	12.36	48.7804878049	NA	10.6372560976	14	287	1979	68	785	170335	595	1
44211	512993	11067	12.91	52.5423728814	NA	8.3529943503	6	118	1979	88	11067	379346	249	4
44247	463964	12185	12.72	51.2544802867	NA	12.2526612903	14	279	1979	77	12185	495041	575	1
44354	392551	2930	12.45	47.5285171103	NA	6.7587509506	10	263	1979	61	2930	1070312	539	1
44355	392550	2929	13.9	54.9222797927	NA	-2.9043221071	6	193	1979	61	2929	1070313	404	7
44669	274979	10347	13.93	57.8571428571	NA	-1.7597619048	6	140	1979	34	10347	15883	306	3
45122	60924	63015	12.83	50.9615384615	NA	23.9387606838	9	208	1979	5	63015	940124	392	3
45482	484027	5379	13.19	54.0983606557	NA	-7.2738251366	6	122	1977	83	5379	181643	279	2
45537	493813	17608	13.36	54.347826087	NA	-15.1360869565	4	92	1975	84	17608	59902	216	4
45538	493812	17607	14.27	60	NA	-11.4283333333	3	70	1975	84	17607	59903	161	3
45589	245793	13251	11.54	47.9381443299	NA	45.2357216495	29	194	1977	30	13251	619361	355	3
45590	245792	13250	13.76	56.8345323741	NA	3.1654376499	6	139	1977	30	13250	619362	296	4
45818	229138	20462	13.73	55.1587301587	NA	-3.5421428571	9	252	1975	28	20462	573043	542	3
45862	589957	15390	13.61	58.7096774194	NA	10.7791788856	11	155	1975	115	15390	602289	333	1
45864	74916	51722	12.75	51.2	NA	12.4283666667	6	125	1975	7	51722	697392	256	4
45874	545978	11094	13.08	54.2857142857	NA	0.5353571429	4	70	1975	101	11094	27107	156	3
45924	268361	14312	14.16	52.1739130435	NA	-31.1245652174	1	46	1975	33	14312	550095	104	1
45925	268360	14311	12.75	50	NA	13.169954955	6	148	1975	33	14311	550096	295	3
45926	268359	14310	13.61	56.6265060241	NA	-29.2937198795	4	83	1975	33	14310	550097	211	5
45956	74898	51620	13.44	54.6218487395	NA	17.0326218487	5	119	1975	7	51620	697394	233	1
46019	32338	110106	10.27	38.2978723404	NA	32.90875	4	47	1975	3	110106	758975	90	4
46020	32337	110105	12.62	50	NA	3.7686363636	5	110	1975	3	110105	758976	235	3
46021	32336	110104	13.76	61.0169491525	NA	11.8812853107	6	59	1975	3	110104	758977	129	1
46022	32335	110103	13.46	53.7037037037	NA	10.23	2	54	1975	3	110103	758978	108	2
46023	32334	110102	13.17	55.1724137931	NA	1.8529310345	7	116	1975	3	110102	758979	258	7
46024	32333	110101	11.33	44.7368421053	NA	15.8730701754	3	38	1975	3	110101	758980	80	4
46025	32332	110100	10.22	38.679245283	NA	43.81635506	11	106	1975	3	110100	758981	192	6
46026	32331	110099	12.1	45.9183673469	NA	11.0409693878	4	98	1975	3	110099	758982	198	1
46027	32330	110098	14.69	52.7272727273	NA	-32.0336363636	1	55	1975	3	110098	758983	119	2
46028	32329	110097	10.56	36.9318181818	NA	35.9743181818	8	176	1975	3	110097	NA	309	NA
46034	32328	110091	10.91	37.1681415929	NA	26.1807190265	8	226	1975	3	110091	NA	406	NA
46035	32327	110090	12.69	51.0791366906	NA	16.2627338129	7	139	1975	3	110090	758984	280	5
46047	32326	110078	12.55	50	NA	24.7372560976	12	246	1975	3	110078	NA	469	NA
46048	32325	110077	12.26	47.4452554745	NA	20.0168309002	6	137	1975	3	110077	758993	265	4
46049	32324	110076	14.56	62.5	NA	-15.7433333333	3	64	1975	3	110076	758994	152	4
46050	32323	110075	11.24	43.0769230769	NA	41.9658653846	4	65	1975	3	110075	758995	114	1
46051	32322	110074	12.39	49.4736842105	NA	20.1310526316	5	95	1975	3	110074	758996	188	4
46052	32321	110073	13.5	53.488372093	NA	13.4569379845	3	86	1975	3	110073	758997	167	3
46053	32320	110072	12.4	50.6493506494	NA	9.9182857143	5	77	1975	3	110072	758998	165	3
46054	32319	110071	13.42	56.7164179104	NA	16.8456902985	4	67	1975	3	110071	758999	137	4
46055	32318	110070	14.14	61.1764705882	NA	10.4270588235	5	85	1975	3	110070	759000	180	2
46056	32317	110069	13.05	52.9411764706	NA	13.0803676471	4	85	1975	3	110069	759001	173	6
46097	32316	110028	11.7	46.2311557789	NA	25.923822961	13	199	1975	3	110028	759032	389	2
46123	112106	90082	13.76	55.4545454545	NA	8.9534090909	4	110	1975	8	90082	1313912	221	2
46140	720148	37797	13.23	52.3364485981	NA	-1.3760630841	4	107	1975	119	37797	114994	229	2
46143	206585	15648	13.24	55.2845528455	NA	1.2292682927	7	123	1975	26	15648	189687	273	2
46144	206584	15647	11.48	43.4343434343	NA	-0.4074545455	5	99	1975	26	15647	189688	219	2
46154	193824	98583	11.23	42.9824561404	NA	37.4313157895	7	114	1975	25	98583	228458	206	3
46232	589946	15377	12.1	42.3255813953	NA	20.5450968992	6	215	1975	115	15377	602290	381	1
46233	589945	15376	11.91	46.4705882353	NA	34.885130719	9	170	1975	115	15376	602291	307	3
46234	589923	15354	11.77	44.4444444444	NA	30.5895	10	225	1975	115	15354	602292	408	2
46267	246354	13813	13.28	53.7366548043	NA	17.4798947212	12	281	1975	30	13813	619363	550	2
46268	246353	13812	14.25	61.0169491525	NA	13.3716384181	6	118	1975	30	13812	619364	242	3
46280	356715	40884	11.93	45.0704225352	NA	10.038685446	6	142	1975	50	40884	654053	290	4
46281	356714	40883	14.04	58.4507042254	NA	4.0809389671	6	142	1975	50	40883	654054	300	1
46282	356713	40882	13.07	52.9801324503	NA	28.0658278146	7	151	1975	50	40882	654055	280	2
46283	356712	40881	13.29	51.1811023622	NA	13.4024507874	4	127	1975	50	40881	654056	242	2
46284	356649	40818	12.63	51.0638297872	NA	17.653	5	94	1975	50	40818	654057	189	4
46285	356618	40787	13.31	55.223880597	NA	15.6796268657	7	134	1975	50	40787	654058	272	3
46286	356617	40786	15.91	68.3333333333	NA	-6.915	2	60	1975	50	40786	654059	130	4
46287	356616	40785	13.83	58.1967213115	NA	8.3286338798	12	244	1975	50	40785	654060	513	2
46334	32349	110193	11.96	47.5609756098	NA	16.8621707317	5	82	1975	3	110193	759034	168	5
46335	32348	110192	12.61	49.6350364964	NA	-0.3612712895	6	137	1975	3	110192	759035	298	4
46336	32347	110191	12.67	46.9387755102	NA	6.2048639456	3	98	1975	3	110191	759036	194	4
46337	32346	110190	14.37	49.5726495726	NA	-34.0348076923	2	117	1975	3	110190	759037	251	2
46338	32345	110189	12.18	50.8771929825	NA	11.5316985646	11	114	1975	3	110189	759038	249	2
46344	32344	110183	11.51	42.2680412371	NA	21.7428994845	4	97	1975	3	110183	759039	184	1
46345	32343	110182	11.64	44.4444444444	NA	35.4834545455	5	99	1975	3	110182	759040	177	5
46346	32342	110181	12.22	48.275862069	NA	18.0116666667	3	58	1975	3	110181	759041	116	3
46358	32341	110169	12.36	47.8723404255	NA	9.2825	4	94	1975	3	110169	759053	193	4
46379	32340	110148	12.27	46.0606060606	NA	12.7988636364	6	165	1975	3	110148	759074	324	1
46384	32339	110143	14.64	61.5384615385	NA	1.4834615385	1	26	1975	3	110143	759078	55	3
46385	32303	109956	12.42	50.243902439	NA	12.0417581301	12	205	1975	3	109956	759079	430	4
46386	32302	109955	10.83	40.2985074627	NA	53.4636007463	4	67	1975	3	109955	NA	108	NA
46387	32301	109954	10.64	39.3103448276	NA	36.4518773946	9	145	1975	3	109954	759080	264	4
46388	32300	109953	13.06	53.7878787879	NA	20.4177272727	7	132	1975	3	109953	759081	261	6
46389	32299	109952	13.25	52.5	NA	-6.3516666667	3	80	1975	3	109952	759082	176	6
46390	32298	109951	10.4	36.8421052632	NA	40.6131578947	5	95	1975	3	109951	759083	165	2
46391	32297	109950	13.21	52.1739130435	NA	-5.8902743271	6	161	1975	3	109950	759084	353	1
46400	32296	109941	11.31	40.6779661017	NA	34.9123728814	7	177	1975	3	109941	759086	306	1
46444	32294	109894	12.38	48.8	NA	3.6299666667	6	125	1975	3	109894	759125	269	4
46445	32293	109893	13.44	55.8333333333	NA	21.565	6	120	1975	3	109893	759126	234	4
46446	32292	109892	12.73	54.2056074766	NA	23.6118831776	10	107	1975	3	109892	759127	218	2
46447	32291	109891	12.44	50.9933774834	NA	40.7972417219	10	151	1975	3	109891	759128	269	2
46448	32290	109890	13.75	58.4905660377	NA	-13.8174213836	3	53	1975	3	109890	759129	127	3
46449	32289	109889	13.43	55.4054054054	NA	-6.1182432432	7	148	1975	3	109889	759130	335	2
46457	32288	109881	11.07	42.1052631579	NA	28.688377193	6	95	1975	3	109881	759132	182	7
46458	32287	109880	11.48	44.2307692308	NA	16.7878205128	3	52	1975	3	109880	759133	106	1
46510	32285	109826	11.83	46.875	NA	28.9485714286	14	224	1975	3	109826	759177	428	9
46511	32284	109825	10.48	36.7346938776	NA	39.9159183673	7	147	1975	3	109825	759178	253	4
46512	32283	109824	11.84	47.5177304965	NA	28.7235	10	141	1975	3	109824	759179	273	2
46513	32282	109823	9.89	37.2093023256	NA	31.2445690834	17	129	1975	3	109823	759180	256	4
46514	32281	109822	11.96	47.5	NA	29.6013333333	12	200	1975	3	109822	759181	379	3
46515	32280	109821	13.4	54.9618320611	NA	1.9123346056	6	131	1975	3	109821	759182	283	3
46516	32279	109820	15.18	61.6438356164	NA	-27.2261986301	4	146	1975	3	109820	759183	340	2
46524	32278	109812	12.26	45.0549450549	NA	1.2686446886	3	91	1975	3	109812	759184	188	4
46525	32277	109811	12.33	49.4382022472	NA	25.2713707865	5	89	1975	3	109811	759185	172	4
46618	112014	89851	13.29	52.8301886792	NA	-2.0323113208	2	53	1975	8	89851	1313913	114	2
46619	112013	89850	11.64	43.4782608696	NA	28.39	6	138	1975	8	89850	1313914	253	2
46621	112001	89816	13.16	53.4090909091	NA	-12.5745454545	4	88	1975	8	89816	1313916	205	5
46622	111989	89778	13.37	51.5625	NA	5.155	2	64	1975	8	89778	1313917	128	3
46690	545963	11071	12.12	49.2957746479	NA	14.8811549296	5	71	1975	101	11071	27108	149	4
46731	181528	23384	12.24	48.6486486486	NA	24.9547972973	6	111	1975	24	23384	85654	214	4
46906	246375	13834	11.97	47.3451327434	NA	27.8506773315	13	226	1975	30	13834	619365	431	3
46907	246374	13833	12.21	50.3649635036	NA	2.7629794293	11	137	1975	30	13833	619366	310	2
46908	246373	13832	14.13	57.7319587629	NA	-11.4269587629	7	194	1975	30	13832	619367	436	2
46909	246372	13831	12.38	47.6744186047	NA	10.2356976744	7	172	1975	30	13831	619368	349	5
46910	246371	13830	13.02	53.125	NA	26.32375	8	160	1975	30	13830	619369	303	4
46911	246370	13829	12.58	49.6774193548	NA	5.335483871	7	155	1975	30	13829	619370	328	1
46912	246369	13828	13.84	56.9672131148	NA	-0.3064098361	10	244	1975	30	13828	619371	526	4
46913	246368	13827	14.44	55.1181102362	NA	-19.6553805774	6	254	1975	30	13827	619372	551	3
46914	246367	13826	13.48	54.5	NA	20.72	8	200	1975	30	13826	619373	380	5
46915	246333	13792	12.32	49.2795389049	NA	26.8996238435	19	347	1975	30	13792	619374	662	3
46916	246332	13791	11.69	44.6808510638	NA	20.79	7	141	1975	30	13791	619375	276	4
46917	246331	13790	13.07	52.6785714286	NA	27.7400714286	5	112	1975	30	13790	619376	207	1
46918	246330	13789	12.7	51.2820512821	NA	35.1963461538	6	117	1975	30	13789	619377	210	3
46924	356591	40760	14.27	61.1111111111	NA	-6.3892727273	10	198	1975	50	40760	654061	452	2
46925	356590	40759	14.31	61.7283950617	NA	-2.5747293447	13	243	1975	50	40759	654062	547	1
46929	74860	51466	13.04	50.9090909091	NA	-4.1211363636	2	55	1975	7	51466	697397	119	3
46951	32286	109828	13.01	54.8387096774	NA	19.92882134	13	186	1975	3	109828	759239	379	3
46953	32266	109692	10.56	37.6811594203	NA	36.0163043478	7	138	1975	3	109692	759240	246	2
46954	32265	109691	12.37	52.5641025641	NA	-0.4462820513	9	78	1975	3	109691	759241	183	3
46955	32264	109690	12.83	51.724137931	NA	23.0279310345	7	145	1975	3	109690	759242	279	4
46956	32263	109689	11.49	45.7142857143	NA	31.9682467532	11	140	1975	3	109689	NA	268	NA
46957	32262	109688	12.86	52.808988764	NA	5.3095730337	5	89	1975	3	109688	759243	193	2
46958	32261	109687	11.88	48.0916030534	NA	50.8163625954	10	131	1975	3	109687	759244	221	3
46959	32260	109686	11.8	45.4545454545	NA	27.7925454545	5	99	1975	3	109686	759245	186	2
46960	32259	109685	11.02	41.1111111111	NA	23.125	5	90	1975	3	109685	759246	176	3
46961	32258	109684	13.08	54.2857142857	NA	7.7867857143	2	35	1975	3	109684	759247	75	5
46962	32257	109683	13.31	55.1724137931	NA	18.0116666667	3	58	1975	3	109683	759248	116	3
46963	32256	109682	10.55	38.202247191	NA	29.0736179775	5	89	1975	3	109682	759249	168	3
47015	32255	109630	12.42	47.4358974359	NA	17.7526923077	3	78	1975	3	109630	759288	150	7
47016	32254	109629	11.88	44.1558441558	NA	16.5274891775	6	154	1975	3	109629	759289	299	7
47017	32253	109628	11.57	44.9477351916	NA	32.2903525313	17	287	1975	3	109628	759290	534	3
47018	32252	109627	12.36	48.7804878049	NA	10.6372560976	6	123	1975	3	109627	759291	255	8
47019	32251	109626	11.89	46.1538461538	NA	24.3501923077	2	39	1975	3	109626	759292	75	4
47028	32250	109617	14.04	60.4651162791	NA	-5.399744186	5	86	1975	3	109617	759294	198	1
47029	32249	109616	12.23	50	NA	8.3178571429	2	28	1975	3	109616	759295	61	2
47077	32237	109514	10.8	38.5321100917	NA	34.1355229358	5	109	1975	3	109514	759337	194	5
47078	32236	109513	12.2	46.6321243523	NA	31.5584876943	8	193	1975	3	109513	759338	344	2
47079	32235	109512	11.21	43.2692307692	NA	25.8088461538	7	104	1975	3	109512	759339	204	5
47080	32234	109511	12.47	49.6453900709	NA	12.39	7	141	1975	3	109511	759340	290	4
47081	32233	109510	10.49	37.9310344828	NA	49.1464137931	5	87	1975	3	109510	759341	144	1
47082	32232	109509	12.06	48.8372093023	NA	25.0541085271	3	43	1975	3	109509	759342	85	3
47083	32231	109508	11.76	48.6111111111	NA	34.375	8	72	1975	3	109508	759343	139	3
47091	32230	109500	12.37	48.3146067416	NA	7.446755618	4	89	1975	3	109500	759345	186	3
47092	32229	109499	11.6	42.1800947867	NA	28.5060811611	8	211	1975	3	109499	759346	378	4
47148	10206	53462	12.24	48.8188976378	NA	15.8892913386	7	127	1975	1	53462	1073543	259	4
47149	10202	53432	13.36	56.2962962963	NA	-1.4264583333	8	135	1975	1	53432	1073544	305	6
47173	696075	109103	11.41	40.7407407407	NA	10.7522222222	6	162	1975	118	109103	1162156	323	3
47174	696074	109102	14.68	57.6923076923	NA	-13.3384615385	4	156	1975	118	109102	1162157	333	5
47175	696073	109101	13.26	52.9411764706	NA	-9.8122058824	4	102	1975	118	109101	1162158	230	3
47176	696072	109100	12.26	46.511627907	NA	37.024744186	5	129	1975	118	109100	1162159	219	4
47181	112037	89916	13.31	55.1948051948	NA	9.3066396104	8	154	1975	8	89916	1313918	324	3
47182	111963	89711	12.62	48.7179487179	NA	26.4296153846	3	78	1975	8	89711	1313919	142	3
47230	493756	17522	12.46	48.4210526316	NA	-8.7344078947	4	95	1975	84	17522	59904	215	2
47234	181508	23339	14.12	60.8	NA	-9.5924	7	125	1975	24	23339	85655	293	3
47271	140960	17874	12.58	51.2396694215	NA	44.5610743802	7	121	1975	9	17874	405815	207	2
47272	140951	17863	12.95	54.4554455446	NA	22.1523762376	7	101	1975	9	17863	405816	203	5
47279	455503	8057	12.85	52.8925619835	NA	38.2685123967	7	121	1975	76	8057	452812	216	1
47280	455476	8024	11.7	44.4444444444	NA	40.4914285714	3	63	1975	76	8024	452813	108	6
47281	455475	8023	12.19	48.7603305785	NA	24.984214876	7	121	1975	76	8023	452814	235	4
47333	229219	20543	12.72	49.0683229814	NA	7.7718374741	6	161	1975	28	20543	573044	327	2
47334	229218	20542	12.56	49.710982659	NA	41.6035440751	8	173	1975	28	20542	573045	293	4
47335	229196	20520	12.77	51.0548523207	NA	16.8372497123	11	237	1975	28	20520	573046	471	3
47401	74850	51415	12.14	45.5696202532	NA	23.7572995781	3	79	1975	7	51415	697400	146	2
47402	74846	51399	14.11	60.2040816327	NA	1.3389591837	5	98	1975	7	51399	697401	215	6
47404	74837	51362	11.39	45.1327433628	NA	34.6238544739	9	113	1975	7	51362	697403	213	2
47416	32315	110020	11.67	45.8333333333	NA	23.1575	9	144	1975	3	110020	759392	285	2
47417	32314	110019	13.01	55.3956834532	NA	23.591824722	11	139	1975	3	110019	759393	280	3
47418	32313	110018	11.75	43.4210526316	NA	38.6374561404	3	76	1975	3	110018	759394	128	1
47419	32312	110017	10.89	39.0804597701	NA	40.8415086207	4	87	1975	3	110017	759395	148	4
47420	32311	110016	13	54.1436464088	NA	15.3247965846	11	181	1975	3	110016	759396	374	3
47421	32310	110015	11.93	48.6486486486	NA	-0.0346846847	3	37	1975	3	110015	759397	85	2
47422	32309	110014	10.57	36.7647058824	NA	17.1165686275	3	68	1975	3	110014	759398	134	6
47423	32308	110013	12.22	46.8531468531	NA	27.0511596737	6	143	1975	3	110013	759399	263	3
47424	32307	110012	11.73	43.0769230769	NA	17.7526923077	5	130	1975	3	110012	759400	250	3
47425	32306	110011	14.18	61.1111111111	NA	-13.535	2	36	1975	3	110011	759401	86	2
47435	32305	110001	11.33	42.8571428571	NA	23.2204761905	3	56	1975	3	110001	759404	109	1
47436	32304	110000	12.2	46.4	NA	30.5336	5	125	1975	3	110000	759405	223	2
47480	32228	109450	13.85	55.652173913	NA	-7.7305978261	4	115	1975	3	109450	759446	252	1
47481	32227	109449	11.17	44.8818897638	NA	41.0841929134	14	127	1975	3	109449	759447	235	6
47482	32226	109448	12.55	51.6129032258	NA	28.0428225806	8	124	1975	3	109448	759448	239	5
47483	32225	109447	11.75	47.6923076923	NA	15.878006993	11	130	1975	3	109447	759449	275	2
47484	32224	109446	13.13	51.269035533	NA	-12.4020812183	7	197	1975	3	109446	759450	444	3
47485	32223	109445	13.55	54.3209876543	NA	7.0966666667	3	81	1975	3	109445	759451	165	3
47486	32222	109444	14.77	55.1020408163	NA	-32.2428571429	3	147	1975	3	109444	759452	329	1
47494	32221	109436	12.92	51.1764705882	NA	3.0320588235	7	170	1975	3	109436	759454	360	4
47532	32201	109276	10.45	37.8151260504	NA	40.2858823529	7	119	1975	3	109276	759491	210	4
47533	32200	109275	12.53	48.9361702128	NA	16.4825	4	94	1975	3	109275	759492	185	3
47534	32199	109274	13.43	54.609929078	NA	5.3825	6	141	1975	3	109274	759493	296	5
47535	32198	109273	11.86	48.6842105263	NA	34.4071052632	7	76	1975	3	109273	759494	145	3
47536	32197	109272	12.53	52.1276595745	NA	18.605	7	94	1975	3	109272	759495	194	5
47537	32196	109271	12.67	50.8196721311	NA	-3.8066120219	3	61	1975	3	109271	759496	137	3
47538	32195	109270	11.3	44.9275362319	NA	27.1885869565	6	69	1975	3	109270	759497	137	4
47539	32194	109269	12.81	53.2846715328	NA	23.4194809408	9	137	1975	3	109269	759498	272	4
47540	32193	109268	11.89	46.3157894737	NA	10.3352631579	5	95	1975	3	109268	759499	199	1
47547	32192	109261	11.28	40.4494382022	NA	23.231741573	7	178	1975	3	109261	759500	332	1
47548	32191	109260	10.86	39.0625	NA	23.9129166667	3	64	1975	3	109260	759501	122	1
47609	10197	53403	13.43	53.8461538462	NA	0.1819230769	5	130	1975	1	53403	1073545	277	4
47614	61539	68511	13.55	55.1020408163	NA	-9.6773979592	2	49	1975	5	68511	940146	111	1
47632	695986	109013	13.34	56.8493150685	NA	3.6940821918	10	146	1975	118	109013	1162160	325	5
47633	695985	109012	13.33	51.2953367876	NA	2.7941234888	6	193	1975	118	109012	1162161	391	3
47650	111914	89544	13.51	54.3859649123	NA	20.8362200957	11	285	1975	8	89544	1313920	538	2
47710	386848	9590	11.93	43.4782608696	NA	12.8676630435	4	115	1975	58	9590	37250	224	3
47778	193772	98308	13.02	50	NA	14.705	3	90	1975	25	98308	228459	172	5
47779	193765	98270	13.09	56.25	NA	32.38	7	80	1975	25	98270	228460	154	3
47781	193741	98139	10.07	34.6153846154	NA	42.7886538462	4	78	1975	25	98139	228462	133	3
47866	589901	15332	12.59	49.4117647059	NA	6.1431016043	11	255	1975	115	15332	602293	534	1
47885	246319	13778	12.48	50.6493506494	NA	8.1815079365	9	154	1975	30	13778	619378	330	2
47886	246318	13777	11.64	46.3768115942	NA	21.175826087	10	138	1975	30	13777	619379	280	2
47887	246317	13776	14.09	56.3953488372	NA	-9.3544926004	11	344	1975	30	13776	619380	750	2
47888	246316	13775	12.27	45.9459459459	NA	13.2795608108	4	111	1975	30	13775	619381	217	1
47889	246315	13774	12.84	51.8796992481	NA	24.4996211683	13	266	1975	30	13774	619382	508	2
47890	246314	13773	12.36	49.6855345912	NA	21.2995597484	9	159	1975	30	13773	619383	315	6
47891	246301	13760	12.94	54.5454545455	NA	26.7309441786	15	209	1975	30	13760	619384	410	2
47892	246300	13759	12.41	46.8468468468	NA	17.8525337838	4	111	1975	30	13759	619385	211	3
47893	246299	13758	11.5	43.0463576159	NA	44.8737748344	14	302	1975	30	13758	619386	500	3
47894	246298	13757	12.29	46.0431654676	NA	2.7230359712	5	139	1975	30	13757	619387	289	2
47895	246297	13756	12.86	48.427672956	NA	1.3674339623	10	318	1975	30	13756	619388	651	2
47896	246296	13755	13.03	51.8181818182	NA	8.5938888889	9	220	1975	30	13755	619389	451	3
47897	246295	13754	12.29	47.3684210526	NA	24.80875	12	285	1975	30	13754	619390	532	1
47898	246294	13753	12.24	45.7300275482	NA	23.2765479975	13	363	1975	30	13753	619391	666	1
47899	246279	13738	14.23	50.3759398496	NA	-18.9073609023	5	266	1975	30	13738	619392	540	4
47900	246278	13737	13.91	56.6115702479	NA	-0.8439990817	9	242	1975	30	13737	619393	516	3
47901	246277	13736	12.42	47.311827957	NA	9.7553225806	7	186	1975	30	13736	619394	374	2
47943	32248	109568	11.39	42.4528301887	NA	31.2811509434	5	106	1975	3	109568	759548	193	10
47944	32247	109567	11.36	44.5161290323	NA	45.1649853372	11	155	1975	3	109567	759549	270	2
47945	32246	109566	10	36.8794326241	NA	32.0261538462	13	141	1975	3	109566	759550	273	5
47946	32245	109565	13.19	52.427184466	NA	-9.0352305825	4	103	1975	3	109565	759551	231	5
47947	32244	109564	12.65	54.7945205479	NA	-12.6539520548	10	73	1975	3	109564	759552	183	4
47948	32243	109563	13.51	58.1818181818	NA	5.2205681818	4	55	1975	3	109563	759553	122	2
47949	32242	109562	11.96	47.2924187726	NA	27.3927763989	16	277	1975	3	109562	759554	530	4
47951	32241	109560	11.96	49.6124031008	NA	41.9909838998	13	129	1975	3	109560	759556	236	3
47952	32240	109559	13.03	52.1367521368	NA	12.4378461538	5	117	1975	3	109559	759557	236	3
47953	32239	109558	10.36	37.2549019608	NA	27.0152941176	3	51	1975	3	109558	759558	98	1
47960	32238	109551	14.38	62.962962963	NA	1.3475555556	5	81	1975	3	109551	759559	181	1
47997	32220	109399	10.92	42.3611111111	NA	30.155	12	144	1975	3	109399	759591	280	4
47998	32219	109398	12.45	50	NA	34.8629054054	4	74	1975	3	109398	759592	134	3
47999	32218	109397	13.11	51.1904761905	NA	5.1864285714	3	84	1975	3	109397	759593	172	4
48000	32217	109396	12.12	45.1219512195	NA	28.462398374	6	164	1975	3	109396	759594	292	3
48001	32216	109395	11.88	47.7876106195	NA	16.5600719027	8	113	1975	3	109395	759595	235	5
48002	32215	109394	9.79	34.2105263158	NA	57.2714736842	10	152	1975	3	109394	759596	241	2
48003	32214	109393	11.34	45.1219512195	NA	45.3474390244	7	82	1975	3	109393	759597	145	2
48004	32213	109392	10.91	42.3728813559	NA	18.4885084746	5	59	1975	3	109392	759598	123	1
48005	32212	109391	11.07	40.4761904762	NA	24.3771428571	2	42	1975	3	109391	759599	80	1
48010	32211	109386	12.1	48.1012658228	NA	10.1781364276	9	158	1975	3	109386	759600	334	5
48017	32210	109379	11.73	46.2222222222	NA	37.8665	14	225	1975	3	109379	759606	406	2
48053	32209	109343	11.04	42.3611111111	NA	35.3565	10	144	1975	3	109343	759637	267	8
48054	32208	109342	10.79	41.3978494624	NA	29.5973870968	15	186	1975	3	109342	759638	362	3
48055	32207	109341	12.01	47.2727272727	NA	10.5666666667	6	110	1975	3	109341	759639	231	6
48056	32206	109340	11.8	47.5	NA	30.4466666667	3	40	1975	3	109340	759640	77	1
48057	32205	109339	12.44	51.1363636364	NA	10.2506060606	6	88	1975	3	109339	759641	189	4
48058	32204	109338	12.26	48.6725663717	NA	5.043060472	6	113	1975	3	109338	759642	244	8
48059	32203	109337	11.62	44.6808510638	NA	23.053	5	94	1975	3	109337	759643	183	1
48066	32202	109330	12.3	51.8134715026	NA	18.1967266839	20	193	1975	3	109330	759645	408	1
48119	32190	109211	14.15	61.0169491525	NA	-14.2660932203	10	177	1975	3	109211	759691	425	4
48120	32189	109210	10.66	37.1428571429	NA	36.9145238095	3	70	1975	3	109210	759692	121	3
48121	32188	109209	12.57	51.8072289157	NA	15.6924260679	11	166	1975	3	109209	759693	345	6
48122	32187	109208	13.37	54.2682926829	NA	11.7915853659	7	164	1975	3	109208	759694	332	5
48123	32186	109207	12.81	53.1914893617	NA	-5.2666666667	3	47	1975	3	109207	759695	109	6
48124	32185	109206	13.52	56.880733945	NA	5.2251911315	6	109	1975	3	109206	759696	236	3
48125	32184	109205	11.84	48.4848484848	NA	17.4972727273	6	66	1975	3	109205	759697	139	6
48126	32183	109204	12.01	49.1803278689	NA	18.3175737705	5	61	1975	3	109204	759698	127	3
48127	32182	109203	12.18	48.2142857143	NA	15.6669047619	3	56	1975	3	109203	759699	114	1
48137	32181	109193	11.08	39.5833333333	NA	31.78125	4	96	1975	3	109193	759701	171	1
48191	10193	53375	13.04	54.7445255474	NA	10.4515977291	9	137	1975	1	53375	1073549	293	2
48192	10178	53295	13.04	52.6717557252	NA	19.348975827	6	131	1975	1	53295	1073550	256	4
48196	61540	68541	12.39	49.0196078431	NA	28.5407647059	5	102	1975	5	68541	940152	190	1
48247	695910	108936	15.52	50.6382978723	NA	-55.5533333333	3	235	1975	118	108936	1162162	508	4
48248	695909	108935	13.11	51.9607843137	NA	18.3877941176	4	102	1975	118	108935	1162163	196	2
48249	695908	108934	12.88	51.6666666667	NA	15.1370454545	11	240	1975	118	108934	1162164	481	3
48250	695907	108933	12.33	47.2	NA	19.3664	10	250	1975	118	108933	1162165	479	3
48251	695906	108932	14.3	57.9439252336	NA	2.2564018692	7	214	1975	118	108932	1162166	439	2
48252	695905	108931	13.48	55.6603773585	NA	15.3188867925	5	106	1975	118	108931	1162167	213	4
48253	695904	108930	11.3	42.8571428571	NA	34.1364285714	7	126	1975	118	108930	1162168	230	3
48254	695903	108929	13.34	52.8795811518	NA	8.6112041885	7	191	1975	118	108929	1162169	385	4
48255	695813	108839	14.85	66.6666666667	NA	-45.0328695652	5	69	1975	118	108839	1162170	194	5
48256	695812	108838	13.79	56.3876651982	NA	-17.0351590798	9	227	1975	118	108838	1162171	532	6
48329	545955	11049	13.86	59.1549295775	NA	5.3201584507	4	71	1975	101	11049	27109	154	2
48351	720111	37603	14.11	58.5858585859	NA	-5.4317045455	4	99	1975	119	37603	115000	219	3
48356	720110	37598	12.71	50.3703703704	NA	21.0641666667	6	135	1975	119	37598	115005	260	2
48362	206507	15547	13.59	58.2417582418	NA	-3.7899358974	6	91	1975	26	15547	189689	210	4
48363	484396	5751	14.25	61.1940298507	NA	9.9975373134	7	134	1975	83	5751	181644	281	4
48397	193715	98009	13.53	57.1428571429	NA	-26.0532142857	2	35	1975	25	98009	228463	89	3
48398	193758	98229	12.11	50	NA	1.7937586207	10	116	1975	25	98229	228464	265	2
48401	193724	98055	11.69	45.4545454545	NA	31.3073636364	5	88	1975	25	98055	228466	164	2
48403	193640	97642	9.88	32.8125	NA	46.3847916667	3	64	1975	25	97642	228467	105	5
48427	140939	17851	13.17	50	NA	1.5763636364	2	66	1975	9	17851	405817	134	5
48519	589909	15340	12.58	49.1596638655	NA	19.165394958	10	238	1975	115	15340	602294	460	2
48520	589908	15339	13.23	54.4444444444	NA	14.045	9	180	1975	115	15339	602295	367	2
48522	268335	14278	12.26	48.1707317073	NA	7.5421341463	8	164	1975	33	14278	550098	346	5
48523	268334	14277	14.14	57.8313253012	NA	-2.6779919679	3	83	1975	33	14277	550099	178	3
48524	268333	14276	12.81	48.9655172414	NA	7.6165517241	5	145	1975	33	14276	550100	291	1
48525	268327	14267	13.78	56.3492063492	NA	9.3712857143	5	126	1975	33	14267	550101	256	5
48526	268326	14266	12.59	51.8518518519	NA	15.7083333333	7	108	1975	33	14266	550102	224	4
48558	356489	40657	13.44	54.4217687075	NA	12.7675	6	147	1975	50	40657	654063	294	3
48559	356488	40656	14.06	59.0909090909	NA	3.7686363636	1	22	1975	50	40656	654064	47	2
48560	356487	40655	14.03	57.8431372549	NA	-7.3239705882	4	102	1975	50	40655	654065	227	4
48562	74794	51194	13.76	57.4803149606	NA	1.4957152231	6	127	1975	7	51194	697405	276	4
48563	74793	51193	13.73	55.7692307692	NA	-6.6511538462	2	52	1975	7	51193	697406	115	3
48609	32276	109755	10.99	41.8918918919	NA	29.4724594595	5	74	1975	3	109755	759737	142	5
48610	32275	109754	12.85	50.6849315068	NA	5.9832420091	3	73	1975	3	109754	759738	152	4
48611	32274	109753	12.05	49.0740740741	NA	4.3491666667	8	108	1975	3	109753	759739	241	3
48612	32273	109752	12.41	50.9803921569	NA	33.6273529412	7	102	1975	3	109752	759740	191	3
48613	32272	109751	11.57	47.8260869565	NA	27.4011594203	9	69	1975	3	109751	759741	140	4
48614	32271	109750	10.71	40.9836065574	NA	44.6683934426	5	61	1975	3	109750	759742	108	2
48615	32270	109749	11.64	45.3781512605	NA	20.38	7	119	1975	3	109749	759743	238	6
48616	32269	109748	12.33	50	NA	22.4525	5	80	1975	3	109748	759744	159	5
48624	32268	109740	11.76	42.962962963	NA	29.6566666667	5	135	1975	3	109740	759745	239	1
48625	32267	109739	11.87	45.2261306533	NA	5.414332775	9	199	1975	3	109739	759746	421	4
48672	32180	109155	12.37	51.690821256	NA	40.2668478261	18	207	1975	3	109155	759791	379	2
48673	32179	109154	13.01	53.7037037037	NA	0.565	3	54	1975	3	109154	759792	120	5
48674	32178	109153	11.39	45.390070922	NA	23.30875	12	141	1975	3	109153	759793	286	2
48675	32177	109152	12.73	53.1746031746	NA	37.525	9	126	1975	3	109152	759794	231	4
48676	32176	109151	11.82	47.7419354839	NA	18.5207123656	12	155	1975	3	109151	759795	321	5
48687	32175	109140	11.75	46.6666666667	NA	34.818	5	75	1975	3	109140	759799	139	5
48723	32174	109104	12.36	52.0325203252	NA	11.4117378049	12	123	1975	3	109104	759833	269	1
48724	32173	109103	12.2	47.619047619	NA	27.0628571429	3	63	1975	3	109103	759834	118	3
48725	32172	109102	12.9	52.5641025641	NA	-3.8498076923	4	78	1975	3	109102	759835	176	3
48726	32171	109101	12.69	49.593495935	NA	7.1635609756	5	123	1975	3	109101	759836	254	4
48727	32170	109100	13.78	59.5505617978	NA	6.4196161049	6	89	1975	3	109100	759837	195	4
48728	32169	109099	12.1	42.7536231884	NA	0.7783695652	4	138	1975	3	109099	759838	279	5
48729	32168	109098	11.75	47.0338983051	NA	16.3749202393	17	236	1975	3	109098	759839	492	8
48730	32167	109097	11.96	48.2352941176	NA	16.2887745098	6	85	1975	3	109097	759840	177	4
48731	32166	109096	10.47	35.8974358974	NA	43.5301538462	5	117	1975	3	109096	759841	193	2
48732	32165	109095	11.82	46.5346534653	NA	7.984810231	6	101	1975	3	109095	759842	217	5
48733	32164	109094	11.86	44.6808510638	NA	22.7825	2	47	1975	3	109094	759843	89	4
48734	32163	109093	13.47	54.6391752577	NA	-12.2715335052	4	97	1975	3	109093	759844	223	4
48740	32162	109087	11.89	43.6363636364	NA	26.6425	2	55	1975	3	109087	759845	99	2
48773	32150	109007	12.29	48.167539267	NA	15.2085805701	9	191	1975	3	109007	759875	384	2
48774	32149	109006	10.59	41.2587412587	NA	39.212388549	16	143	1975	3	109006	759876	268	5
48775	32148	109005	13.4	57.8651685393	NA	16.1749438202	14	178	1975	3	109005	759877	374	5
48776	32147	109004	11.92	45.7364341085	NA	2.0404069767	6	129	1975	3	109004	759878	279	3
48777	32146	109003	12.1	48.8888888889	NA	22.41	3	45	1975	3	109003	759879	90	2
48778	32145	109002	11.7	46.7105263158	NA	26.9490191388	11	152	1975	3	109002	759880	298	5
48779	32144	109001	12.79	54.5454545455	NA	3.3972727273	4	44	1975	3	109001	759881	100	8
48788	32143	108992	12.05	46.7741935484	NA	7.1067204301	3	62	1975	3	108992	759883	131	2
48832	32142	108948	10.91	37.7358490566	NA	17.1224056604	4	106	1975	3	108948	759924	204	7
48833	32141	108947	12.69	51.5625	NA	13.1265625	7	128	1975	3	108947	759925	265	3
48834	32140	108946	12.1	48.2352941176	NA	40.2858823529	5	85	1975	3	108946	759926	150	5
48835	32139	108945	10.91	40.1785714286	NA	20.199047619	6	112	1975	3	108945	759927	222	2
48836	32138	108944	12.57	50.6666666667	NA	18.60375	4	75	1975	3	108944	759928	150	3
48837	32137	108943	12.19	50.9803921569	NA	27.282	5	51	1975	3	108943	759929	102	4
48838	32136	108942	11.82	46.835443038	NA	6.6055949367	5	79	1975	3	108942	759930	172	4
48839	32135	108941	14.04	58.3333333333	NA	-4.35	3	72	1975	3	108941	759931	159	4
48840	32134	108940	13.52	50	NA	-5.08	3	120	1975	3	108940	759932	243	3
48848	32133	108932	11.34	41.4285714286	NA	38.7273809524	6	140	1975	3	108932	759933	239	2
48894	32132	108886	13.31	56.3218390805	NA	-0.2997648903	11	174	1975	3	108886	759976	393	6
48895	32131	108885	12.72	47.619047619	NA	17.7482142857	4	126	1975	3	108885	759977	234	2
48896	32130	108884	11.87	46.1038961039	NA	31.2806655844	8	154	1975	3	108884	759978	284	4
48897	32129	108883	11.25	42.5925925926	NA	38.165	3	54	1975	3	108883	759979	96	3
48898	32128	108882	12.02	49.0384615385	NA	34.2015384615	8	104	1975	3	108882	759980	196	4
48899	32127	108881	12.24	49.6402877698	NA	11.612126299	9	139	1975	3	108881	759981	295	3
48900	32126	108880	12.93	53.3333333333	NA	-9.1332142857	6	105	1975	3	108880	759982	246	4
48901	32125	108879	12.58	51.5527950311	NA	4.4785931677	10	161	1975	3	108879	759983	354	3
48908	32124	108872	12.59	49.2957746479	NA	19.5710798122	3	71	1975	3	108872	NA	137	NA
48944	32116	108792	12.23	50.9677419355	NA	18.7562096774	14	155	1975	3	108792	760016	324	3
48945	32115	108791	11.76	46.3917525773	NA	19.4815034364	6	97	1975	3	108791	760017	196	1
48946	32114	108790	11.25	43.9024390244	NA	29.9535772358	6	82	1975	3	108790	760018	158	2
48947	32113	108789	12.2	47.619047619	NA	2.22	2	42	1975	3	108789	760019	91	3
48948	32112	108788	11.94	44.3037974684	NA	19.4737552743	3	79	1975	3	108788	760020	150	2
48953	32111	108783	11.21	39.5061728395	NA	39.4744444444	3	81	1975	3	108783	760021	134	1
49051	695648	108674	13.54	54.2105263158	NA	10.5302631579	7	190	1975	118	108674	1162172	379	1
49052	695647	108673	12.5	49.5238095238	NA	13.5	10	210	1975	118	108673	1162173	427	3
49053	695646	108672	13.56	58.5365853659	NA	36.1438211382	12	164	1975	118	108672	1162174	304	2
49054	695645	108671	14.67	63.7931034483	NA	10.7185632184	3	58	1975	118	108671	1162175	121	4
49055	695644	108670	13.93	58.4795321637	NA	-4.3448355263	8	171	1975	118	108670	1162176	383	6
49056	695643	108669	11.87	46.735395189	NA	16.7719284415	17	291	1975	118	108669	1162177	594	1
49057	695642	108668	14	55.9139784946	NA	-4.2912903226	6	186	1975	118	108668	1162178	395	6
49058	695641	108667	14.66	62.6086956522	NA	18.7039130435	5	115	1975	118	108667	1162179	224	6
49059	695640	108666	13.31	53.0769230769	NA	9.2926923077	5	130	1975	118	108666	1162180	263	3
49060	695639	108665	13.03	53.5087719298	NA	17.6078947368	6	114	1975	118	108665	1162181	229	6
49080	111911	89521	12.73	52.1739130435	NA	25.0305978261	4	69	1975	8	89521	1313921	134	5
49151	493697	17427	11.84	44.9438202247	NA	31.2108005618	4	89	1975	84	17427	59905	161	1
49180	206543	15592	14.89	63.5135135135	NA	5.7388738739	3	74	1975	26	15592	189690	154	2
49200	501805	10909	12.38	47.5806451613	NA	14.5097741935	5	124	1975	85	10909	215952	245	3
49205	193786	98390	13.63	56.862745098	NA	18.5878235294	5	102	1975	25	98390	228468	202	6
49363	229137	20461	12.17	50.7042253521	NA	33.9745457746	20	213	1975	28	20461	573047	408	3
49385	246236	13694	13.75	51.5	NA	-5.926	5	200	1975	30	13694	619395	407	3
49386	246235	13693	11.42	44.8979591837	NA	37.668877551	14	196	1975	30	13693	619396	359	2
49387	246234	13692	14.18	51.5463917526	NA	-22.9306443299	2	97	1975	30	13692	619397	207	4
49388	246233	13691	14.16	59.067357513	NA	1.3128918394	8	193	1975	30	13691	619398	413	3
49389	246232	13690	13.9	57.2674418605	NA	4.5793023256	14	344	1975	30	13690	619399	721	4
49390	246231	13689	13.27	56.0846560847	NA	14.9344642857	12	189	1975	30	13689	619400	393	5
49437	356547	40716	13.91	58.1818181818	NA	6.845	5	110	1975	50	40716	654066	231	3
49438	356515	40683	14.04	59.5744680851	NA	0.99	7	141	1975	50	40683	654067	309	3
49439	356514	40682	13.18	48.0144404332	NA	-0.0866787004	7	277	1975	50	40682	654068	546	2
49440	356513	40681	15.49	67.3469387755	NA	-24.0651530612	6	147	1975	50	40681	654069	358	2
49441	356512	40680	12.94	50.303030303	NA	-14.3756818182	6	165	1975	50	40680	654070	377	4
49442	356511	40679	15.24	65.9685863874	NA	0.9997807592	8	191	1975	50	40679	654071	410	4
49443	356510	40678	13.72	55.9322033898	NA	6.2344067797	7	177	1975	50	40678	654072	366	4
49468	32161	109054	12.24	50	NA	29.7755211268	10	142	1975	3	109054	760053	273	7
49469	32160	109053	12.59	52.027027027	NA	-4.8248378378	10	148	1975	3	109053	760054	344	6
49470	32159	109052	11.77	43.5643564356	NA	12.00625	4	101	1975	3	109052	760055	202	3
49471	32158	109051	12.3	47	NA	3.8	4	100	1975	3	109051	760056	210	2
49472	32157	109050	11.19	41.9642857143	NA	39.0829761905	6	112	1975	3	109050	760057	197	4
49473	32156	109049	11.75	48.9361702128	NA	49.4841666667	6	47	1975	3	109049	760058	83	1
49474	32155	109048	10.68	39.6825396825	NA	39.1058928571	4	63	1975	3	109048	760059	113	4
49475	32154	109047	11.33	41.095890411	NA	24.5257077626	6	146	1975	3	109047	760060	272	3
49476	32153	109046	11.94	44.8979591837	NA	11.0409693878	2	49	1975	3	109046	760061	99	4
49483	32152	109039	11.45	42.0168067227	NA	28.4074117647	5	119	1975	3	109039	760062	217	1
49484	32151	109038	11.35	43.5294117647	NA	22.3705882353	5	85	1975	3	109038	760063	168	1
49515	32123	108837	12.04	43.9189189189	NA	-7.8427837838	5	148	1975	3	108837	760094	323	1
49516	32122	108836	12.37	49.1525423729	NA	13.3716384181	6	118	1975	3	108836	760095	242	4
49517	32121	108835	11.8	43.2098765432	NA	20.6744444444	3	81	1975	3	108835	760096	152	5
49518	32120	108834	14.08	61.2903225806	NA	-2.6587903226	2	31	1975	3	108834	760097	71	2
49519	32119	108833	11.36	45.4545454545	NA	24.9318181818	5	55	1975	3	108833	760098	111	6
49520	32118	108832	12.79	50.2538071066	NA	18.6528077411	8	197	1975	3	108832	760099	380	1
49527	32117	108825	9.64	33.3333333333	NA	48.73	6	90	1975	3	108825	760100	152	2
49559	32110	108750	10.66	41.1214953271	NA	55.2380514019	20	214	1975	3	108750	760130	356	2
49560	32109	108749	13.02	47.9452054795	NA	-2.8892123288	2	73	1975	3	108749	760131	149	6
49561	32108	108748	13.66	58.0756013746	NA	19.0977016374	17	291	1975	3	108748	760132	586	1
49562	32107	108747	13.17	56.0975609756	NA	13.4462601626	3	41	1975	3	108747	760133	87	8
49563	32106	108746	10.7	40	NA	-22.71	1	15	1975	3	108746	760134	38	5
49564	32105	108745	14.28	60.2941176471	NA	-12.742254902	3	68	1975	3	108745	760135	158	2
49572	32104	108737	12.31	50.7575757576	NA	41.5415454545	10	132	1975	3	108737	760136	237	3
49601	32103	108708	13.03	56.3636363636	NA	29.0231818182	11	110	1975	3	108708	760164	218	3
49611	32102	108698	12.95	50.9803921569	NA	-3.1769117647	2	51	1975	3	108698	760167	111	3
49638	32101	108671	12.94	52.427184466	NA	9.3337669903	5	103	1975	3	108671	760193	215	6
49647	32100	108662	10.84	39.3939393939	NA	25.2289090909	5	99	1975	3	108662	760201	189	6
49648	32099	108661	11.7	47.3684210526	NA	46.9545065789	8	95	1975	3	108661	760202	166	7
49649	32098	108660	11	40.9547738693	NA	35.214938328	22	398	1975	3	108660	NA	721	NA
49650	32097	108659	12.55	53.0612244898	NA	21.403185941	9	98	1975	3	108659	760203	202	8
49651	32096	108658	11.56	47.0198675497	NA	25.1762737307	15	151	1975	3	108658	760204	306	3
49652	32095	108657	13.07	50	NA	8.8990322581	2	62	1975	3	108657	760205	122	3
49653	32094	108656	12.13	45.8128078818	NA	13.1296213054	8	203	1975	3	108656	760206	403	5
49654	32093	108655	11.99	47.3684210526	NA	26.1413562753	13	228	1975	3	108655	760207	439	3
49662	32092	108647	12.28	49.1935483871	NA	23.0662903226	7	124	1975	3	108647	760208	243	3
49696	32091	108613	11.41	41.8803418803	NA	26.1763076923	5	117	1975	3	108613	760239	217	4
49697	32090	108612	10.83	42.6229508197	NA	36.43092686	13	122	1975	3	108612	760240	232	4
49698	32089	108611	11.56	44.1558441558	NA	26.8858603896	4	77	1975	3	108611	760241	146	2
49699	32088	108610	12.14	44.262295082	NA	1.1299590164	2	61	1975	3	108610	760242	126	4
49706	32087	108603	11.15	41.5584415584	NA	30.1819642857	4	77	1975	3	108603	760243	143	6
49707	32086	108602	11.73	44.53125	NA	25.8957291667	6	128	1975	3	108602	760244	241	2
49736	32085	108573	12.03	49.0774907749	NA	18.9174784748	21	271	1975	3	108573	760271	560	5
49737	32084	108572	11.24	43.661971831	NA	51.8191830986	5	71	1975	3	108572	760272	118	2
49738	32083	108571	10.86	39.6551724138	NA	56.6651149425	6	116	1975	3	108571	760273	179	2
49739	32082	108570	13.05	50.8982035928	NA	-2.7739171657	6	167	1975	3	108570	760274	358	4
49740	32081	108569	11.92	48	NA	28.211	7	100	1975	3	108569	760275	194	8
49741	32080	108568	12.11	44.4444444444	NA	22.4077884615	4	117	1975	3	108568	760276	214	7
49742	32079	108567	13.96	59.7222222222	NA	5.265	4	72	1975	3	108567	760277	156	2
49743	32078	108566	13.09	52.5862068966	NA	11.1697586207	5	116	1975	3	108566	760278	236	4
49744	32077	108565	13.31	56.0975609756	NA	15.8304634146	5	82	1975	3	108565	760279	169	2
49745	32076	108564	11.51	41.0714285714	NA	3.9275	4	112	1975	3	108564	760280	231	4
49746	32075	108563	12.14	40.9756097561	NA	12.94	5	205	1975	3	108563	760281	369	2
49747	32074	108562	12.14	48.9361702128	NA	15.4333333333	6	94	1975	3	108562	760282	195	3
49748	32073	108561	12.79	53.6585365854	NA	14.4779674797	6	82	1975	3	108561	760283	173	3
49749	32072	108560	10.9	42.2535211268	NA	38.7312089202	12	142	1975	3	108560	760284	262	1
49759	32071	108550	13.09	52	NA	14.798	4	100	1975	3	108550	760285	197	2
49760	32070	108549	14.14	57.3529411765	NA	5.9814705882	7	204	1975	3	108549	760286	413	3
49793	32056	108472	12.49	51.8518518519	NA	16.0991666667	4	54	1975	3	108472	760316	113	5
49794	32055	108471	9.95	35.8490566038	NA	41.744740566	4	53	1975	3	108471	760317	95	4
49795	32054	108470	12.12	49.3975903614	NA	22.5748895582	6	83	1975	3	108470	760318	167	3
49796	32053	108469	11.07	43.4782608696	NA	44.3538043478	6	69	1975	3	108469	760319	123	2
49797	32052	108468	13.02	49.2307692308	NA	18.9644230769	2	65	1975	3	108468	760320	119	2
49798	32051	108467	11.72	43.4343434343	NA	21.91375	4	99	1975	3	108467	760321	187	4
49799	32050	108466	12.18	49.6774193548	NA	26.0617595308	11	155	1975	3	108466	760322	305	3
49800	32049	108465	12.14	46.5517241379	NA	16.2749310345	5	116	1975	3	108465	760323	229	5
49801	32048	108464	13.24	53.3898305085	NA	0.7759152542	5	118	1975	3	108464	760324	254	2
49802	32047	108463	12.2	47.619047619	NA	6.2485714286	4	84	1975	3	108463	760325	178	4
49810	32046	108455	11.44	41.610738255	NA	24.3526565996	6	149	1975	3	108455	760326	277	2
49925	112024	89882	14.39	61.7283950617	NA	2.4590277778	4	81	1975	8	89882	1313922	176	4
49926	111865	89411	10.95	40.350877193	NA	48.0342105263	3	57	1975	8	89411	1313923	94	2
49927	111819	89269	14.14	58.6666666667	NA	14.516	3	75	1975	8	89269	1313924	148	4
49928	111818	89268	13.3	47.6744186047	NA	-8.9611627907	2	86	1975	8	89268	1313925	175	2
50020	493683	17399	13.05	49.4845360825	NA	-1.2884879725	3	97	1975	84	17399	59906	201	3
50027	181450	23212	12.15	47.2440944882	NA	5.4925656168	6	127	1975	24	23212	85656	270	5
50031	720074	37380	11.91	45.7894736842	NA	17.9882748538	9	190	1975	119	37380	115009	376	2
50037	720073	37374	12.22	47.4747474747	NA	2.9140909091	9	198	1975	119	37374	115015	425	3
50046	232975	1587	11.27	40.9574468085	NA	31.3325	8	188	1975	29	1587	166636	337	1
50159	455411	7957	13.47	57.6271186441	NA	16.9281567797	4	59	1975	76	7957	452815	122	4
50160	455397	7939	12.65	50	NA	-9.6425	4	90	1975	76	7939	452816	206	4
50327	229110	20433	12.71	51.2605042017	NA	24.6134103641	6	119	1975	28	20433	573048	228	4
50328	229109	20432	12.3	49.3670886076	NA	32.9344655415	18	316	1975	28	20432	573049	583	4
50329	589893	15324	13.13	54.4444444444	NA	10.905	5	90	1975	115	15324	602296	189	1
50330	589892	15323	12.42	47.9532163743	NA	16.3031578947	7	171	1975	115	15323	602297	335	1
50331	589891	15322	12.23	46.5045592705	NA	17.861978022	13	329	1975	115	15322	602298	635	4
50332	589870	15301	11.25	42.5655976676	NA	41.5098296762	19	343	1975	115	15301	602299	596	3
50333	589869	15300	11.95	46.7914438503	NA	38.7865855615	20	374	1975	115	15300	602300	659	1
50334	589863	15294	13.02	53.9156626506	NA	-0.9959701966	19	332	1975	115	15294	602301	746	3
50336	268314	14251	13.44	57.03125	NA	-3.720625	8	128	1975	33	14251	550104	294	3
50400	246257	13715	13.51	53.1986531987	NA	-6.1832272727	10	297	1975	30	13715	619401	642	2
50401	246256	13714	13.56	55.7522123894	NA	19.9367079646	5	113	1975	30	13714	619402	219	5
50465	356462	40629	12.08	48.128342246	NA	30.7853475936	11	187	1975	50	40629	654073	351	4
50504	32045	108431	11.46	43.8356164384	NA	39.3920719178	8	146	1975	3	108431	760349	257	3
50505	32044	108430	13.5	57.3170731707	NA	4.4816829268	10	164	1975	3	108430	760350	360	6
50506	32043	108429	12.04	49.0566037736	NA	13.0126650943	4	53	1975	3	108429	760351	113	3
50507	32042	108428	11.57	40.4255319149	NA	12.1316666667	3	94	1975	3	108428	760352	181	3
50508	32041	108427	10.94	40	NA	40.6	6	120	1975	3	108427	760353	207	5
50509	32040	108426	10.45	38.8888888889	NA	44.2991666667	8	108	1975	3	108426	760354	190	3
50510	32039	108425	12.03	50	NA	25.605	9	90	1975	3	108425	760355	182	6
50511	32038	108424	11.77	43.8356164384	NA	21.0489954338	6	146	1975	3	108424	760356	278	4
50512	32037	108423	12.26	49.3975903614	NA	26.9016626506	5	83	1975	3	108423	760357	160	4
50522	32036	108413	12.44	46.2809917355	NA	16.7196797521	4	121	1975	3	108413	760359	228	1
50603	172319	1177	12.93	50.1639344262	NA	6.4406706408	11	305	1975	22	1177	1153726	621	2
50621	111796	89194	12.36	47.4747474747	NA	31.31375	4	99	1975	8	89194	1313926	176	2
50736	386858	9603	12.08	44.2553191489	NA	4.939375	8	235	1975	58	9603	37251	478	4
50737	386857	9602	11.46	43.9252336449	NA	28.2313629283	6	107	1975	58	9602	37252	203	2
50738	386825	9559	12.82	51.1111111111	NA	7.2775	2	45	1975	58	9559	37253	94	3
50745	493665	17370	11.73	44.4444444444	NA	21.1943333333	5	108	1975	84	17370	59907	209	1
50767	206481	15509	12.16	48.9583333333	NA	19.6325	6	96	1975	26	15509	189691	194	6
50828	484385	5740	12.21	48.4615384615	NA	23.3403846154	7	130	1975	83	5740	181645	253	1
50927	464607	12942	12.97	50.3597122302	NA	10.6352661871	5	139	1975	77	12942	495043	276	2
50928	464606	12941	12.28	50	NA	37.92	4	60	1975	77	12941	495044	109	2
50929	464605	12940	13.36	52.6315789474	NA	-10.5872368421	2	57	1975	77	12940	495045	127	3
50930	464604	12939	13.16	51.8518518519	NA	12.3188888889	3	81	1975	77	12939	495046	160	1
50931	464603	12938	14.7	64.7058823529	NA	5.4505882353	2	34	1975	77	12938	495047	74	1
50932	464602	12937	12.57	49.4505494505	NA	26.1646291209	8	182	1975	77	12937	495048	339	1
50933	464601	12936	12.18	48.0519480519	NA	26.8858603896	4	77	1975	77	12936	495049	146	1
50938	464600	12931	13.89	60.4651162791	NA	-2.4900775194	3	43	1975	77	12931	495054	99	5
50939	464599	12930	11.81	44.776119403	NA	5.2860696517	9	201	1975	77	12930	495055	425	4
50940	464598	12929	13.62	57.3333333333	NA	14.09175	4	75	1975	77	12929	495056	154	1
50941	464597	12928	12.61	50.8771929825	NA	26.5131578947	6	114	1975	77	12928	495057	217	6
50942	464596	12927	11.52	43.6974789916	NA	26.7461834734	6	119	1975	77	12927	495058	225	5
50943	464595	12926	13.87	59.6685082873	NA	-4.3061426419	11	181	1975	77	12926	495059	416	1
50944	464594	12925	11.45	42.3357664234	NA	16.3117214112	6	137	1975	77	12925	495060	271	1
51031	229049	20372	14.02	59.7156398104	NA	-3.0847824214	11	211	1975	28	20372	573050	475	2
51098	356432	40599	13.79	58.1632653061	NA	2.2022244898	10	196	1975	50	40599	654074	428	6
51099	356431	40598	14.05	54.4217687075	NA	7.8153826531	4	147	1975	50	40598	654075	281	7
51100	356430	40597	13.96	56.8421052632	NA	2.9607894737	7	190	1975	50	40597	654076	396	4
51141	32035	108387	12.13	47.5	NA	36.37	2	40	1975	3	108387	760380	71	3
51142	32034	108386	13.2	54.6666666667	NA	-7.34025	4	75	1975	3	108386	760381	173	2
51143	32033	108385	11.72	45.4545454545	NA	15.9503030303	3	55	1975	3	108385	760382	112	2
51144	32032	108384	12	48.1481481481	NA	15.7083333333	7	108	1975	3	108384	760383	224	4
51145	32031	108383	11.8	48.4848484848	NA	22.2015734266	13	132	1975	3	108383	760384	272	3
51146	32030	108382	10.88	39.8268398268	NA	25.7871590909	12	231	1975	3	108382	760385	441	4
51147	32029	108381	11.14	42.2222222222	NA	11.7335416667	8	135	1975	3	108381	760386	284	4
51154	32028	108374	13.07	45.1612903226	NA	-25.9366935484	2	93	1975	3	108374	760387	204	2
51187	32027	108341	11.12	43.3333333333	NA	28.345	7	90	1975	3	108341	760418	176	4
51188	32026	108340	13.02	52.1739130435	NA	-9.0056521739	3	69	1975	3	108340	760419	157	5
51189	32025	108339	12.04	49.6598639456	NA	23.8556514914	13	147	1975	3	108339	760420	298	3
51190	32024	108338	14.37	60.5633802817	NA	-10.2176525822	3	71	1975	3	108338	760421	162	6
51191	32023	108337	11.71	42.8571428571	NA	15.0198214286	4	105	1975	3	108337	760422	205	3
51192	32022	108336	12.5	53.3333333333	NA	19.7266666667	15	135	1975	3	108336	760423	284	3
51193	32021	108335	13.11	56.1643835616	NA	2.1077511416	6	73	1975	3	108335	760424	166	3
51194	32020	108334	12.93	52.4390243902	NA	-1.7432317073	4	82	1975	3	108334	760425	182	3
51203	32019	108325	11.81	47.2222222222	NA	24.194	5	72	1975	3	108325	760427	143	3
51235	32018	108293	11.41	44	NA	19.8723333333	6	100	1975	3	108293	760459	201	8
51236	32017	108292	12.78	53.7735849057	NA	19.3975707547	8	106	1975	3	108292	760460	218	5
51237	32016	108291	12.11	45.9459459459	NA	-6.8368018018	3	74	1975	3	108291	760461	165	3
51238	32015	108290	12.3	49.0909090909	NA	11.3357575758	3	55	1975	3	108290	760462	115	5
51239	32014	108289	12.52	51.724137931	NA	-12.0893965517	6	87	1975	3	108289	760463	210	5
51240	32013	108288	11.99	48.2993197279	NA	14.6573571429	10	147	1975	3	108288	760464	308	5
51241	32012	108287	11.58	47.5409836066	NA	16.3080327869	7	61	1975	3	108287	760465	131	1
51248	32011	108280	11.59	44.9275362319	NA	23.8045108696	4	69	1975	3	108280	760466	135	5
51249	32010	108279	11.59	44.347826087	NA	36.5721376812	6	115	1975	3	108279	760467	205	1
51284	32009	108244	12.33	47.6595744681	NA	10.1825	10	235	1975	3	108244	NA	480	NA
51285	32008	108243	13.47	56	NA	7.183	5	100	1975	3	108243	760498	212	7
51286	32007	108242	11.71	47.4820143885	NA	32.5728806954	12	139	1975	3	108242	760499	267	3
51287	32006	108241	10.08	31.6239316239	NA	42.6539423077	4	117	1975	3	108241	760500	186	2
51288	32005	108240	11.27	41.5384615385	NA	29.9602564103	6	130	1975	3	108240	760501	238	5
51289	32004	108239	12.54	50.6849315068	NA	24.3263184932	8	146	1975	3	108239	760502	283	1
51342	32003	108186	11.92	48.2587064677	NA	26.9802686567	15	201	1975	3	108186	760549	395	4
51343	32002	108185	11.28	41.2280701754	NA	34.5298421053	5	114	1975	3	108185	760550	201	2
51344	32001	108184	11.47	45.6790123457	NA	45.8754273504	13	162	1975	3	108184	760551	284	2
51345	32000	108183	13.29	52.8301886792	NA	6.7469339623	4	106	1975	3	108183	760552	217	4
51346	31999	108182	11.68	48.7804878049	NA	20.3820934959	12	82	1975	3	108182	760553	174	2
51354	31998	108174	12.15	48.951048951	NA	22.0993861694	9	143	1975	3	108174	760555	285	5
51357	31997	108171	12.19	41.7721518987	NA	27.5273101266	2	79	1975	3	108171	760556	130	3
51403	31996	108125	11.86	45.3488372093	NA	15.8125	4	86	1975	3	108125	760600	172	2
51404	31995	108124	12.62	51.7543859649	NA	4.0365789474	7	114	1975	3	108124	760601	251	5
51405	31994	108123	13.13	55.6338028169	NA	26.7966478873	10	142	1975	3	108123	760602	278	5
51406	31993	108122	11.21	43.3789954338	NA	44.4488767123	15	219	1975	3	108122	760603	382	5
51407	31992	108121	11.82	46.25	NA	9.0155555556	9	160	1975	3	108121	760604	340	7
51408	31991	108120	11.76	45.3608247423	NA	26.6656494845	5	97	1975	3	108120	760605	184	3
51409	31990	108119	12.33	47.2972972973	NA	26.3172522523	3	74	1975	3	108119	760606	136	4
51410	31989	108118	11.55	43.1818181818	NA	-0.0768181818	2	44	1975	3	108118	760607	96	3
51419	31988	108109	11.42	42.2885572139	NA	29.2771144279	9	201	1975	3	108109	760608	368	5
51420	31987	108108	12.09	50	NA	26.267	5	56	1975	3	108108	760609	112	2
51421	31986	108107	13.15	54.7169811321	NA	27.6844654088	3	53	1975	3	108107	760610	101	1
51475	61529	68163	12.61	50.8771929825	NA	13.8973684211	3	57	1975	5	68163	940178	117	1
51500	695720	108746	12.62	52	NA	22.452425	8	125	1975	118	108746	1162182	249	2
51585	386813	9543	12.95	50.9803921569	NA	8.4348529412	2	51	1975	58	9543	37254	104	1
51602	720084	37418	14.33	60.3658536585	NA	-3.1681707317	7	164	1975	119	37418	115017	361	2
51603	720083	37417	13.74	55.6962025316	NA	-10.5110548523	3	79	1975	119	37417	115018	178	1
51610	206464	15488	13.71	59.4594594595	NA	2.9734966216	8	111	1975	26	15488	189692	249	3
51663	193569	97223	13.22	54.7368421053	NA	7.6636842105	5	95	1975	25	97223	228472	202	5
51664	193562	97188	12.91	50.6493506494	NA	1.695021645	3	77	1975	25	97188	228473	163	3
51689	140894	17802	13.22	54.9450549451	NA	21.0213406593	5	91	1975	9	17802	405818	180	3
51690	140893	17801	12.14	45.1807228916	NA	31.4677911647	6	166	1975	9	17801	405819	289	2
51861	268308	14242	13.94	55.4140127389	NA	6.3028535032	5	157	1975	33	14242	550105	313	4
51862	268307	14241	13.55	57.1428571429	NA	4.5935714286	7	126	1975	33	14241	550106	274	4
51863	268306	14240	12.33	47.3684210526	NA	19.7663157895	7	171	1975	33	14240	550107	328	5
51864	268305	14239	13.37	53.4351145038	NA	7.1671908397	5	131	1975	33	14239	550108	268	4
51899	246211	13669	13.17	53.1100478469	NA	16.8979372674	9	209	1975	30	13669	619403	411	6
51900	246188	13646	13.52	55.6390977444	NA	15.1358333333	6	133	1975	30	13646	619404	266	2
51901	246187	13645	13.17	50.8196721311	NA	8.7578278689	4	122	1975	30	13645	619405	241	3
51902	246186	13644	11.96	45.2830188679	NA	31.6836582809	9	212	1975	30	13644	619406	379	2
51932	356396	40563	12.75	51.7543859649	NA	-2.4289473684	6	114	1975	50	40563	654077	256	3
51933	356395	40562	13.84	56.7164179104	NA	16.7629757463	8	201	1975	50	40562	654078	391	4
51934	356394	40561	13.61	56.7073170732	NA	-0.7115243902	8	164	1975	50	40561	654079	362	2
51935	356393	40560	14.41	62.6168224299	NA	-2.6041510903	6	107	1975	50	40560	654080	242	2
51936	356392	40559	14.09	61.0687022901	NA	-6.7550906489	8	131	1975	50	40559	654081	305	1
51937	356391	40558	13.89	56.6037735849	NA	-4.4266509434	8	212	1975	50	40558	654082	462	4
51938	356390	40557	13.38	57.5757575758	NA	47.3097272727	5	66	1975	50	40557	654083	114	2
51956	32069	108516	12.37	48.5981308411	NA	35.6803551402	5	107	1975	3	108516	760645	189	5
51957	32068	108515	10.39	37.7952755906	NA	41.5061269685	8	127	1975	3	108515	760646	224	6
51958	32067	108514	12.84	52.1367521368	NA	11.3348076923	6	117	1975	3	108514	760647	243	4
51959	32066	108513	13.96	59.375	NA	-10.93425	5	96	1975	3	108513	760648	225	3
51960	32065	108512	12.1	49.3827160494	NA	26.0213888889	6	81	1975	3	108512	760649	160	3
51961	32064	108511	12.35	50	NA	6.7875	4	66	1975	3	108511	760650	143	2
51962	32063	108510	11.3	42.3728813559	NA	29.144519774	3	59	1975	3	108510	760651	110	3
51963	32062	108509	11.82	46.5346534653	NA	35.6263943894	6	101	1975	3	108509	760652	184	2
51964	32061	108508	12.76	52.2727272727	NA	33.2300909091	5	88	1975	3	108508	760653	162	6
51965	32060	108507	13.3	55.5555555556	NA	38.165	2	36	1975	3	108507	760654	64	1
51974	32059	108498	11.46	44.4444444444	NA	31.6364444444	5	81	1975	3	108498	760655	152	2
51975	32058	108497	12.01	44.8717948718	NA	32.9373076923	3	78	1975	3	108497	760656	136	3
51976	32057	108496	12.29	44.1176470588	NA	6.8573529412	2	68	1975	3	108496	760657	133	3
52000	31985	108070	10.77	39.2857142857	NA	41.349047619	3	56	1975	3	108070	760679	97	6
52001	31984	108069	11.7	44.578313253	NA	17.5930271084	4	83	1975	3	108069	NA	165	NA
52002	31983	108068	11.24	44.2028985507	NA	35.9361462451	11	138	1975	3	108068	760680	258	9
52003	31982	108067	11.74	47.1698113208	NA	35.3598349057	4	53	1975	3	108067	760681	99	3
52004	31981	108066	11.47	44.1860465116	NA	24.1118837209	5	86	1975	3	108066	760682	168	5
52005	31980	108065	11.22	44.6153846154	NA	43.5591666667	6	65	1975	3	108065	760683	117	2
52006	31979	108064	12.99	53.0612244898	NA	-6.4304285714	5	98	1975	3	108064	760684	224	4
52007	31978	108063	12.58	52.6315789474	NA	29.2309649123	3	38	1975	3	108063	760685	74	6
52008	31977	108062	13.13	54.9618320611	NA	-0.2970753817	8	131	1975	3	108062	760686	295	4
52009	31976	108061	12.1	50.6666666667	NA	38.271375	8	75	1975	3	108061	760687	141	2
52016	31975	108054	11.27	41.958041958	NA	21.0412587413	7	143	1975	3	108054	760688	279	1
52049	31974	108021	12.17	46.5277777778	NA	17.3875	6	144	1975	3	108021	760719	281	3
52050	31973	108020	13.16	54.5454545455	NA	28.2557575758	3	55	1975	3	108020	760720	104	3
52051	31972	108019	13.58	56.4516129032	NA	-11.9965053763	3	62	1975	3	108019	760721	145	2
52052	31971	108018	12.2	44.9438202247	NA	9.4244569288	3	89	1975	3	108018	760722	176	4
52053	31970	108017	13.12	54.8780487805	NA	2.4182682927	5	82	1975	3	108017	760723	182	1
52054	31969	108016	12.98	55.8139534884	NA	-24.4297383721	4	43	1975	3	108016	760724	112	1
52055	31968	108015	13.45	53.7313432836	NA	-4.0878955224	5	134	1975	3	108015	760725	291	2
52056	31967	108014	12.72	51.5789473684	NA	17.4594736842	5	95	1975	3	108014	760726	191	2
52063	31966	108007	12.54	48.6486486486	NA	9.7402252252	6	148	1975	3	108007	760727	301	2
52064	31965	108006	11.98	43.8596491228	NA	17.6127631579	2	57	1975	3	108006	760728	108	5
52117	61528	68141	13.31	55	NA	4.645	3	60	1975	5	68141	940183	129	6
52155	695542	108567	13.49	54.0880503145	NA	23.5073113208	6	159	1975	118	108567	1162183	294	1
52156	695541	108566	13.17	53.0864197531	NA	16.2338888889	7	162	1975	118	108566	1162184	320	6
52157	695540	108565	13.77	59.793814433	NA	-2.5949484536	7	97	1975	118	108565	1162185	224	3
52158	695539	108564	13.9	57.5757575758	NA	-9.3627272727	7	165	1975	118	108564	1162186	375	7
52193	111687	88875	12.49	50.5747126437	NA	17.0567586207	5	87	1975	8	88875	1313927	177	2
52302	493626	17314	11.6	41.975308642	NA	36.3411111111	3	81	1975	84	17314	59908	137	5
52312	720072	37368	11.94	45.5357142857	NA	10.3668571429	5	112	1975	119	37368	115025	230	3
52315	720071	37365	13.07	54.6012269939	NA	19.0144263804	10	163	1975	119	37365	115028	330	2
52316	720070	37364	14.45	50.4347826087	NA	-20.7275	2	115	1975	119	37364	115029	230	1
52321	720069	37359	11.07	41.5094339623	NA	20.7674842767	9	159	1975	119	37359	115034	316	3
52324	720068	37356	14.14	59.8130841121	NA	18.2859626168	5	107	1975	119	37356	115037	211	2
52325	720067	37355	13.52	55.6818181818	NA	8.5754545455	4	88	1975	119	37355	115038	183	4
52328	720066	37352	12.54	51.2820512821	NA	23.7443269231	12	195	1975	119	37352	115041	384	7
52348	468848	4660	12.6	51.4792899408	NA	29.4921508876	10	169	1975	78	4660	208561	320	3
52382	193551	97137	11.41	44.5378151261	NA	30.3570430672	8	119	1975	25	97137	228475	227	3
52655	229016	20339	14.47	61.8644067797	NA	-10.6684822804	11	236	1975	28	20339	573051	546	4
52656	229015	20338	14.82	58.940397351	NA	-11.8865480132	4	151	1975	28	20338	573052	322	4
52660	589823	15253	13.61	57.5396825397	NA	11.6435714286	14	252	1975	115	15253	602302	527	2
52665	268300	14233	13.06	52.8735632184	NA	12.6415086207	4	87	1975	33	14233	550109	177	4
52685	246185	13643	13.09	51.6304347826	NA	20.1506521739	7	184	1975	30	13643	619407	348	2
52686	246184	13642	12.63	50.2109704641	NA	19.6929459148	11	237	1975	30	13642	619408	463	2
52724	356355	40522	13.1	54.2435424354	NA	32.4087724477	15	271	1975	50	40522	654084	500	1
52725	356354	40521	14.57	57.4468085106	NA	-8.629	5	188	1975	50	40521	654085	394	2
52726	356353	40520	11.72	45.8823529412	NA	29.3376470588	10	170	1975	50	40520	654086	322	2
52730	74676	50717	11.3	42.6666666667	NA	38.90775	4	75	1975	7	50717	697414	132	2
52766	31964	107960	11.77	47.5247524752	NA	5.5552784653	8	101	1975	3	107960	760774	225	8
52767	31963	107959	10.9	42.6966292135	NA	42.6916226041	17	178	1975	3	107959	760775	323	5
52768	31962	107958	11.94	45.5357142857	NA	19.4311428571	5	112	1975	3	107958	760776	218	3
52769	31961	107957	12.09	46.7105263158	NA	16.7081578947	7	152	1975	3	107957	760777	302	6
52770	31960	107956	12.89	51.0344827586	NA	-1.4803735632	6	145	1975	3	107956	760778	315	8
52771	31959	107955	12.85	50.6849315068	NA	-7.9236073059	3	73	1975	3	107955	760779	164	3
52772	31958	107954	12.48	47.7272727273	NA	26.2208181818	5	132	1975	3	107954	760780	240	4
52773	31957	107953	11.25	42.5925925926	NA	14.665	3	54	1975	3	107953	760781	111	3
52774	31956	107952	11.52	46.7213114754	NA	32.8633743169	12	122	1975	3	107952	760782	236	4
52775	31955	107951	12.63	51.4285714286	NA	39.2096428571	2	35	1975	3	107951	760783	62	2
52776	31954	107950	12.89	51.4705882353	NA	15.8724509804	3	68	1975	3	107950	760784	135	4
52777	31953	107949	14.86	63.7931034483	NA	-23.837137931	5	116	1975	3	107949	760785	284	2
52782	31952	107944	12.73	49.7142857143	NA	11.7765714286	7	175	1975	3	107944	760786	351	2
52783	31951	107943	10.21	36.231884058	NA	39.7436413043	4	69	1975	3	107943	760787	122	1
52841	10054	52682	13.1	54.7826086957	NA	1.8330434783	7	115	1975	1	52682	1073557	256	4
52845	61515	67887	11.72	45.7142857143	NA	15.0382142857	2	35	1975	5	67887	940189	72	3
52847	61511	67836	13.33	52.7272727273	NA	11.2606818182	2	55	1975	5	67836	940191	109	2
52872	695465	108490	14.67	64.5320197044	NA	-17.8763033662	12	203	1975	118	108490	1162187	498	4
52873	695378	108399	12.92	50	NA	12.9917857143	4	112	1975	118	108399	1162188	219	2
52874	695377	108398	12.77	50	NA	15.644	4	100	1975	118	108398	1162189	196	4
52892	111605	88760	13.5	53.488372093	NA	20.3429844961	3	86	1975	8	88760	1313929	160	3
53080	513543	11867	11.51	41.0714285714	NA	12.9917857143	4	112	1975	88	11867	379350	219	2
53086	193469	96733	11.77	45.9677419355	NA	30.5711290323	7	124	1975	25	96733	228478	232	4
53240	228980	20303	11.59	45.251396648	NA	32.9338242763	11	179	1975	28	20303	573053	333	2
53241	228979	20302	13.49	56.7073170732	NA	2.8900542005	18	328	1975	28	20302	573054	719	2
53242	228978	20301	13.26	51.8617021277	NA	0.6280769231	13	376	1975	28	20301	573055	786	3
53257	246166	13624	12.43	48.3870967742	NA	-6.8863306452	4	93	1975	30	13624	619409	209	2
53258	246165	13623	11.87	44.8275862069	NA	8.2525172414	5	116	1975	30	13623	619410	240	3
53259	246164	13622	13.08	53.6231884058	NA	-2.6054347826	7	138	1975	30	13622	619411	309	2
53260	246163	13621	13.8	56.8702290076	NA	1.5122172103	11	262	1975	30	13621	619412	561	2
53261	246162	13620	12.52	50.2369668246	NA	9.7455493322	11	211	1975	30	13620	619413	443	3
53262	246140	13598	14.04	57.3170731707	NA	-1.9729674797	6	164	1975	30	13598	619414	351	2
53263	246139	13597	12.67	51.2	NA	19.4693692308	13	250	1975	30	13597	619415	496	1
53264	246138	13596	14.04	61.1570247934	NA	11.7955216942	8	121	1975	30	13596	619416	257	2
53265	246137	13595	12.74	51.2195121951	NA	-5.8700609756	4	82	1975	30	13595	619417	186	4
53266	246118	13576	12.75	51.1041009464	NA	25.7922376446	15	317	1976	30	13576	619418	598	4
53267	246117	13575	14.1	60	NA	5.7025	4	80	1976	30	13575	619419	171	4
53268	246116	13574	12.86	51.5151515152	NA	22.9959090909	3	66	1976	30	13574	619420	126	4
53269	246115	13573	13.2	51.6216216216	NA	6.4600519751	13	370	1976	30	13573	619421	750	3
53293	356321	40488	12.91	51.2605042017	NA	-3.5841848739	5	119	1975	50	40488	654087	262	6
53294	356320	40487	13.42	52.1276595745	NA	-5.8683333333	3	94	1975	50	40487	654088	201	4
53295	356319	40486	15.64	61.7647058824	NA	-22.6856862745	3	136	1975	50	40486	654089	295	3
53328	31940	107850	10.91	38.9705882353	NA	34.5342156863	6	136	1975	3	107850	760817	240	5
53329	31939	107849	14	61.5384615385	NA	-7.3753846154	9	117	1975	3	107849	760818	278	6
53330	31938	107848	10.86	39.6551724138	NA	36.9737356322	3	58	1975	3	107848	760819	103	5
53331	31937	107847	11.43	44.8717948718	NA	20.5289160839	11	156	1975	3	107847	760820	317	2
53332	31936	107846	13.98	54.1666666667	NA	6.97	2	72	1975	3	107846	760821	139	2
53333	31935	107845	12.78	54.0983606557	NA	-9.4201311475	5	61	1975	3	107845	760822	147	4
53340	31934	107838	11.18	43.3628318584	NA	43.512284292	8	113	1975	3	107838	760823	199	5
53341	31933	107837	12.06	44.0677966102	NA	-2.3447881356	2	59	1975	3	107837	760824	125	1
53370	31932	107808	11.99	44.4444444444	NA	15.87	5	135	1975	3	107808	760850	261	5
53371	31931	107807	12.6	48.9932885906	NA	7.3190995526	6	149	1975	3	107807	760851	307	5
53372	31930	107806	12.54	50.9677419355	NA	21.7918637993	9	155	1975	3	107806	760852	307	5
53373	31929	107805	12.72	50.4424778761	NA	-15.2509026549	5	113	1975	3	107805	760853	266	1
53374	31928	107804	11.05	42.2222222222	NA	18.65	6	90	1975	3	107804	760854	184	4
53375	31927	107803	11.64	45.9016393443	NA	15.2218237705	4	61	1975	3	107803	760855	127	4
53376	31926	107802	12.32	51.1627906977	NA	25.165	7	86	1975	3	107802	760856	172	4
53377	31925	107801	12.06	47.3684210526	NA	-11.3342105263	3	57	1975	3	107801	760857	134	6
53378	31924	107800	12.26	45.0549450549	NA	26.3697435897	3	91	1975	3	107800	760858	161	3
53384	31923	107794	12.55	44.0677966102	NA	18.5031920904	3	118	1975	3	107794	760859	207	1
53428	31922	107750	11.47	45.8333333333	NA	16.29	10	120	1975	3	107750	760901	253	18
53429	31921	107749	12.98	52.2727272727	NA	-17.3813636364	2	44	1975	3	107749	760902	105	4
53430	31920	107748	12.95	53.3333333333	NA	-24.815	5	90	1975	3	107748	760903	227	4
53431	31919	107747	12.7	52.6315789474	NA	31.1122631579	5	76	1975	3	107747	760904	144	4
53432	31918	107746	11.36	42.8571428571	NA	8.2079383117	4	77	1975	3	107746	760905	163	1
53433	31917	107745	10.38	37.037037037	NA	22.4983333333	3	54	1975	3	107745	760906	106	3
53434	31916	107744	13.49	52.688172043	NA	-10.2041935484	3	93	1975	3	107744	760907	204	2
53435	31915	107743	13.24	53.6231884058	NA	9.3856521739	3	69	1975	3	107743	760908	142	1
53436	31914	107742	13.22	50	NA	-4.3397058824	1	34	1975	3	107742	760909	71	2
53444	31913	107734	11.7	45.1327433628	NA	22.2625294985	6	113	1975	3	107734	760910	221	3
53445	31912	107733	11.5	42.8571428571	NA	28.4937280702	6	133	1975	3	107733	760911	245	1
53446	31911	107732	10.84	38.4615384615	NA	29.4184752747	4	91	1975	3	107732	760912	166	2
53447	31910	107731	10.68	39.5348837209	NA	36.3518459302	8	129	1975	3	107731	760913	235	1
53493	31909	107685	11.95	49.3212669683	NA	13.9379487179	21	221	1975	3	107685	760954	476	4
53494	31908	107684	13.51	56.4102564103	NA	-11.4421153846	4	78	1975	3	107684	760955	183	4
53495	31907	107683	13.55	55.1020408163	NA	17.9470918367	2	49	1975	3	107683	760956	95	6
53496	31906	107682	12.37	51.0638297872	NA	19.505	7	94	1975	3	107682	760957	193	4
53497	31905	107681	12.58	50.9090909091	NA	3.6448484848	3	55	1975	3	107681	760958	120	6
53498	31904	107680	12.11	50	NA	37.0937804878	7	82	1975	3	107680	760959	153	5
53499	31903	107679	10.32	36.4864864865	NA	54.2980405405	4	74	1975	3	107679	760960	117	2
53500	31902	107678	12.38	50.6666666667	NA	15.642	5	75	1975	3	107678	760961	156	6
53505	31901	107673	11.56	43.8271604938	NA	17.08125	8	162	1975	3	107673	760962	324	6
53506	31900	107672	10.65	36.7346938776	NA	40.3919897959	2	49	1975	3	107672	760963	82	2
53547	31899	107631	9.89	33.3333333333	NA	46.945	3	60	1975	3	107631	761001	99	2
53548	31898	107630	13.55	56.8421052632	NA	-5.6942105263	5	95	1975	3	107630	761002	217	4
53550	31897	107628	11.2	44	NA	39.8371	10	125	1975	3	107628	761004	228	2
53551	31896	107627	12.41	47.9452054795	NA	16.4133789954	3	73	1975	3	107627	761005	143	4
53552	31895	107626	12.95	52.380952381	NA	8.2628571429	5	105	1975	3	107626	761006	220	3
53553	31894	107625	13.33	57.6388888889	NA	12.53	12	144	1975	3	107625	761007	310	4
53554	31893	107624	11.79	45.7446808511	NA	20.353	5	94	1975	3	107624	761008	186	4
53555	31892	107623	12.37	52.5	NA	22.2677777778	9	80	1975	3	107623	761009	166	3
53556	31891	107622	13.77	55.3571428571	NA	-4.3814285714	2	56	1975	3	107622	761010	121	2
53564	31890	107614	12.09	48.7012987013	NA	26.9481558442	10	154	1975	3	107614	761012	299	7
53598	31889	107579	12.46	49.1525423729	NA	17.2925346687	11	236	1975	3	107579	NA	468	NA
53599	31888	107578	11.77	47.5247524752	NA	34.0344863861	8	101	1975	3	107578	NA	191	NA
53600	31887	107577	12.41	51.1904761905	NA	19.9	12	168	1975	3	107577	761041	343	3
53601	31886	107576	12.17	51.6129032258	NA	29.76875	12	93	1975	3	107576	761042	186	5
53602	31885	107575	12.93	47.6635514019	NA	10.130529595	3	107	1975	3	107575	761043	203	2
53603	31884	107574	12.83	52.0408163265	NA	11.6981428571	5	98	1975	3	107574	761044	203	4
53604	31883	107573	12.88	52.688172043	NA	36.0398709677	5	93	1975	3	107573	761045	167	3
53605	31882	107572	10.49	41.095890411	NA	30.2255	10	73	1975	3	107572	761046	146	7
53606	31881	107571	11.54	43.5483870968	NA	19.3873655914	3	62	1975	3	107571	761047	122	4
53615	31880	107562	9.82	32.7868852459	NA	35.0261748634	3	61	1975	3	107562	761049	109	2
53616	31879	107561	10.88	40	NA	44.54775	4	75	1975	3	107561	761050	127	3
53654	31878	107523	13.7	57.1428571429	NA	2.22	2	42	1975	3	107523	761088	91	4
53655	31877	107522	11.56	45.4545454545	NA	36.2665960744	16	242	1975	3	107522	761089	444	7
53656	31876	107521	12.44	51.572327044	NA	7.6919103774	12	159	1975	3	107521	761090	349	7
53657	31875	107520	12.34	50	NA	28.3944217687	12	196	1975	3	107520	761091	375	4
53658	31874	107519	11.66	47.5806451613	NA	38.0627956989	12	124	1975	3	107519	761092	232	6
53659	31873	107518	12.72	50	NA	21.20625	4	96	1975	3	107518	761093	183	1
53660	31872	107517	12.79	53.5714285714	NA	14.3607142857	4	56	1975	3	107517	761094	118	4
53661	31871	107516	13.61	57.4803149606	NA	-2.7626771654	7	127	1975	3	107516	761095	287	4
53662	31870	107515	13.62	57.3333333333	NA	5.63175	8	150	1975	3	107515	761096	323	3
53663	31869	107514	12.51	47.7611940299	NA	27.4792686567	5	134	1975	3	107514	761097	241	3
53671	31868	107506	12.22	45.5357142857	NA	30.365	4	112	1975	3	107506	761098	196	2
53672	31867	107505	10.95	40.350877193	NA	27.2552631579	3	57	1975	3	107505	761099	108	3
53719	31866	107458	11.84	45.9302325581	NA	20.2046640827	9	172	1975	3	107458	761143	340	4
53720	31865	107457	11.64	48.4210526316	NA	40.0134817814	13	95	1975	3	107457	761144	179	2
53721	31864	107456	11.99	46.1988304094	NA	20.8867434211	8	171	1975	3	107456	761145	332	8
53722	31863	107455	13.41	56.7901234568	NA	2.392	5	81	1975	3	107455	761146	180	4
53723	31862	107454	10.64	39.6226415094	NA	38.2272641509	7	106	1975	3	107454	761147	192	3
53724	31861	107453	11.76	48.1927710843	NA	40.0152183735	24	249	1975	3	107453	761148	460	2
53725	31860	107452	12.18	49.4382022472	NA	2.6173689139	6	89	1975	3	107452	761149	199	5
53726	31859	107451	12.23	50	NA	7.7135714286	5	70	1975	3	107451	761150	153	5
53727	31858	107450	12.13	48.1481481481	NA	33.465	3	54	1975	3	107450	761151	99	3
53728	31857	107449	10.46	34.5454545455	NA	32.7952272727	2	55	1975	3	107449	761152	95	2
53729	31856	107448	12.65	50.4761904762	NA	17.9314285714	5	105	1975	3	107448	761153	208	2
53735	31855	107442	11.72	45.4545454545	NA	18.2575757576	6	110	1975	3	107442	761154	221	2
53736	31854	107441	11.91	47.0588235294	NA	0.4741176471	4	68	1975	3	107441	761155	152	2
53787	10034	52577	14.52	61.9402985075	NA	-7.1303482587	6	134	1976	1	52577	1073562	303	5
53789	10021	52494	13.3	55.5555555556	NA	11.5316666667	6	108	1976	1	52494	1073564	226	3
53833	695264	108285	11.58	44.3708609272	NA	11.7536961921	8	151	1975	118	108285	1162190	314	2
53834	695263	108284	12.17	48.4126984127	NA	20.0364285714	7	126	1975	118	108284	1162191	251	3
53835	695181	108202	12.22	47.6510067114	NA	15.4622147651	7	149	1975	118	108202	1162192	299	3
53836	695180	108201	11.51	42.6086956522	NA	22.382173913	5	115	1975	118	108201	1162193	219	3
53837	695179	108200	12.46	48.275862069	NA	31.1927298851	6	145	1975	118	108200	1162194	259	5
53838	695178	108199	13.17	52.2580645161	NA	-18.0593817204	6	155	1975	118	108199	1162195	364	4
53839	695177	108198	13.83	54.8387096774	NA	-13.8429032258	3	93	1975	118	108198	1162196	208	4
53840	695176	108197	14.8	64.8648648649	NA	-21.9181756757	12	222	1975	118	108197	1162197	551	4
53841	695175	108196	13.31	52.7607361963	NA	-6.5477556237	6	163	1975	118	108196	1162198	358	4
53842	695174	108195	12.94	53.488372093	NA	8.3723488372	5	86	1975	118	108195	1162199	184	5
53843	695173	108194	13.1	51.9823788546	NA	0.8538277044	9	227	1975	118	108194	1162200	484	3
54013	720018	37143	13.64	55.4455445545	NA	2.7923886139	8	202	1975	119	37143	115043	426	2
54014	720034	37205	12.92	52.5	NA	-2.7575	4	80	1975	119	37205	115044	179	3
54017	720033	37202	13.14	52.3929471033	NA	19.0563578401	16	397	1975	119	37202	115047	763	7
54018	720032	37201	12.46	48.7903225806	NA	17.4803958944	11	248	1975	119	37201	115048	488	2
54020	720031	37199	11.66	44.4444444444	NA	41.1034722222	12	243	1975	119	37199	115050	417	5
54021	720030	37198	12.5	50.8021390374	NA	19.9275935829	11	187	1975	119	37198	115051	375	1
54022	720029	37197	12.29	45.8823529412	NA	10.867254902	3	85	1975	119	37197	115052	168	1
54030	720028	37189	13.3	55.4347826087	NA	23.556826087	5	92	1975	119	37189	115060	179	4
54032	720027	37187	11.86	48.0519480519	NA	62.5143614719	12	154	1975	119	37187	115062	239	2
54036	720026	37183	14.08	61.2903225806	NA	-12.2104032258	4	62	1975	119	37183	115066	149	4
54037	720025	37182	13.06	54.8387096774	NA	10.9863709677	4	62	1975	119	37182	115067	132	5
54043	720024	37176	12.52	49.2537313433	NA	-2.2900497512	9	201	1975	119	37176	115073	443	3
54051	206430	15436	12.91	52.5179856115	NA	-0.1703597122	7	139	1975	26	15436	189693	307	3
54365	228948	20271	13.82	57.5757575758	NA	15.305	12	264	1976	28	20271	573056	528	2
54366	228947	20270	13.93	56.5217391304	NA	-3.2529130435	10	276	1976	28	20270	573057	594	2
[truncated: 707,742 more rows]
