# Supplementary material for: The readability of scientific texts is decreasing over time
Source: eLife. 2017 Sep 5;6:e27725. doi: 10.7554/eLife.27725 (PMC5584989; doi:10.7554/eLife.27725)
Supplement: Figure 3—source data 1. [file elife-27725-fig3-data1.csv]

Field	meanBeta.FRE	seBetas.FRE	nBetas.Fre	meanBeta.NDC	seBetas.NDC	nBetas.NDC
Biology & Biochemistry	-0.272431858362529	0.0342723689081785	12	0.0188749306820227	0.00204288139578669	12
Clinical Medicine	-0.0861230758552951	0.0565431726579041	12	0.0118935004822888	0.00238267691820087	12
Immunology	-0.190485586477275	0.0395193877259734	12	0.0186415565189963	0.0023821799139664	12
Microbiology	-0.105474895008707	0.0270579217128846	12	0.012404986277372	0.00191647968041935	12
Molecular Biology, Genetics & Biochemistry	-0.33785457427821	0.0403556508029175	12	0.0219665292072404	0.0021449545522506	12
Multidisciplinary	-0.144568837217895	0.0229448253024804	6	0.011235159393149	0.00192351563636646	6
Neuroscience & Behavior	-0.192529763824679	0.0404276174299283	12	0.0133211152858477	0.001678141464347	12
Pharmacology & Toxicology	-0.190187461314734	0.0472975078604748	12	0.0178013660128343	0.00173173375613037	12
Plant & Animal Science	-0.251056846404507	0.0380483877614764	12	0.0154566649639275	0.00196666423195495	12
Psychiatry & Psychology	-0.155547479018087	0.0402772351002984	12	0.0176608806341238	0.00254160784215078	12
Social Sciences, general	-0.133360067036804	0.0203254137231766	12	0.0199547515357267	0.00198513303989956	12
Top (all fields)	-0.210196550721235	0.0414475325346111	12	0.0164959850974543	0.00185044319951115	12
