# Supplementary material for: The readability of scientific texts is decreasing over time
Source: eLife. 2017 Sep 5;6:e27725. doi: 10.7554/eLife.27725 (PMC5584989; doi:10.7554/eLife.27725)
Supplement: Figure 3—source data 2. [file elife-27725-fig3-data2.csv]

JournalID	Intercepts.NDC	REbetas.NDC	Intercepts.FRE	REbetas.FRE	JournalName	Field	Subfield
0	12.4923945563015	0.022527755000511	16.1266734223291	-0.227853953264492	CA-CANCER J CLIN	Top (all fields)	Top (all fields)
1	12.4611335803361	0.00159595581106647	17.4314697875166	0.0351178663463621	NEW ENGL J MED	Top (all fields)	Top (all fields)
10	12.6946524567222	0.0179139487335389	10.8369285852183	-0.154456169208168	ANNU REV BIOCHEM	Top (all fields)	Top (all fields)
100	11.5845509138862	0.0335967197981487	26.409792181398	-0.13932849627543	BRIT J GEN PRACT	Social Sciences, general	Primary Health Care
101	12.6202322847889	0.0141300397746022	13.302849108781	-0.104038351910336	AM FAM PHYSICIAN	Social Sciences, general	Primary Health Care
102	11.5818049042163	0.029032394730169	26.5982109726552	-0.1591358481725	FAM PRACT	Social Sciences, general	Primary Health Care
103	11.8976314010221	0.0152896421297398	22.8350262471464	-0.0650633291212615	CAN FAM PHYSICIAN	Social Sciences, general	Primary Health Care
104	11.4624179281479	0.0205421667971426	28.8329952663195	-0.0879879820317106	SCAND J PRIM HEALTH	Social Sciences, general	Primary Health Care
105	12.1392014757851	0.0131694277012114	18.6198945578675	-0.0738525420933512	FAM MED	Social Sciences, general	Primary Health Care
106	12.6261695322321	0.0211054896257731	15.1997110605574	-0.39135111992698	AQUAT TOXICOL	Plant & Animal Science	Marine & Freshwater Biology
107	12.6478218761753	0.0260259809710843	15.8129630625185	-0.291289434944788	BIOFOULING	Plant & Animal Science	Marine & Freshwater Biology
108	12.8037281907983	0.0108254689458839	13.8178951638028	-0.174956022450691	MAR BIOTECHNOL	Plant & Animal Science	Marine & Freshwater Biology
109	12.7992412821612	0.0176473809540214	9.80542702112286	-0.338561451003118	MICROB ECOL	Plant & Animal Science	Marine & Freshwater Biology
11	12.8995215292307	0.0244014363257038	14.3390379493804	-0.502074898956747	NAT GENET	Molecular Biology, Genetics & Biochemistry	Genetics & Heredity
110	12.6908840128577	0.0103887293882479	14.5756964508223	-0.224747724736157	TRENDS PLANT SCI	Plant & Animal Science	Plant Sciences
111	12.5471362474164	0.0109376009829893	13.0661922459881	-0.128211017875799	ANNU REV PHYTOPATHOL	Plant & Animal Science	Plant Sciences
112	12.8367814501615	0.0170154170368693	15.907465132852	-0.373076750601713	PLANT CELL	Plant & Animal Science	Plant Sciences
113	12.6838461879708	0.0146018411471428	13.9690119611256	-0.234118531711042	CURR OPIN PLANT BIOL	Plant & Animal Science	Plant Sciences
114	12.4992770708719	0.0255400505944462	19.2517433337979	-0.465442447846125	J ANIM ECOL	Plant & Animal Science	Zoology
115	12.8622148110465	0.0151452837432948	10.7779322259574	-0.183545203154162	J COMP NEUROL	Plant & Animal Science	Zoology
116	12.1952242782142	0.0145298521608654	26.0767997596693	-0.229056509449114	ANIM BEHAV	Plant & Animal Science	Zoology
117	12.8327848506416	0.00171688401651111	13.8545095813869	0.0216740568456027	DEV COMP IMMUNOL	Plant & Animal Science	Zoology
118	12.9460062222486	0.00965789882126363	11.8716924285172	-0.140429667827295	P NATL ACAD SCI USA	Multidisciplinary	Multidisciplinary
119	12.6908770327838	0.0127517500989907	12.2743073530996	-0.202394934058929	ANN NY ACAD SCI	Multidisciplinary	Multidisciplinary
12	12.4701307052892	0.0237678257081255	13.7553840846806	-0.315280443427556	ADV ANAT EMBRYOL CEL	Biology & Biochemistry	Anatomy and Morphology
120	11.3289698676676	0.0180452207943134	34.0955149017799	-0.195950778402139	SCI AM	Multidisciplinary	Multidisciplinary
121	12.1141178259981	0.00425411514066616	17.9072018013128	-0.0484122748034017	SCI ENG ETHICS	Multidisciplinary	Multidisciplinary
122	12.8691179365712	0.0150421426335262	12.5630321490744	-0.240923451716767	BRAIN BEHAV IMMUN	Immunology	Immunology
13	12.7354571996042	0.0142710425670421	16.7353976605532	-0.23679173664651	DEV DYNAM	Biology & Biochemistry	Anatomy and Morphology
14	12.4749857186374	0.0181447620625076	12.2146565180896	-0.237930085243342	BIOL REV	Biology & Biochemistry	Biology
15	12.4523340846543	0.0129424411869098	14.7471216613185	-0.219010442956195	PHILOS T R SOC B	Biology & Biochemistry	Biology
16	12.7808711551203	0.00808794821165611	12.4260665664407	-0.191354770287912	ANNU REV CELL DEV BI	Molecular Biology, Genetics & Biochemistry	Cell Biology
17	12.8967748058617	0.0196216048473007	16.4918334263279	-0.483063310507271	GENE DEV	Biology & Biochemistry	Developmental Biology
18	12.8045557131655	0.0266199298931328	7.9835212997246	-0.319637043502553	ENDOCR REV	Biology & Biochemistry	Endocrinology & Metabolism
19	12.731590593981	0.0324078013701863	10.0121921779039	-0.436715699362376	J PINEAL RES	Biology & Biochemistry	Endocrinology & Metabolism
2	12.4085527068466	0.0172843406130183	8.44305758619493	-0.31043535704686	CHEM REV	Top (all fields)	Top (all fields)
20	12.5072262294625	0.0228685639193518	12.3595716843822	-0.31029144110946	TRENDS ECOL EVOL	Biology & Biochemistry	Evolutionary Biology
21	12.6578345397999	0.00994652656069584	9.89975753855094	-0.0194502779043234	SYST BIOL	Biology & Biochemistry	Evolutionary Biology
22	12.8201792961274	0.0162352737392258	9.30123768162051	-0.22448415626563	PHYSIOL REV	Biology & Biochemistry	Physiology
23	12.8950975407908	0.0215854481181382	9.41718044793963	-0.275172893137214	ANNU REV PHYSIOL	Biology & Biochemistry	Physiology
24	12.6512769747064	-0.00256109387729542	14.8812736211382	0.249159230104501	ANN INTERN MED	Clinical Medicine	Medicine, General & Internal
25	12.0631362559735	0.0162191381079109	22.8167987622339	-0.0638009806943854	BMJ-BRIT MED J	Clinical Medicine	Medicine, General & Internal
26	12.5436250129376	-0.00110464823012744	14.834732663032	0.254836998132419	ARCH INTERN MED	Clinical Medicine	Medicine, General & Internal
27	13.227863051874	0.0161381918547168	9.18624515478299	-0.306644716879289	NAT MED	Molecular Biology, Genetics & Biochemistry	Biochemistry & Molecular Biology
28	13.2218130269342	0.0117826930362207	8.24906872966367	-0.111835878890821	J CLIN INVEST	Clinical Medicine	Medicine, Research & Experimental
29	12.9139091038379	0.0128375738068052	6.86272378333434	-0.0575783978529376	ANNU REV MED	Clinical Medicine	Medicine, Research & Experimental
3	12.3955822526412	0.0163230240461788	17.7732800931988	-0.161157180880081	LANCET	Top (all fields)	Top (all fields)
30	13.1195305846508	0.0190982442832048	11.2754897296154	-0.177109425268399	J EXP MED	Immunology	Immunology
31	12.618658535661	0.0238969752290508	10.9918182452572	-0.26010043516605	MOL ASPECTS MED	Clinical Medicine	Medicine, Research & Experimental
32	13.3001700674885	0.0134978133625592	12.9690991125549	-0.374535410514568	MOL THER	Clinical Medicine	Medicine, Research & Experimental
33	12.6984408183568	0.0142230838776405	14.5181124589934	-0.0477877011049996	J ALLERGY CLIN IMMUN	Immunology	Allergy
34	12.2609161953771	0.0158667578869339	20.0731839042593	-0.164965763394601	ALLERGY	Immunology	Allergy
35	12.5653807553841	0.020357862891333	11.3923730956621	-0.326039215788865	CLIN REV ALLERG IMMU	Immunology	Allergy
36	12.4805691479317	0.0153382040189356	17.79983847697	-0.103057749461721	CLIN EXP ALLERGY	Immunology	Allergy
37	12.0091516328056	0.00449896072951963	21.6095843047499	-0.0603457949722635	CONTACT DERMATITIS	Immunology	Allergy
38	11.8350281183015	0.0149053871118821	23.8074930139927	-0.137588892589973	PEDIAT ALLERG IMM-UK	Immunology	Allergy
39	13.0098109314515	0.0395274017359281	14.4554266584819	-0.401611656499932	IMMUNITY	Immunology	Immunology
4	13.0418642804658	0.017376235624356	11.0669326083337	-0.212471196642793	NAT BIOTECHNOL	Top (all fields)	Top (all fields)
40	12.7618385098385	0.0248313305998207	12.8731281687262	-0.386565514185618	IMMUNOL REV	Immunology	Immunology
41	12.6393388954898	0.0211462834082932	8.91983223112979	0.0278741712762977	CLIN INFECT DIS	Immunology	Immunology
42	12.8104338442346	0.00607045893788024	4.61231825394201	-0.021610617018705	CLIN MICROBIOL REV	Microbiology	Microbiology
43	12.673533908036	0.00844096437062481	9.32380541497008	-0.153852379107289	MICROBIOL MOL BIOL R	Microbiology	Microbiology
44	12.6856785732235	0.011632023459734	8.47123650552181	-0.196767808408626	FEMS MICROBIOL REV	Microbiology	Microbiology
45	12.7438463708984	0.0114038878728625	8.80801387834432	-0.101618036886352	ANNU REV MICROBIOL	Microbiology	Microbiology
46	12.8637421208746	0.00877111710473317	8.7800839678503	-0.07531297104687	TRENDS MICROBIOL	Microbiology	Microbiology
47	12.6035122147478	0.0177065257823922	12.8467717114418	-0.226422642493264	REV MED VIROL	Microbiology	Virology
48	12.5022935654621	0.0233561252347648	16.9930429832651	-0.235282372711464	AIDS	Microbiology	Virology
49	12.5785996725016	0.0113904330791986	13.7325888751984	-0.0650222733283468	ADV VIRUS RES	Microbiology	Virology
5	12.7058565622282	0.00899823978315499	14.6935021805835	-0.156035263506458	NATURE	Top (all fields)	Top (all fields)
50	12.9641483956045	0.00764574072644317	14.3980138935817	-0.126646383066817	J VIROL	Microbiology	Virology
51	12.9469162697762	0.00170719634642122	10.3979334013826	0.0531581616487403	ANTIVIR RES	Microbiology	Virology
52	12.451707445664	0.0195890790051154	18.498384131924	-0.144195588961785	J VIRAL HEPATITIS	Microbiology	Virology
53	12.6614486130158	0.0312881551187095	18.4656650469976	-0.570291427759379	GENOME RES	Molecular Biology, Genetics & Biochemistry	Biochemistry & Molecular Biology
54	12.7742541567174	0.0282742164756151	10.8407622848204	-0.368544232304414	MOL PSYCHIATR	Psychiatry & Psychology	Psychiatry
55	12.8617103095346	0.027895259931056	14.0299873193992	-0.406356639831628	NAT CELL BIOL	Molecular Biology, Genetics & Biochemistry	Cell Biology
56	12.8868012295118	0.0282074194923691	15.0766283368748	-0.446786621353441	MOL CELL	Molecular Biology, Genetics & Biochemistry	Cell Biology
57	12.7258381248944	0.00990195793384532	10.8678144680393	-0.0983551066044922	ANNU REV GENET	Molecular Biology, Genetics & Biochemistry	Genetics & Heredity
58	12.5971561285825	0.0246552563870165	14.3675742638332	-0.317831138977897	AM J HUM GENET	Molecular Biology, Genetics & Biochemistry	Genetics & Heredity
59	12.4404456159894	0.0144226812600091	17.0717887488987	-0.33407351064266	TRENDS COGN SCI	Neuroscience & Behavior	Neurosciences
6	12.7984659967658	0.0188630190509372	11.1282456950923	-0.267706044020458	ANNU REV IMMUNOL	Top (all fields)	Top (all fields)
60	12.3405673685671	0.0151629826289602	13.450512916385	-0.105492302221703	BEHAV BRAIN SCI	Neuroscience & Behavior	Behavioral Sciences
61	12.790065169996	0.0135794792058391	8.4963979929716	-0.182178659459049	NEUROSCI BIOBEHAV R	Neuroscience & Behavior	Behavioral Sciences
62	12.3101696022528	0.0239251682031969	18.6728723056598	-0.361992201698974	CORTEX	Neuroscience & Behavior	Behavioral Sciences
63	12.8520379616447	0.00627606601852736	15.3884463056444	-0.134759221732442	HORM BEHAV	Neuroscience & Behavior	Behavioral Sciences
64	12.7466090890891	0.0129998758292861	11.8764435779104	-0.147612728872756	NEUROIMAGE	Neuroscience & Behavior	Neuroimaging
65	12.7977673362573	0.0156894908373966	12.5396831416964	-0.33213221601465	HUM BRAIN MAPP	Neuroscience & Behavior	Neuroimaging
66	12.5731659745282	0.00126269401922885	14.5738092671844	0.0431127126106131	AM J NEURORADIOL	Neuroscience & Behavior	Neuroimaging
67	12.3508197899939	0.00907681502659279	16.6524321887312	0.0479765327292862	NEURORADIOLOGY	Neuroscience & Behavior	Neuroimaging
68	12.7871576424196	0.0191976257863241	10.3599346382666	-0.219162228346269	ANNU REV NEUROSCI	Neuroscience & Behavior	Neurosciences
69	13.064647782558	0.0140717751093518	11.1993399222841	-0.309108492616083	NAT NEUROSCI	Neuroscience & Behavior	Neurosciences
7	12.4973112265341	0.0149981383571749	16.2231667006835	-0.0598285787002923	JAMA-J AM MED ASSOC	Top (all fields)	Top (all fields)
70	13.1385747438989	0.0141887295054599	11.8923703021828	-0.274934849631466	NEURON	Neuroscience & Behavior	Neurosciences
71	12.9679009538432	0.0184105020974945	4.86884563931858	-0.11919720160286	PHARMACOL REV	Pharmacology & Toxicology	Pharmacology & Pharmacy
72	12.8935676973183	0.0161870132216181	9.18052761245293	-0.26209528471608	ADV DRUG DELIVER REV	Pharmacology & Toxicology	Pharmacology & Pharmacy
73	13.0396142495896	0.00884765091054215	6.6439757492161	-0.0844145069885874	TRENDS PHARMACOL SCI	Pharmacology & Toxicology	Pharmacology & Pharmacy
74	12.905920882536	0.0168688689249125	5.68810640570764	-0.124473862406967	PHARMACOL THERAPEUT	Pharmacology & Toxicology	Pharmacology & Pharmacy
75	12.7880899652034	0.0237133825403008	7.01123606865569	-0.324214721268776	MED RES REV	Pharmacology & Toxicology	Pharmacology & Pharmacy
76	12.6261590766049	0.0194854472265985	10.8930572638263	-0.300700410789165	CLIN PHARMACOL THER	Pharmacology & Toxicology	Pharmacology & Pharmacy
77	12.6213579091959	0.0108088680557949	12.5796270088513	-0.076125614416777	ENVIRON HEALTH PERSP	Pharmacology & Toxicology	Toxicology
78	12.6183163141629	0.0153682230183678	12.5956899637486	-0.116376120209214	ARCH TOXICOL	Pharmacology & Toxicology	Toxicology
79	12.7806693037453	0.014584174214955	6.59693462557218	0.0533422539178142	CRIT REV TOXICOL	Pharmacology & Toxicology	Toxicology
8	12.8253882360074	0.0137037317205053	13.7179721291935	-0.124190104709146	SCIENCE	Multidisciplinary	Multidisciplinary
80	12.790911521298	0.0171118921351466	8.06789784192706	-0.181359970156792	J TOXICOL ENV HEAL B	Pharmacology & Toxicology	Toxicology
81	12.943188150201	0.0201918774095754	4.66682985296559	-0.155966596162843	DRUGS	Pharmacology & Toxicology	Toxicology
82	12.7422314583338	0.0320384923987055	14.5994547446185	-0.590667500976565	TOXICOL SCI	Pharmacology & Toxicology	Toxicology
83	12.8284961613583	0.0168443432754102	11.3535819677905	-0.0454218396069104	ARCH GEN PSYCHIAT	Psychiatry & Psychology	Psychiatry
84	12.7930699872703	0.0211783424969271	10.8917152423184	-0.160098433530137	AM J PSYCHIAT	Psychiatry & Psychology	Psychiatry
85	12.9360523220822	0.0217009705619432	9.59576292805457	-0.185982071011607	BIOL PSYCHIAT	Psychiatry & Psychology	Psychiatry
86	12.3748247888356	0.0165543389627293	15.4648197308289	0.0143810334021195	PSYCHOTHER PSYCHOSOM	Psychiatry & Psychology	Psychiatry
87	12.7091626641015	0.0176371858232694	8.3672825726489	-0.151222857144651	SCHIZOPHRENIA BULL	Psychiatry & Psychology	Psychiatry
88	12.217402889435	0.0205993595898651	19.2327217807674	-0.208076558058646	BRIT J PSYCHIAT	Psychiatry & Psychology	Psychiatry
89	12.6260741495412	0.000588101999004158	10.5219375713037	-0.0508210645791347	ANNU REV PSYCHOL	Psychiatry & Psychology	Psychology
9	12.9893961280293	0.0239659961033062	15.151891634272	-0.38126772806569	CELL	Molecular Biology, Genetics & Biochemistry	Biochemistry & Molecular Biology
90	12.7079712233282	0.0132008129447117	10.1837896411828	-0.100864672730762	PSYCHOL BULL	Psychiatry & Psychology	Psychology
91	12.6177427538729	0.00270868499839683	13.4723208789544	0.033601848851372	PSYCHOL REV	Psychiatry & Psychology	Psychology
92	12.0832382405904	0.0291374022091507	18.8299867514225	-0.419364215914676	J CHILD PSYCHOL PSYC	Psychiatry & Psychology	Psychology
93	12.411374985457	0.0235068082724624	17.3275071826042	-0.224156685589594	PSYCHOL MED	Psychiatry & Psychology	Psychology
94	12.0333179378776	0.0193459064040191	21.5269376389458	-0.157251743469307	HEALTH TECHNOL ASSES	Social Sciences, general	Health Care Sciences & Services
95	11.9184968430732	0.0111913941075416	23.6088918459512	-0.144437373861053	HEALTH AFFAIR	Social Sciences, general	Health Care Sciences & Services
96	12.3523406209219	0.0186277015070451	17.9094887436619	-0.102393855769428	STAT METHODS MED RES	Social Sciences, general	Health Care Sciences & Services
97	12.5354570903543	0.0194706261254068	16.6440090880381	-0.127288241058029	J AM MED INFORM ASSN	Social Sciences, general	Health Care Sciences & Services
98	11.8635465372243	0.0278767509548523	22.7377418839516	-0.333975284864263	HEALTH POLICY PLANN	Social Sciences, general	Health Care Sciences & Services
99	12.3028289127704	0.0171842483988423	18.6072237631434	-0.10556775581498	J GEN INTERN MED	Social Sciences, general	Health Care Sciences & Services
