# Supplementary material for: The readability of scientific texts is decreasing over time
Source: eLife. 2017 Sep 5;6:e27725. doi: 10.7554/eLife.27725 (PMC5584989; doi:10.7554/eLife.27725)
Supplement: Figure 4—source data 1. [file elife-27725-fig4-data1.csv]

NDC_abstracts	NDC_fulltexts	PercDiffWord_abstracts	PercDiffWord_fulltexts	flesch_abstracts	flesch_fulltexts	journal	pmid	sentenceCount_abstracts	sentenceCount_fulltexts	sumSylCount_abstracts	sumSylCount_fulltexts	wordCount_abstracts	wordCount_fulltexts	year
12.67	11.67	50.3816793893	43.0284857571	16.1199681934	24.043114599	PLoS_ONE	23418505	12	160	522	7446	262	4002	2013
14.96	12.82	63.1901840491	52.1319985169	-2.9146267894	23.8132922504	PLoS_ONE	23418496	6	281	351	10427	163	5394	2013
11.44	12.22	43.0327868852	48.1051634297	21.5040437158	25.0503289832	PLoS_ONE	23409196	12	213	475	8068	244	4222	2013
12.59	12.36	50.3521126761	49.2443538801	19.7259859155	29.3956114329	PLoS_ONE	23383113	14	309	559	11005	284	5889	2013
11.05	11.11	39.4957983193	40.4437400951	32.3174957983	33.7378046861	PLoS_ONE	23056348	10	144	423	5626	238	3155	2012
12.54	12.01	50.5791505792	47.9641389615	31.2698552124	37.067866464	PLoS_ONE	24733438	14	166	480	4854	259	2677	2014
12.32	10.46	50.1706484642	37.3072747014	13.0317783366	34.5034620754	PLoS_ONE	24733428	19	245	617	8342	293	4605	2014
13.45	12.43	54.6296296296	47.9810393258	-10.6166666667	16.4578370787	PLoS_ONE	24733415	9	232	493	11140	216	5696	2014
14.2	13.01	59.7087378641	51.8058161351	-6.1312028047	13.1634080622	PLoS_ONE	24733413	9	177	462	8529	206	4264	2014
13.58	12.78	55.1111111111	49.9872188139	0.604	12.0177096774	PLoS_ONE	24733410	9	310	481	15648	225	7824	2014
11.85	11.88	45.971563981	45.9745762712	10.9483929341	17.0259022757	PLoS_ONE	24733409	11	143	440	5681	211	2832	2014
12.43	12.55	48.4472049689	48.4464902186	17.9682608696	15.7167296758	PLoS_ONE	24733403	7	102	315	5090	161	2607	2014
12.49	11.61	47.0383275261	42.3165377378	7.0306324042	24.5489480389	PLoS_ONE	24733382	10	183	579	8806	287	4783	2014
12.8	11.24	52.4163568773	41.5622697126	25.0936332094	38.1124324377	PLoS_ONE	24733378	15	324	520	11827	269	6785	2014
13.48	12.92	55.2050473186	50.6482555075	0.7748974763	18.9502054238	PLoS_ONE	24733377	14	367	686	18127	317	9487	2014
14.45	13.03	62.7272727273	53.407045513	0.1839393939	11.0676744472	PLoS_ONE	23056347	12	200	489	8092	220	3889	2012
13.35	12.4	54.4444444444	49.2206076618	-6.8225	12.5920054797	PLoS_ONE	24733366	8	189	406	7781	180	3785	2014
13.79	13.17	58.5062240664	53.0034235917	2.3197063517	13.5673516122	PLoS_ONE	24733364	13	137	529	6436	241	3213	2014
13.89	12.91	58.9473684211	52.3408471637	16.5689473684	20.6277739577	PLoS_ONE	24733360	10	199	384	7903	190	4037	2014
13.15	12.73	52.5510204082	52.0080321285	6.7246428571	12.6959460327	PLoS_ONE	24733356	8	169	406	6223	196	2988	2014
13.13	12.27	54.4117647059	48.0438480438	7.7215784314	21.9097297562	PLoS_ONE	24733352	15	250	581	10222	272	5291	2014
13.51	12.93	53.4482758621	53.1650722573	-3.9551724138	16.9616477184	PLoS_ONE	24733347	6	270	373	9954	174	4913	2014
13.02	12.68	51.5555555556	50.0111234705	2.86	13.2892252273	PLoS_ONE	24733310	9	194	475	9034	225	4495	2014
12.87	11.92	50.6726457399	45.6172983027	7.5537169905	26.7065064316	PLoS_ONE	24733308	9	197	459	8031	223	4301	2014
13.45	11.98	55.0632911392	46.4312323052	11.5123417722	35.1718860121	PLoS_ONE	24733297	7	328	322	11970	158	6711	2014
13.72	12.65	57.8947368421	51.0803802939	-0.8305668016	16.5890654675	PLoS_ONE	24733293	13	303	550	11684	247	5785	2014
14.31	12.78	57.0212765957	52.1625163827	-20.56	16.7383593185	PLoS_ONE	23056346	7	250	537	9281	235	4578	2012
11.67	11.91	45.3608247423	45.1985828827	32.3804826617	25.3875332876	PLoS_ONE	24733290	11	235	359	10034	194	5363	2014
12.35	12.55	46.5968586387	47.8474542953	-1.5762303665	13.9165380815	PLoS_ONE	24733284	7	186	408	9931	191	5087	2014
13.28	12.76	54.8936170213	51.5748031496	7.6779166667	14.4034086467	PLoS_ONE	24733273	12	141	498	5691	235	2794	2014
11.47	11.43	41.4012738854	41.0619469027	5.1484447983	20.3274983144	PLoS_ONE	24733271	6	150	325	7468	157	3955	2014
12.66	11.91	50	46.3356164384	30.1798039216	32.4645141976	PLoS_ONE	24733263	6	151	247	5341	136	2920	2014
11.83	11.83	42.3841059603	45.6686930091	36.1157748344	34.970112782	PLoS_ONE	24733260	5	133	250	4722	151	2632	2014
11.92	11.79	44.2553191489	44.8631578947	33.4522222222	33.9403956938	PLoS_ONE	24733255	9	220	408	8477	235	4750	2014
13	12.36	53.591160221	48.9091411212	21.1331132597	26.421885736	PLoS_ONE	24733244	10	180	358	6848	181	3621	2014
13.11	13.08	53.813559322	53.8842345773	11.5792655367	14.5613602492	PLoS_ONE	24733189	12	139	489	5373	236	2626	2014
11.92	11.74	46.4912280702	43.7092391304	22.0605263158	30.8204190503	PLoS_ONE	24733188	12	304	446	13175	228	7360	2014
12.04	12.45	47.8260869565	49.8526315789	20.7392934783	26.5072210526	PLoS_ONE	23056345	8	250	275	9042	138	4750	2012
13.45	13.1	53.3333333333	52.9682840878	5.704125	18.0600608043	PLoS_ONE	24733187	8	166	459	7248	225	3689	2014
13.77	12.67	57.3839662447	50.0320307495	14.6954775604	23.7689430674	PLoS_ONE	24733186	11	273	477	11798	237	6244	2014
13.39	13.36	54.1176470588	54.408954409	-6.9208823529	8.8836972546	PLoS_ONE	24733183	7	161	380	7571	170	3663	2014
11.14	11.81	44.502617801	45.3800637233	52.3030065445	31.1193577311	PLoS_ONE	24733172	20	108	327	4027	191	2197	2014
13.8	12.5	59.2783505155	49.9806426636	15.1206786942	13.4499505068	PLoS_ONE	24733169	12	132	402	5298	194	2583	2014
11.43	11.4	42.5287356322	42.5649913345	22.8518534483	30.0723763741	PLoS_ONE	24733167	8	137	333	5299	174	2885	2014
14.09	13.5	60.2339181287	55.677907777	-4.9026315789	2.0161232444	PLoS_ONE	24733158	9	135	389	6285	171	2906	2014
11.6	11.88	44.7257383966	44.459833795	33.0522882181	22.2080251076	PLoS_ONE	24733156	13	235	435	10902	237	5776	2014
12.5	12.46	49.1525423729	49.8495021996	2.7510063559	21.3835092588	PLoS_ONE	24733154	8	225	380	8473	177	4319	2014
13.51	12.1	56	46.643213134	-4.1532333333	15.7238576397	PLoS_ONE	24733151	12	154	561	6799	250	3411	2014
13.58	12.55	55.8823529412	50.434602649	12.9695098039	25.1860916928	PLoS_ONE	23056344	9	251	412	9259	204	4832	2012
10.93	10.41	40.4530744337	38.1315885133	47.9334551685	53.421862005	PLoS_ONE	24733148	17	181	513	4487	309	2751	2014
11.68	11.84	45.6066945607	46.6072120977	29.1568723849	31.5993517097	PLoS_ONE	24733140	14	152	453	4817	239	2579	2014
12.62	12.2	46.1165048544	46.4482306684	9.7682200647	23.2496172704	PLoS_ONE	24733125	6	309	395	14297	206	7630	2014
12.8	12.66	51.1450381679	49.1820768137	19.0260750636	16.8897406397	PLoS_ONE	24733124	12	221	513	10910	262	5624	2014
13.33	12.45	55.5133079848	50.0742666172	-11.0264163498	23.9885066179	PLoS_ONE	24733123	14	295	618	10461	263	5386	2014
11.94	11.42	42.4870466321	42.9594272076	25.5879058722	39.6889982953	PLoS_ONE	24733111	6	145	339	5083	193	2933	2014
12.59	11.88	48.1632653061	45.9519291588	26.2338321995	27.5158900392	PLoS_ONE	24733110	9	158	443	5943	245	3162	2014
13.42	12.98	55.1971326165	51.9370460048	0.0837965261	12.2929691197	PLoS_ONE	24733089	13	251	610	11698	279	5782	2014
12.76	11.72	52.1551724138	44.9127428383	-6.3693633952	20.4470974321	PLoS_ONE	24733087	13	152	535	5963	232	3037	2014
12.9	11.97	51.6260162602	45.9994264411	10.8090798226	23.1629473052	PLoS_ONE	24733085	11	162	504	6670	246	3487	2014
13.78	12.87	58.3333333333	51.7676767677	0.2290909091	14.5881808192	PLoS_ONE	23056343	14	130	585	5590	264	2772	2012
13.24	12.05	52.1897810219	45.3763818214	8.8977226277	26.6025937441	PLoS_ONE	24733074	10	226	551	10417	274	5699	2014
11.49	11.55	43.8524590164	43.2383262583	31.0661979823	28.5891215686	PLoS_ONE	24733073	13	225	452	9118	244	4947	2014
13.99	13.11	55.4404145078	52.9600642183	-6.4110578584	18.1290656475	PLoS_ONE	24733061	6	222	412	9773	193	4983	2014
12.73	12.36	51.5021459227	48.6015701668	15.7485425608	27.386332913	PLoS_ONE	24733054	12	193	472	7613	233	4076	2014
13.64	12.19	57.1428571429	47.8128950695	28.9178089652	30.0756206036	PLoS_ONE	24733050	11	195	405	7301	217	3955	2014
14.12	12.34	58.3333333333	48.8121827411	17.175	31.0079158811	PLoS_ONE	24733048	7	245	348	9048	180	4925	2014
13.74	12.12	56.8888888889	47.4611044623	11.4135	23.6678805679	PLoS_ONE	24733046	10	292	459	11258	225	5849	2014
13.1	12.04	51.9713261649	45.5254815899	6.4328445748	23.6884102963	PLoS_ONE	24733044	11	168	576	7677	279	4101	2014
13.84	12.18	57.5221238938	48.2169954476	-14.5022300885	18.9483857446	PLoS_ONE	24733043	5	141	265	5263	113	2636	2014
13.71	12.05	56.25	44.8421052632	17.975	25.1672214499	PLoS_ONE	24733027	12	159	560	7801	288	4275	2014
11.24	10.64	42.1602787456	37.2137864546	30.3003809524	34.1527452862	PLoS_ONE	23056342	15	182	533	7334	287	4149	2012
13.36	12.39	54.3103448276	49.765258216	1.6887241379	19.0353616615	PLoS_ONE	24733024	5	118	249	4267	116	2130	2014
12.76	11.46	50.2074688797	42.3216444982	3.6954917012	24.1387506718	PLoS_ONE	24733021	10	72	509	3116	241	1654	2014
12.28	12.05	45.3781512605	45.6246401842	23.7900105042	28.367561687	PLoS_ONE	24733019	8	143	430	6316	238	3474	2014
11.36	11.65	44.2708333333	45.9217209441	35.4223557692	34.8706245362	PLoS_ONE	24733018	13	217	355	6184	192	3347	2014
12.83	12.89	52.1551724138	52.1152952115	11.4478735632	20.6559010831	PLoS_ONE	24733017	12	209	482	8405	232	4302	2014
12.71	12.26	50.6276150628	48.3064516129	21.2454165082	30.4057658012	PLoS_ONE	24732980	11	123	462	4572	239	2480	2014
12.83	12.47	50.6172839506	48.9835556131	23.0667962963	27.126442067	PLoS_ONE	24732978	10	348	457	14349	243	7723	2014
11.15	11.11	40.7692307692	40.9068506654	38.0948717949	35.283144047	PLoS_ONE	24732970	12	199	451	7236	260	4058	2014
11.28	11.59	41.6370106762	43.3871236067	28.0391568574	28.9845603601	PLoS_ONE	24732968	13	271	521	11037	281	6011	2014
11.77	11.87	44.4444444444	45.1932606541	35.0075	30.4405989163	PLoS_ONE	24732967	8	137	317	5509	180	3027	2014
13.56	13.36	53.2894736842	53.6091549296	5.6658421053	14.2782420643	PLoS_ONE	23056341	5	134	306	6717	152	3408	2012
12.47	11.4	49.2890995261	42.4812524668	12.209021327	24.4224965391	PLoS_ONE	24732965	10	356	432	14442	211	7601	2014
12.48	11.59	50.5813953488	44.1835645678	20.6688604651	31.2011566028	PLoS_ONE	24732961	10	190	343	6894	172	3748	2014
13.74	12.9	56.4315352697	52.9550321199	-6.4845912863	13.4666860664	PLoS_ONE	24732949	10	257	538	9656	241	4670	2014
14.2	13.11	57.6271186441	52.8388423217	-2.3447881356	15.9005788249	PLoS_ONE	24732948	10	278	625	12545	295	6323	2014
12.34	11.46	48.3720930233	43.2774826318	10.3036627907	34.5286625811	PLoS_ONE	24732938	10	122	444	4395	215	2447	2014
13.92	13.1	57.5757575758	53.4966819806	6.225	24.4584908595	PLoS_ONE	24732937	11	192	550	7487	264	3918	2014
12.67	12.14	49.7382198953	47.5519499004	18.7170582461	30.506512385	PLoS_ONE	24732912	8	349	370	12947	191	7026	2014
13.7	12.64	57.0588235294	51.1324639671	6.1133088235	19.1358839817	PLoS_ONE	24732911	8	233	360	8714	170	4371	2014
11.53	12.27	42.3529411765	47.8202095302	14.4779411765	16.0373293467	PLoS_ONE	24732910	7	136	337	5901	170	2959	2014
14.36	13.27	61.0687022901	54.5256270447	9.0161513995	16.524437772	PLoS_ONE	24732908	12	222	544	9178	262	4585	2014
13.24	12.3	54.3689320388	47.9723502304	13.0298834951	27.145376617	PLoS_ONE	24732895	10	197	421	8071	206	4340	2014
13.24	12.2	50.6172839506	48.1135744846	3.7045555556	22.1849772792	PLoS_ONE	24732893	5	265	326	10026	162	5142	2014
13.04	11.77	49.7991967871	44.3525221188	10.4599924699	36.1271951567	PLoS_ONE	24732865	8	381	485	15176	249	8703	2014
13.84	12.86	58.2644628099	51.5540820555	0.3856680441	14.1074276269	PLoS_ONE	24732864	12	110	532	4862	242	2413	2014
12.98	12.29	53.305785124	49.8485358465	10.3503019708	19.3731335004	PLoS_ONE	24732829	13	189	508	6023	242	2971	2014
13.01	11.89	51.2077294686	45.9641653362	-7.8368206522	24.4745897829	PLoS_ONE	24732826	8	282	461	10799	207	5637	2014
11.94	12.47	44.5229681979	48.4782012613	25.8709347896	28.5885875399	PLoS_ONE	24732789	11	153	518	6641	283	3647	2014
12.63	12.63	50.8620689655	50.3255813953	29.6806321839	19.2309037848	PLoS_ONE	24732788	12	153	432	6336	232	3225	2014
13.42	11.79	54.3378995434	43.4847728407	7.9147488584	27.1280513605	PLoS_ONE	24732777	9	232	451	10897	219	6009	2014
12.52	12.14	50.5494505495	48.6945169713	19.6268351648	22.1598988251	PLoS_ONE	24732756	10	232	363	7602	182	3830	2014
12.7	12.33	50.9803921569	48.8444722049	23.1495882353	31.7112723989	PLoS_ONE	23056340	10	244	393	8808	204	4803	2012
11.58	11.43	40.8921933086	41.8540433925	31.8286327964	34.5528952216	PLoS_ONE	24732729	9	106	460	4435	269	2535	2014
11.85	12.13	45.1298701299	46.9625161568	41.6738311688	30.3600055943	PLoS_ONE	24732724	14	320	520	12707	308	6963	2014
12.8	12.55	52.6829268293	51.1953089761	15.7559044715	24.9258270227	PLoS_ONE	24732711	12	265	421	8644	205	4434	2014
13.11	12.94	53.3333333333	52.2294172063	12.7486029412	14.855256917	PLoS_ONE	24732703	12	253	520	10880	255	5405	2014
12.96	11.97	52.0599250936	46.4123766338	9.3478792135	23.4974771795	PLoS_ONE	24732692	12	185	552	7213	267	3749	2014
11.84	11.03	46.6666666667	40.3337041157	23.9535416667	32.0431479422	PLoS_ONE	24732691	16	217	529	8170	270	4495	2014
13.02	12.33	50.9259259259	47.9508196721	19.2383333333	26.1684365513	PLoS_ONE	24732672	8	162	409	6824	216	3660	2014
12.74	11.85	50.6072874494	45.1504076469	20.323798307	26.9554928293	PLoS_ONE	24732668	11	324	478	13252	247	7114	2014
12.39	10.91	49.1666666667	39.1330065912	18.745	35.2576710397	PLoS_ONE	24732665	6	535	238	20860	120	11834	2014
13.83	11.5	57.7142857143	42.6308724832	19.7827321429	28.9775500482	PLoS_ONE	24732632	8	327	341	13626	175	7450	2014
13.34	12.76	56.2231759657	52.0086862106	9.8497961373	19.2763839861	PLoS_ONE	23383112	14	301	496	11034	233	5526	2013
11.1	10.44	40	36.5233961465	25.7172192513	36.0411948838	PLoS_ONE	23056339	11	227	475	8356	255	4723	2012
13.79	11.88	55.9748427673	46.3504356244	0.6280660377	34.0239087024	PLoS_ONE	24732590	6	277	337	9395	159	5165	2014
12.09	10.92	45.3551912568	38.1452859351	23.1196721311	37.3566084533	PLoS_ONE	24732572	7	127	340	5492	183	3235	2014
12.58	12.51	51.40562249	50.0417536534	15.6896144578	20.3409927616	PLoS_ONE	24732569	15	244	513	9431	249	4790	2014
12.79	12.29	52.688172043	49.5827196858	8.191627566	29.8587467222	PLoS_ONE	24732467	11	246	399	7713	186	4074	2014
12.08	11.46	46.288209607	42.9323454864	9.9583122271	26.542250147	PLoS_ONE	24732455	10	244	470	9637	229	5129	2014
12.23	12.37	47.8260869565	48.6346651337	10.2164443347	17.1385203068	PLoS_ONE	24732428	12	326	524	13820	253	6958	2014
13.89	13.2	58.2938388626	54.2024013722	-8.6402677725	11.1395846301	PLoS_ONE	24732420	10	201	484	8446	211	4081	2014
12.67	12.67	52.2935779817	49.4736842105	11.3520183486	17.1132735561	PLoS_ONE	24732409	14	127	463	6102	218	3135	2014
12.95	12.6	54.2168674699	50	20.2791730559	15.7074577669	PLoS_ONE	24732408	11	122	336	5251	166	2624	2014
11.94	11.98	45.9227467811	45.7030063772	23.3972571206	26.2219593076	PLoS_ONE	24732375	11	145	446	6133	233	3293	2014
11.56	11.6	40.9556313993	41.8289290682	22.3323600683	24.7965317571	PLoS_ONE	23056338	10	315	536	15730	293	8628	2012
13.05	12.96	52.752293578	52.4886877828	9.2988256881	17.4523800668	PLoS_ONE	24732363	10	191	452	7911	218	3978	2014
11.68	11.52	42.523364486	42.733857297	31.0407593458	36.8513292296	PLoS_ONE	24732341	8	283	376	11253	214	6489	2014
13.17	12.41	53.7162162162	49.06255185	6.4574324324	21.3012923289	PLoS_ONE	24732324	14	291	626	11720	296	6027	2014
13.71	13.02	55	51.1198945982	-3.7771428571	17.3081848586	PLoS_ONE	24732323	10	286	603	14587	280	7590	2014
12.33	12.66	47.4226804124	49.6935523413	16.8006314433	20.4084815661	PLoS_ONE	24732322	12	172	569	7828	291	4079	2014
13.82	12.79	56.0747663551	50.9390444811	4.9491705607	17.2976887901	PLoS_ONE	24732316	8	136	442	5987	214	3035	2014
12.74	12.26	48.6111111111	49.1283292978	-6.2845	27.2193600903	PLoS_ONE	24732314	5	237	313	7905	144	4130	2014
13	12.33	54.2857142857	48.8981288981	7.4678441558	14.6581341379	PLoS_ONE	24732312	11	123	379	4899	175	2405	2014
12.26	13.02	48.8584474886	51.9556171983	18.3386472603	6.8739273396	PLoS_ONE	24732309	12	152	440	7495	219	3605	2014
13.11	12.26	52.5210084034	47.7425552354	25.2082521008	21.7800673102	PLoS_ONE	24732308	10	143	443	6013	238	3123	2014
13.63	12.35	52.5	47.7910103726	-11.265	15.3115864924	PLoS_ONE	23056337	7	222	520	10321	240	5206	2012
13.36	12.91	54.8638132296	52.1170043251	5.3632311933	14.891729793	PLoS_ONE	24732305	12	417	546	17713	257	8786	2014
12.83	12.85	54.4943820225	53.4838709677	0.8757265918	14.4249516129	PLoS_ONE	24732297	15	100	408	3237	178	1550	2014
12.78	12.29	52.8888888889	48.4567901235	9.6665	20.9956164844	PLoS_ONE	24732289	14	193	481	7601	225	3888	2014
12.42	11.65	49.0774907749	43.6730945822	26.7779988646	28.5789876033	PLoS_ONE	24732258	13	242	509	10003	271	5445	2014
11.65	11.63	45.3488372093	44.7776111944	38.3758372093	34.0853355098	PLoS_ONE	24732233	10	107	307	3637	172	2001	2014
12.79	11.94	50.2923976608	45.3293413174	1.4610526316	17.1068305057	PLoS_ONE	24732211	7	144	365	6561	171	3340	2014
13.54	12.55	54.7244094488	49.5288439439	9.8555748031	23.8470183506	PLoS_ONE	24732142	10	198	514	8264	254	4351	2014
13.07	12.3	52.736318408	48.7279843444	7.8114427861	20.3551034493	PLoS_ONE	24732141	9	131	419	5034	201	2555	2014
12.66	12.37	50.1886792453	47.7827502034	19.3706053459	23.9449383823	PLoS_ONE	24732116	12	206	517	9220	265	4916	2014
12.81	11.8	52.1739130435	45.8197256695	2.1867193676	27.0834235156	PLoS_ONE	24732091	11	164	454	5820	207	3062	2014
12.21	12.31	48.8461538462	48.7234042553	21.3432051282	25.3723080169	PLoS_ONE	23056336	15	237	516	8963	260	4700	2012
12.1	11.57	45.6140350877	42.4687605539	12.6637719298	25.7422265392	PLoS_ONE	24732090	9	239	454	10916	228	5922	2014
13	12	52.4590163934	45.4649303176	7.2011885246	26.2899714291	PLoS_ONE	24732072	14	365	640	16163	305	8754	2014
12.93	12.86	52.4590163934	51.4389799636	20.6950273224	15.6281418562	PLoS_ONE	24732053	9	124	358	5475	183	2745	2014
12.99	12.75	51.0638297872	50.9139653912	27.3322222222	25.4356616207	PLoS_ONE	24732047	9	189	425	7729	235	4103	2014
13.97	13.1	58.0188679245	51.5751324226	-5.0295492662	14.5261800122	PLoS_ONE	24732043	9	405	471	21031	212	10761	2014
13.73	12.67	55.2419354839	49.9553172475	1.8201433692	16.1142841823	PLoS_ONE	24732038	9	290	519	13271	248	6714	2014
13.19	11.87	53.4246575342	45.6505758393	14.5468124341	25.748874992	PLoS_ONE	24732037	13	393	585	15437	292	8162	2014
14.15	12.64	55.8823529412	49.7968659315	-8.3208823529	16.2810829174	PLoS_ONE	24728527	5	150	363	6812	170	3446	2014
12.82	12.53	52.1929824561	50.8952794357	10.9289473684	21.9982017862	PLoS_ONE	24728509	12	213	476	7288	228	3686	2014
10.67	11.35	37.2972972973	40.8131952436	39.7717736486	32.2505616666	PLoS_ONE	24728502	8	204	314	9161	185	5214	2014
12.35	11.45	47.3895582329	40.3733060598	32.7470421687	29.5801635653	PLoS_ONE	23056335	10	135	438	6835	249	3911	2012
13.3	12.19	53.6082474227	46.0607498813	4.2996005155	23.7210733867	PLoS_ONE	24728499	8	163	408	7814	194	4214	2014
11.81	11.63	45.0980392157	43.1329423265	21.0427205882	18.2632483121	PLoS_ONE	24728482	12	172	495	7953	255	4092	2014
13.22	12.28	52.0833333333	48.0113636364	20.37	26.2411609776	PLoS_ONE	24728480	7	131	360	5285	192	2816	2014
13.5	13.29	53.9170506912	53.5318155283	3.0856134793	7.4413110631	PLoS_ONE	24728477	8	141	452	7076	217	3426	2014
13.07	12.52	54.356846473	50.2842703727	11.0355290456	16.8871129242	PLoS_ONE	24728455	14	166	508	6384	241	3166	2014
13.04	12.44	50.2415458937	48.5609103079	18.2460869565	27.6210516877	PLoS_ONE	24728448	7	131	388	5512	207	2988	2014
12.56	12.21	48.3253588517	46.8579234973	9.903770933	17.3277392914	PLoS_ONE	24728416	8	93	421	4297	209	2196	2014
13.72	12.54	57.8358208955	49.84	-5.7860447761	14.8422866667	PLoS_ONE	24728409	14	180	612	7573	268	3750	2014
12.53	12.55	48.5	48.8747836122	10.568	14.8157538883	PLoS_ONE	24728407	8	215	404	10292	200	5199	2014
13.4	12.21	54.5454545455	46.6640956421	10.0165975545	21.1944258626	PLoS_ONE	24728406	9	107	428	4936	209	2593	2014
12.72	12.69	51.256281407	50.3706449222	17.4365	18.8258855983	PLoS_ONE	23056334	10	122	398	5280	199	2698	2012
14.55	12.31	60.4	48.1024781516	-15.2626444444	12.2711823079	PLoS_ONE	24728405	9	385	573	17036	250	8353	2014
12.28	11.81	49.4117647059	45.8139534884	21.8729411765	23.7132915921	PLoS_ONE	24728403	10	91	337	3333	170	1720	2014
11.58	11.6	41.7431192661	43.334809566	22.3945986239	28.4853434012	PLoS_ONE	24728399	8	200	404	8297	218	4516	2014
12.14	12.75	48.0620155039	51.0358767054	22.8648837209	22.7050591968	PLoS_ONE	24728386	7	93	252	3802	129	1979	2014
13.75	12.83	55.0877192982	50.3105590062	19.9875	21.9466492812	PLoS_ONE	24728385	10	109	532	5157	285	2737	2014
11.75	11.8	46.6666666667	46.4366515837	33.2871428571	35.0762367309	PLoS_ONE	24728384	14	211	393	6468	210	3536	2014
13.12	12.15	51.048951049	47.9157427938	1.5066993007	25.7295554651	PLoS_ONE	24728382	5	237	298	8625	143	4510	2014
13.09	12.82	53.2203389831	50.4771820233	3.6291949153	16.621938642	PLoS_ONE	24728381	14	236	634	11269	295	5763	2014
14.16	12	60.0961538462	45.4084221208	3.9143461538	22.0798749861	PLoS_ONE	24728377	10	164	447	7472	208	3942	2014
13.45	12.8	51.4705882353	50.190943808	-2.4735294118	19.3549816225	PLoS_ONE	24728373	8	293	562	14047	272	7332	2014
12.88	12.61	48.0686695279	49.7809899255	10.7487124464	22.5505517121	PLoS_ONE	23056333	7	204	447	8720	233	4566	2012
12.99	11.85	51.6666666667	45.2627136527	0.2325	26.6070608347	PLoS_ONE	24728353	10	220	517	8871	240	4739	2014
11.68	11.14	43.5897435897	39.5488191752	10.2686153846	21.0794989205	PLoS_ONE	24728345	5	112	239	5367	117	2837	2014
12.54	12.04	48.6486486486	46.6641818859	-2.5496396396	13.7970671209	PLoS_ONE	24728342	12	258	645	10905	296	5366	2014
13.09	12.53	54.4973544974	49.5033112583	14.3764069264	24.5185356826	PLoS_ONE	24728341	11	194	391	8006	189	4228	2014
13.3	13.33	55.4945054945	55.8204768583	-3.1500879121	17.0772673562	PLoS_ONE	24728340	10	360	412	13021	182	6417	2014
14.38	13.25	59.6273291925	53.9805825243	20.3830175983	20.0602082815	PLoS_ONE	24728339	6	117	303	5005	161	2575	2014
13.1	12.33	52.2448979592	47.1551980935	-11.7492346939	13.0490334415	PLoS_ONE	24728338	10	133	561	6673	245	3357	2014
12.38	12.28	47.5806451613	48.2176360225	10.4162258065	21.7025822958	PLoS_ONE	24728327	10	308	502	12403	248	6396	2014
12.22	11.55	47.3214285714	43.5459377373	23.2079285714	25.2813591496	PLoS_ONE	24728326	5	126	213	4992	112	2634	2014
13.81	13.28	56.6473988439	54.5844504021	-0.1644508671	9.4347594578	PLoS_ONE	24728321	7	90	372	3888	173	1865	2014
13.35	12.98	55.497382199	53.0042383446	12.0474528796	26.6764812741	PLoS_ONE	23056332	10	205	396	7600	191	4011	2012
11.88	11.56	44.921875	42.281420765	26.2405255682	28.4842622951	PLoS_ONE	24728320	11	58	475	2643	256	1464	2014
13.02	12.78	52.4886877828	51.7030567686	14.4378891403	19.0259716157	PLoS_ONE	24728308	10	174	444	6812	221	3435	2014
11.92	12.27	46.6367713004	46.9252271139	18.3935444694	14.3956446541	PLoS_ONE	24728297	12	116	447	5663	223	2862	2014
11.8	11.78	45.3201970443	44.3181818182	31.1999581281	29.0522392344	PLoS_ONE	24728291	10	145	372	6102	203	3344	2014
13.14	12.88	53.8888888889	51.3799329378	10.285	16.0144991048	PLoS_ONE	24728288	9	170	375	7684	180	3877	2014
13.58	12.56	53.9130434783	47.6936936937	11.7641847826	21.3483505324	PLoS_ONE	24728280	8	198	451	10302	230	5550	2014
13.25	12.52	54.2857142857	50.0223613596	4.2342857143	23.6231601944	PLoS_ONE	24728278	10	226	450	8623	210	4472	2014
13.87	12.19	55.0200803213	47.8086047447	-2.7906099398	27.2492276913	PLoS_ONE	24728277	8	246	524	9352	249	4974	2014
12.74	12.09	50	47.3276904474	8.0113242009	23.8141452648	PLoS_ONE	24728275	12	209	601	7964	292	4135	2014
13.1	12.8	51.4403292181	50.8086588704	6.7485185185	23.1868552376	PLoS_ONE	24728271	9	175	496	7617	243	4019	2014
13.15	11.86	53.7634408602	45.786163522	12.1099462366	33.8427454024	PLoS_ONE	23056331	9	237	382	8602	186	4770	2012
12.97	12.29	50.5208333333	48.0556210229	11.116875	28.5346403333	PLoS_ONE	24728236	7	197	381	7846	192	4243	2014
11.32	11.3	41.5841584158	41.2462089881	31.6063641364	33.7562875567	PLoS_ONE	24728235	9	157	364	6415	202	3627	2014
13.62	12.59	55.0724637681	49.2967651195	5.6501358696	18.2603280109	PLoS_ONE	24728233	8	241	428	11068	207	5688	2014
11.99	11.86	45.5319148936	44.6247464503	20.9825	23.841546415	PLoS_ONE	24728222	10	146	450	6486	235	3451	2014
13.86	12.44	54.3103448276	46.743199401	9.8294827586	18.9718716621	PLoS_ONE	24728219	7	140	448	7522	232	4007	2014
12.36	11.86	45.4183266932	44.4274224435	11.1822036853	26.8158963694	PLoS_ONE	24728210	8	214	486	9583	251	5222	2014
12.18	11.48	44.7811447811	40.3552330023	24.2955606061	25.5117185025	PLoS_ONE	24728207	10	177	535	9364	297	5236	2014
13.28	13.08	54.2253521127	54.7430004179	8.9076327194	22.6947861352	PLoS_ONE	24728201	13	298	590	9495	284	4786	2014
13.04	12.59	51.8518518519	48.491773309	-2.631969697	6.1121602681	PLoS_ONE	24728198	11	168	589	9015	270	4376	2014
13.42	12.24	55.0505050505	48.613086771	12.7413636364	32.3317232203	PLoS_ONE	24728180	9	302	402	10344	198	5624	2014
12.77	11.43	49.3827160494	43.1534434152	15.4522222222	36.5258062603	PLoS_ONE	24728179	6	252	314	8823	162	4966	2014
11.91	11.75	45.3038674033	43.9807734324	27.7579178177	24.0141432805	PLoS_ONE	24728178	8	195	334	8602	181	4577	2014
13.85	12.94	57.345971564	53.4068786502	-17.0340968931	17.1891943322	PLoS_ONE	24728149	9	264	499	9392	211	4623	2014
11.93	11.98	47.6394849785	47.2007495901	27.6781087268	27.8513177421	PLoS_ONE	24728142	15	238	450	8113	233	4269	2014
12.59	11.8	49.7737556561	44.6979434447	33.9609660633	30.6500565553	PLoS_ONE	24728141	10	140	393	5651	221	3112	2014
12.01	12.15	47.2789115646	48.0700032712	34.2353954082	30.1005713012	PLoS_ONE	24728140	16	327	535	11401	294	6114	2014
13.38	11.67	54.1666666667	43.622754491	10.63125	26.3575135197	PLoS_ONE	24728133	8	289	390	12398	192	6680	2014
11.98	10.71	44.5283018868	37.2021521906	22.8688207547	39.1787740912	PLoS_ONE	24728103	10	270	492	11011	265	6505	2014
13.77	12.98	57.2727272727	52.5712648618	4.1531818182	19.0191716609	PLoS_ONE	24728102	10	332	469	13737	220	6981	2014
13.26	13.01	55.737704918	53.7689672051	-8.3754992548	21.3051800589	PLoS_ONE	24728101	11	229	429	8086	183	4086	2014
11.82	12.27	44.3113772455	45.9753954306	17.4726946108	16.0521147644	PLoS_ONE	23383111	7	103	326	5473	167	2845	2013
12.12	12.01	45.7142857143	45.6620143342	12.4029220779	25.7422338206	PLoS_ONE	23056330	11	226	558	9857	280	5302	2012
12.36	11.94	48.4615384615	44.6569920844	20.1987179487	23.2804942832	PLoS_ONE	24728099	6	180	253	8489	130	4548	2014
11.57	11.24	41.6666666667	39.2259675406	24.3351818182	30.8999617499	PLoS_ONE	24728098	11	141	549	6964	300	4005	2014
12.72	12.68	52.0325203252	50.2921698481	30.1170731707	15.4703608298	PLoS_ONE	24728097	14	116	462	5125	246	2567	2014
12.32	10.95	43.7209302326	38.5762385762	20.9385852713	40.0892362765	PLoS_ONE	24728096	6	169	380	6968	215	4158	2014
12.06	12.52	47.533632287	51.1207235549	6.6330063528	21.1890020998	PLoS_ONE	24728095	12	156	478	5083	223	2543	2014
13.69	12.86	54.6153846154	50.4731861199	-1.7741452991	11.8305775941	PLoS_ONE	24728094	9	226	551	11424	260	5706	2014
12.43	12.47	49.4584837545	49.3258426966	20.3012364621	22.5593434688	PLoS_ONE	24728092	14	211	545	8567	277	4450	2014
12.1	11.42	45.6834532374	41.2698412698	36.9371386527	40.2922923033	PLoS_ONE	24728089	11	136	474	5762	278	3465	2014
12.22	12.03	47.3684210526	45.3892415636	24.0410964912	27.9801619348	PLoS_ONE	24728088	6	243	252	10886	133	5986	2014
12.3	12.27	49.7797356828	49.6225319396	28.6312444934	26.4556806694	PLoS_ONE	24728087	14	213	434	6675	227	3444	2014
13.76	13.44	56.8345323741	55.3443258972	1.0352218225	7.9234227489	PLoS_ONE	23056329	12	240	599	10792	278	5155	2012
13.88	12.59	57.9908675799	50.3555555556	18.110609589	19.8054756757	PLoS_ONE	24728084	10	222	431	8854	219	4500	2014
13.93	13.09	58.5714285714	53.3498145859	-8.6571428571	18.0024566575	PLoS_ONE	24728083	10	195	482	8022	210	4045	2014
12.4	12.01	48.8235294118	46.5105808195	19.5497794118	32.0696521732	PLoS_ONE	24728082	8	107	333	4035	170	2221	2014
13.44	12.72	56.7251461988	50.8420009906	3.4574473684	16.8922379066	PLoS_ONE	24728073	10	189	376	8031	171	4038	2014
11.99	11.98	47.5935828877	46.6435549953	35.7618181818	25.9233308212	PLoS_ONE	24728052	11	161	340	6035	187	3173	2014
11.22	10.41	41.4285714286	37.5254676792	29.6142857143	44.9407366043	PLoS_ONE	24728051	10	314	387	9218	210	5399	2014
13.16	12.86	54	52.2708505367	30.871	23.9666738679	PLoS_ONE	24728045	10	185	368	6997	200	3633	2014
11.31	11.06	42.3076923077	40.7215189873	26.4457692308	34.4798860759	PLoS_ONE	24728042	13	395	492	14199	260	7900	2014
13.24	11.69	53.4759358289	44.4270833333	12.5521557487	28.5366136364	PLoS_ONE	24728041	8	275	377	10692	187	5760	2014
11.63	11.86	42.3664122137	43.3962264151	33.3221526718	31.3036028097	PLoS_ONE	24728033	10	244	455	11738	262	6731	2014
12.71	12.39	50.2732240437	50.0341530055	9.7939241803	25.9895930569	PLoS_ONE	23056328	8	170	376	5654	183	2928	2012
13.03	12.17	53.2663316583	46.491745283	23.388258794	22.7947698381	PLoS_ONE	24728010	10	141	384	6400	199	3392	2014
11.92	12.08	46.5648854962	46.4113911872	27.0354198473	29.1899990671	PLoS_ONE	24728008	7	231	249	9510	131	5197	2014
13.1	12.31	53.4136546185	48.1751824818	14.8749548193	23.1206073382	PLoS_ONE	24728007	12	108	503	4455	249	2329	2014
12.98	12.83	51.724137931	49.8906439854	10.6345768025	16.2598573276	PLoS_ONE	24728005	11	155	531	7959	261	4115	2014
13.55	12.52	57.1428571429	50.775427996	15.3364285714	23.0708188901	PLoS_ONE	24728004	14	285	516	9747	252	4965	2014
13.25	12.73	51.4285714286	49.9718785152	-5.7064285714	4.9452212223	PLoS_ONE	24728003	7	147	452	7454	210	3556	2014
11.68	11.66	42.7083333333	43.2924416304	8.7104545455	21.1737967862	PLoS_ONE	24727999	11	211	584	9639	288	5054	2014
13.31	12.5	54.9618320611	49.0486995985	8.7834263065	21.5638975863	PLoS_ONE	24727978	13	254	550	10996	262	5729	2014
12.26	12.15	45.1851851852	46.4482126489	14.705	18.509402288	PLoS_ONE	24727977	9	183	516	8466	270	4364	2014
12.43	11.67	48.743718593	43.5617168755	27.0957398102	32.6620913843	PLoS_ONE	24727971	9	161	370	6674	199	3751	2014
13.62	13.25	56.6137566138	55.894909688	0.6533333333	15.0086703356	PLoS_ONE	23056327	9	192	413	6325	189	3045	2012
13.79	12.64	60.2941176471	52.4437716263	16.8143382353	30.5150495439	PLoS_ONE	24727952	16	319	427	8833	204	4624	2014
13.13	12.11	51.40562249	46.9454249253	6.1557429719	22.0111450552	PLoS_ONE	24727951	9	172	508	7100	249	3683	2014
12.67	11.26	49.4252873563	42.3319582626	20.6705172414	34.6523684381	PLoS_ONE	24727944	7	435	331	14901	174	8242	2014
14.18	12.69	59.2814371257	50.6930289442	0.7553293413	19.7580416837	PLoS_ONE	24727912	7	232	359	9604	167	4906	2014
11.69	12.8	46.511627907	50.3262642741	19.1517829457	6.8127791191	PLoS_ONE	24727911	6	50	176	2538	86	1226	2014
13.33	11.67	54.0669856459	43.7751004016	9.6118128655	31.4043576905	PLoS_ONE	24727905	9	154	429	6282	209	3486	2014
11.37	10.72	40.8450704225	36.7406329574	41.8140524968	42.1487913275	PLoS_ONE	24727904	11	320	466	13504	284	8247	2014
13.49	13.16	56.4593301435	54.112754159	0.9442583732	8.968706772	PLoS_ONE	24727903	11	220	461	9101	209	4328	2014
12.32	12.52	46.7128027682	48.7204342769	15.9446524064	15.2700725848	PLoS_ONE	24727898	11	214	561	10188	289	5158	2014
11.45	11.79	44	44.828469022	38.7262142857	31.810421659	PLoS_ONE	24727897	10	180	311	7064	175	3906	2014
13.02	12.13	51.6605166052	46.9429696866	17.6239248574	26.5468402156	PLoS_ONE	23056324	11	268	526	10917	271	5839	2012
14.06	11.85	56.8181818182	44.1178519189	0.1707575758	22.479314448	PLoS_ONE	24727866	6	571	368	26955	176	14357	2014
13.19	12.04	54.6762589928	47.5600309837	11.8243860911	29.508079657	PLoS_ONE	24727862	15	215	579	7281	278	3873	2014
12.86	12.61	50	49.653891609	9.025	23.0967839615	PLoS_ONE	24727861	7	260	379	11245	188	5923	2014
13.49	12.66	54.8387096774	51.6642547033	8.0940194572	25.6224354003	PLoS_ONE	24727858	9	159	447	5344	217	2764	2014
13.1	12.42	51.5254237288	46.7696364664	11.8484437596	19.9354684789	PLoS_ONE	24727853	11	188	585	9930	295	5309	2014
14.17	12.56	59.5588235294	49.4100719424	0.0099509804	15.1661831946	PLoS_ONE	24727837	12	153	591	6926	272	3475	2014
11.11	11.77	40	45.0275074058	23.2173809524	24.3331672708	PLoS_ONE	24727836	9	115	397	4515	210	2363	2014
13.16	11.7	50.5338078292	42.7324373008	13.7722024516	26.5234524214	PLoS_ONE	24727834	9	271	536	13076	281	7217	2014
13.1	12.91	53.164556962	51.2195121951	27.1891484465	30.2148889163	PLoS_ONE	24727804	11	305	442	13141	237	7298	2014
12.45	12.81	50.9803921569	51.9317450097	5.5172647059	16.5106817348	PLoS_ONE	24727803	10	158	336	6255	153	3106	2014
12.97	12	49.2063492063	45.8935801041	15.0625	25.5593101635	PLoS_ONE	23056323	6	154	357	6478	189	3458	2012
13.15	12.27	53.4562211982	49.24140003	24.9661820276	33.5121681626	PLoS_ONE	24727802	10	386	410	12261	217	6657	2014
13.39	12.62	53.5885167464	50.1268115942	-4.2636931818	17.7414538043	PLoS_ONE	24727800	8	256	456	10910	209	5520	2014
11.78	12.35	45.1327433628	48.5936970518	20.150390185	20.110463487	PLoS_ONE	24727795	11	140	443	5767	226	2951	2014
14.86	13.28	63.8888888889	54.4851209591	-13.8177272727	13.0058327069	PLoS_ONE	24727794	11	223	588	9528	252	4671	2014
12.33	12.18	47.465437788	47.3383351197	20.179733743	28.8599143999	PLoS_ONE	24727786	9	259	416	10325	217	5598	2014
13.33	12.94	54.1125541126	51.0435301133	-3.7569545455	12.6407787567	PLoS_ONE	24727751	10	200	511	10030	231	5031	2014
11.85	11.44	45.7983193277	42.1701112878	32.4335784314	31.9600877321	PLoS_ONE	24727746	12	109	434	4504	238	2516	2014
11.59	11.7	38.9763779528	42.6465717125	31.1144488189	33.033531674	PLoS_ONE	24727745	7	226	417	10469	254	6038	2014
12.64	11.6	50.7692307692	44.5474372955	17.9857692308	31.1587838548	PLoS_ONE	24727743	13	195	518	6789	260	3668	2014
12.5	12.4	49.1803278689	48.8805970149	19.9745529061	20.772238806	PLoS_ONE	24727741	11	203	474	8344	244	4288	2014
12.22	11.39	49.0825688073	42.478162407	15.1812032463	26.9298932274	PLoS_ONE	23056322	13	146	450	5788	218	3091	2012
12.31	13.23	48.4	54.450867052	19.8731666667	10.2729305014	PLoS_ONE	24727739	12	86	490	3602	250	1730	2014
12.62	11.9	48.031496063	45.1712654615	19.3146412948	22.4784216576	PLoS_ONE	24727734	9	185	477	8015	254	4204	2014
13.44	13.15	55.9322033898	55.3161326907	6.5606214689	23.7880700223	PLoS_ONE	24727733	12	224	503	6965	236	3527	2014
13.11	11.58	51.711026616	44.0589911178	4.8287129278	35.2825474359	PLoS_ONE	24727730	10	300	545	10676	263	5967	2014
13.95	13.01	58.8495575221	54.0007443245	-13.1655390185	8.2518788894	PLoS_ONE	24727691	11	158	532	5759	226	2687	2014
13.07	12.1	52.4691358025	46.963562753	6.8338888889	25.8761836829	PLoS_ONE	24727685	7	211	338	8386	162	4446	2014
12.66	11.88	48.5401459854	45.782706146	13.8378686131	30.1752444651	PLoS_ONE	24727672	10	414	535	15619	274	8477	2014
13.03	12.36	53.488372093	49.3045563549	18.7290826873	26.0649133421	PLoS_ONE	24727671	9	110	343	3981	172	2085	2014
13.03	11.69	52.6315789474	45.1251997869	13.008340081	30.8905232324	PLoS_ONE	24727667	13	401	578	13928	285	7508	2014
12.99	12.59	53.7777777778	51.1410788382	14.4276923077	24.5133937893	PLoS_ONE	24727660	13	217	465	7488	225	3856	2014
13.15	12.47	55.6451612903	50.4474272931	8.5005218216	21.266601017	PLoS_ONE	23056321	17	359	538	12418	248	6258	2012
12.29	12.11	43.7246963563	47.12927087	9.6977327935	22.7345114917	PLoS_ONE	24727659	7	136	471	5467	247	2839	2014
13.53	13.16	56.1946902655	53.874221936	5.925611424	14.6420575212	PLoS_ONE	24727655	11	227	481	9437	226	4659	2014
12.33	12.47	48.9690721649	49.2230576441	29.2821443299	28.7106354596	PLoS_ONE	24722776	10	186	362	7374	194	3990	2014
14.31	12.25	59.3155893536	46.9082315872	-10.289918251	19.9192199571	PLoS_ONE	24722774	10	104	592	4866	263	2539	2014
13.23	12.84	55.0925925926	52.1580345286	15.0566666667	21.2098750453	PLoS_ONE	24722758	12	154	443	5902	216	3012	2014
13.2	12.36	53.5580524345	48.8674698795	8.7141713483	25.1601137232	PLoS_ONE	24722757	12	205	554	7904	267	4150	2014
12.11	12.17	48.6111111111	48.4917472965	16.695	22.5584787545	PLoS_ONE	24722735	9	99	296	3453	144	1757	2014
13.43	13.5	56.0209424084	54.9925484352	13.8191806283	17.6095312019	PLoS_ONE	24722734	10	198	392	9169	191	4697	2014
11.21	11.6	42.0408163265	44.3486590038	14.0171742543	22.3736906547	PLoS_ONE	24722733	13	161	503	6098	245	3132	2014
13.85	12.47	59.6273291925	49.7147514262	12.3605807453	29.0915659816	PLoS_ONE	24722726	10	185	339	6855	161	3681	2014
13.31	12.25	55	47.7919814062	11.225	20.3222994262	PLoS_ONE	24722691	9	160	373	6700	180	3442	2014
12.87	12.93	51.8248175182	52.1155830753	17.1682004492	11.2387285862	PLoS_ONE	24722690	13	45	545	1990	274	969	2014
12.67	12.48	49.3333333333	48.8194831753	13.388	19.6280142527	PLoS_ONE	24722673	6	236	298	10432	150	5379	2014
12.69	12.24	52.8662420382	48.5009993338	24.7647423277	31.341538974	PLoS_ONE	24722671	11	158	311	5543	157	3002	2014
13.07	12.51	49.4897959184	49.4075115485	2.7518027211	24.8038102072	PLoS_ONE	24722669	6	230	396	9420	196	4979	2014
11.66	12.09	43.0894308943	46.8460111317	18.5123414634	23.9457972583	PLoS_ONE	24722667	10	252	475	10269	246	5390	2014
13.49	12.73	55.2631578947	51.031035201	5.5877368421	22.4920940701	PLoS_ONE	24722666	10	230	480	9259	228	4801	2014
10.98	10.83	41.40969163	40.145000843	34.5942400881	38.9411377783	PLoS_ONE	24722663	14	343	418	10540	227	5931	2014
13.05	12.34	52.9644268775	47.7310459325	11.8883810935	15.8368049994	PLoS_ONE	24722645	12	153	519	7135	253	3614	2014
13.21	12.4	55.421686747	49.9300209937	5.1570843373	19.2027582377	PLoS_ONE	24722644	15	161	544	5730	249	2858	2014
11.7	11.63	41.5441176471	40.8007860477	20.3337091503	20.7083960376	PLoS_ONE	23056319	9	130	501	7427	272	4071	2012
12.54	12.77	50.6912442396	50.9146341463	17.3311079109	18.5704331999	PLoS_ONE	24722643	12	134	439	5789	217	2952	2014
12.88	12.17	51.8394648829	46.8225147526	6.0544899666	21.6776807431	PLoS_ONE	24722641	14	192	633	8430	299	4406	2014
13.36	12.04	54.3103448276	48.2415394824	19.1921724138	33.6867926221	PLoS_ONE	24722640	5	189	225	5592	116	3014	2014
13.72	12.84	54.6341463415	51.8923136949	1.7197560976	20.1243894958	PLoS_ONE	24722639	7	126	425	5031	205	2563	2014
12.78	12.79	51.6014234875	50.5963590709	19.9721085409	19.0882057993	PLoS_ONE	24722638	14	136	553	6175	281	3186	2014
12	11.27	44.2231075697	40.2934083601	37.6401283754	40.673522392	PLoS_ONE	24722621	9	194	418	8242	251	4976	2014
12.56	11.64	50.78125	45.8383114297	17.753125	32.043718638	PLoS_ONE	24722620	7	162	258	4721	128	2511	2014
12.3	12.33	49.7925311203	48.0014534884	20.9762959889	24.5474268529	PLoS_ONE	24722619	15	123	483	5191	241	2752	2014
12.18	11.92	44.7811447811	44.2350686682	22.8713181818	21.3655642101	PLoS_ONE	24722618	10	120	540	5884	297	3131	2014
12.51	12.15	49.4208494208	45.9782608696	19.974248713	19.5358216992	PLoS_ONE	24722592	12	109	505	5272	259	2760	2014
13.25	12.35	54.0636042403	47.4785641622	11.3540717586	19.3428210108	PLoS_ONE	23383110	13	280	580	13221	283	6881	2013
12.18	12.1	48.0836236934	47.5192307692	35.3115307782	32.97373938	PLoS_ONE	23056318	15	268	516	9476	287	5200	2012
13.13	12.56	52.2388059701	50.1656726309	1.6107369403	21.5458937013	PLoS_ONE	24722587	8	299	427	11758	201	6036	2014
13.67	12.61	55.1886792453	50.5667627281	2.7563679245	23.5169316607	PLoS_ONE	24722580	8	262	444	10038	212	5205	2014
13.17	12.74	52.9661016949	51.4014661492	13.3225254237	25.2195820586	PLoS_ONE	24722578	10	233	473	8849	236	4638	2014
12.28	11.33	45.3333333333	39.9911308204	0.417	23.5892005694	PLoS_ONE	24722577	10	405	624	20656	300	11275	2014
12.85	12.69	52.8571428571	51.8286085263	14.2325	29.8767931143	PLoS_ONE	24722564	12	265	434	8699	210	4621	2014
9.68	10.44	32.5688073394	36.5878040653	47.137117737	37.5454275242	PLoS_ONE	24722559	12	145	364	5260	218	3001	2014
12.82	12.18	48.8215488215	46.3461911223	-5.8983787879	14.1219878393	PLoS_ONE	24722558	10	209	641	10224	297	5159	2014
12.77	12.71	50	50.4521167283	19.3664	25.1324734443	PLoS_ONE	24722556	10	218	479	9148	250	4866	2014
12.51	11.35	48.0662983425	42.6068675543	21.2054696133	37.3195252764	PLoS_ONE	24722547	7	288	341	10080	181	5708	2014
12.98	12.28	52.6315789474	49.0433031219	4.7231339713	23.2948370243	PLoS_ONE	24722540	11	218	488	7749	228	3972	2014
12.56	11.45	49.4423791822	42.1281216069	13.309592627	28.6988390838	PLoS_ONE	23056317	12	314	543	13440	269	7368	2012
11.66	11.36	45.7142857143	42.788671024	27.9627891156	26.1513650715	PLoS_ONE	24722537	15	118	470	4366	245	2295	2014
13.71	11.8	54.0322580645	43.9206376123	4.4643548387	29.9597957336	PLoS_ONE	24722535	8	238	501	10576	248	5897	2014
12.79	12.18	53.6312849162	48.6086956522	6.1720799312	17.9752588782	PLoS_ONE	24722534	13	131	395	4650	179	2300	2014
12.4	12.58	47.3429951691	49.3356643357	12.1892663043	21.8138373415	PLoS_ONE	24722522	8	123	412	5457	207	2860	2014
14.23	12.58	57.8723404255	49.0679721333	-3.340625	19.8534701478	PLoS_ONE	24722520	8	221	501	10207	235	5311	2014
11.8	11.75	41.935483871	43.830207305	18.905483871	23.7604845344	PLoS_ONE	24722508	6	126	344	5697	186	3039	2014
12.99	12.47	53.7142857143	50.3239740821	12.6210714286	26.8320780689	PLoS_ONE	24722491	10	233	365	7972	175	4167	2014
12.17	12.23	46.6101694915	48.3954451346	20.1335423729	31.6625241375	PLoS_ONE	24722488	5	202	227	7114	118	3864	2014
12.85	11.85	52.8301886792	46.4294790343	7.4655974843	35.3253726753	PLoS_ONE	24722487	9	220	341	7133	159	3935	2014
11.17	11.24	42.8571428571	42.1487603306	27.4975064935	27.5224983719	PLoS_ONE	24722485	5	82	149	2972	77	1573	2014
13.06	12.1	52.9661016949	47.9256965944	23.3866024653	33.7514015774	PLoS_ONE	23056316	11	358	451	11818	236	6460	2012
12.51	12.24	50	47.8604818411	25.6403308365	29.3720756888	PLoS_ONE	24722484	9	263	339	10256	178	5562	2014
12.68	13.05	51.0948905109	54.2288557214	12.8298540146	24.0073579545	PLoS_ONE	24722483	7	176	282	5896	137	3015	2014
12.62	12.97	51.5625	52.4582967515	17.0076458333	17.6372564465	PLoS_ONE	24722472	15	108	522	4518	256	2278	2014
13.71	12.98	57.5	53.4068136273	-5.93	18.900047802	PLoS_ONE	24722468	8	218	364	7991	160	3992	2014
12.81	12.17	52.1739130435	47.8829527821	27.1171541502	25.8407183786	PLoS_ONE	24722467	11	231	393	8594	207	4511	2014
11.51	11.02	43.6708860759	42.0105026257	24.0140664557	39.5066232147	PLoS_ONE	24722460	8	263	304	7180	158	3999	2014
12.12	12.09	47.1615720524	47.2435105068	31.281838031	27.7254015775	PLoS_ONE	24722459	11	202	418	7592	229	4045	2014
13.84	12.29	55.8035714286	47.4978304889	-11.5573214286	11.8586777922	PLoS_ONE	24722456	8	149	503	7005	224	3457	2014
11.56	12.41	45.6647398844	48.5620915033	31.8043954721	19.3324323744	PLoS_ONE	24722455	12	137	328	5962	173	3060	2014
13.07	12.68	53.2258064516	51.1933586994	20.7518817204	24.2913962332	PLoS_ONE	24722426	6	149	242	5565	124	2891	2014
12.65	12.25	49.5798319328	46.8006638392	10.2788403361	22.1731417596	PLoS_ONE	23056315	10	219	485	10226	238	5423	2012
12.59	12.39	45.7142857143	45.3288646837	3.3185714286	15.3852171956	PLoS_ONE	24722425	4	74	278	4478	140	2387	2014
11.35	11.56	42.2413793103	42.1686746988	41.0242789969	29.4225817556	PLoS_ONE	24722423	11	147	396	6694	232	3735	2014
13.49	12.34	54.1984732824	48.159582047	6.521389313	24.0996417091	PLoS_ONE	24722422	10	190	538	7976	262	4211	2014
12.63	12.42	49.5283018868	49.0936941537	8.9374318658	23.6363585965	PLoS_ONE	24722418	9	188	436	7503	212	3917	2014
12.81	11.99	50.7092198582	46.0275497426	19.4825	28.8518982754	PLoS_ONE	24722417	12	327	545	13225	282	7187	2014
13	12.41	54.0425531915	49.7584541063	7.2775	19.0746775725	PLoS_ONE	24722412	14	157	507	5790	235	2898	2014
12.78	12.65	51.4705882353	49.8963577139	13.1966470588	15.1443291453	PLoS_ONE	24722411	10	147	417	6721	204	3377	2014
14.29	13.05	61.2903225806	53.1967721912	-5.7798868873	8.0266578686	PLoS_ONE	24722410	11	236	494	10170	217	4833	2014
11.59	12	43.8502673797	45.2950558214	17.4503683898	21.283295367	PLoS_ONE	24722409	9	205	372	9529	187	5016	2014
13.45	12.3	56.4220183486	47.5229357798	11.0462920489	19.1794266055	PLoS_ONE	24722399	12	140	457	6337	218	3270	2014
13.18	11.96	55.7575757576	47.7745424293	23.4354545455	31.2068072949	PLoS_ONE	23056314	11	304	328	9069	165	4808	2012
11.92	11.32	44.6886446886	40.8653846154	18.3324575425	28.1323215108	PLoS_ONE	24722396	11	167	527	7544	273	4160	2014
12.24	12.58	49.5145631068	50.6883604506	28.1220276326	20.948462251	PLoS_ONE	24722378	13	127	396	4724	206	2397	2014
14.9	12.8	63.3187772926	52.7793218455	-27.3509364386	15.0206368024	PLoS_ONE	24722370	9	214	564	7432	229	3598	2014
12.66	11.85	49.0322580645	43.5193726937	16.8722311828	30.2639243542	PLoS_ONE	24722369	6	160	300	7640	155	4336	2014
13.81	12.64	54.375	50.2477700694	5.155	20.4843386121	PLoS_ONE	24722368	5	141	320	5888	160	3027	2014
13.39	12.38	56	48.8071721623	3.3372121212	22.1272342537	PLoS_ONE	24722364	15	316	601	12724	275	6581	2014
11.74	11.54	44.4055944056	43.2881262109	16.1924125874	30.8102848722	PLoS_ONE	24722363	13	337	569	13176	286	7226	2014
14.25	13.04	58.6387434555	52.9432375613	12.597591623	24.308787718	PLoS_ONE	24722362	7	136	376	5439	191	2854	2014
12.51	12.09	49.1869918699	45.8487874465	18.7188359202	26.6355977974	PLoS_ONE	24722361	11	143	481	6435	246	3505	2014
13.07	12.41	53.2258064516	49.75	7.1067204301	21.3379484536	PLoS_ONE	24722354	12	194	524	7092	248	3600	2014
14.81	12.75	61.9289340102	51.4095335725	6.4933502538	22.2620310185	PLoS_ONE	23056313	7	292	400	11362	197	5853	2012
12.57	12.61	50.4273504274	49.9068207231	16.0348076923	18.4980382707	PLoS_ONE	24722353	12	122	473	5265	234	2683	2014
12.03	12.08	48.0952380952	47.0588235294	17.2102747253	20.9389193722	PLoS_ONE	24722350	13	181	430	7233	210	3706	2014
13.9	12.84	56.3636363636	49.2602262837	7.4152272727	19.7443991514	PLoS_ONE	24722348	8	200	446	10725	220	5745	2014
12.58	12.13	50.5154639175	47.4039829303	15.7635876289	21.2230236806	PLoS_ONE	24722347	10	139	393	5487	194	2812	2014
12.8	11.97	46.3087248322	44.0480354436	8.9108137584	29.158945792	PLoS_ONE	24722344	8	309	564	15157	298	8577	2014
11.96	11.87	47.4074074074	45.85	-4.5597916667	14.64895	PLoS_ONE	24722342	8	200	310	8127	135	4000	2014
13.06	12.1	52.9069767442	47.6868327402	11.385755814	26.1473570581	PLoS_ONE	24722341	8	270	353	9666	172	5058	2014
12.1	12.19	47.263681592	47.7829747428	28.1767835821	28.1976732732	PLoS_ONE	24722340	10	262	376	9978	201	5345	2014
12.6	12.28	50.2673796791	49.2320129345	12.4738978015	26.2765993521	PLoS_ONE	24722339	9	281	383	9515	187	4948	2014
13.2	12.24	53.7142857143	49.548940009	8.1804464286	28.4300071978	PLoS_ONE	24722338	8	282	365	8514	175	4434	2014
13.2	12.73	54.4600938967	51.6490989459	14.009078105	21.2899228524	PLoS_ONE	23056312	11	156	436	5785	213	2941	2012
12.22	11.15	49.1712707182	41.3150492264	22.8032496233	31.3766616153	PLoS_ONE	24722337	11	142	358	5215	181	2844	2014
12.76	12.26	51.6279069767	47.4265866751	11.894038055	13.2996793816	PLoS_ONE	24722336	11	138	445	6373	215	3167	2014
12.82	12.8	53.125	50.5607895917	18.2225	15.5401630108	PLoS_ONE	24722334	10	94	326	4406	160	2229	2014
12.26	11.95	47.5138121547	46.641703721	14.670625	29.016052227	PLoS_ONE	24722331	8	223	362	7999	181	4273	2014
13.76	12.56	57.421875	51.0394042817	-3.5159895833	17.8085418409	PLoS_ONE	24722330	12	184	571	6524	256	3223	2014
11.65	11.09	44.5378151261	40.6522855675	28.1680322129	35.243419156	PLoS_ONE	24722329	12	186	446	6920	238	3894	2014
12.17	10.94	48.0769230769	41.2479293208	26.5768881119	40.3824524747	PLoS_ONE	24722328	11	227	396	6433	208	3622	2014
12.29	12.03	47.9591836735	46.8852459016	34.0907596372	31.2909076583	PLoS_ONE	24722327	9	107	349	3919	196	2135	2014
12.87	11.87	47.5961538462	44.8212648946	13.8367948718	25.8216070119	PLoS_ONE	24722323	6	140	388	6085	208	3273	2014
12.47	11.96	46.1847389558	46.6797835711	15.2166189759	28.0005966365	PLoS_ONE	24722316	8	211	471	7655	249	4066	2014
12.23	12.22	49.5689655172	47.7810650888	28.8647816092	22.5687594536	PLoS_ONE	23056311	15	226	445	9118	232	4732	2012
13.31	12.72	56.0240963855	50.9338717819	2.4390120482	10.7844981958	PLoS_ONE	24722279	10	189	368	8185	166	3962	2014
13.07	12.35	53.3632286996	49.0347490347	5.2976437016	20.7027901603	PLoS_ONE	24722278	11	198	477	7633	223	3885	2014
12.26	11.53	49.3975903614	44.1594136509	27.920939759	40.2829911398	PLoS_ONE	24722267	15	117	477	3809	249	2183	2014
13.7	13.01	56.6801619433	52.672432912	9.0209642989	22.219953348	PLoS_ONE	24722266	11	212	511	8689	247	4509	2014
12.97	12.64	52.6104417671	50.9077963688	16.2339909639	15.0345257926	PLoS_ONE	24722263	12	144	499	5711	249	2809	2014
12.48	12.21	47.3958333333	48.5966133148	12.43875	27.8256358222	PLoS_ONE	24722253	7	238	378	8185	192	4311	2014
13.68	12.47	56.183745583	48.289954829	15.4915562426	25.9043714293	PLoS_ONE	24722238	12	191	560	8585	283	4649	2014
11.16	11.54	41.4746543779	42.8318584071	27.7482237118	24.9089190898	PLoS_ONE	24722237	11	147	408	6352	217	3390	2014
12.34	12.81	49.6212121212	50.7916959887	31.6278181818	16.2302793807	PLoS_ONE	24722235	15	245	491	11224	264	5684	2014
12.33	11.54	46.9613259669	41.9743490089	22.1402762431	29.0440402837	PLoS_ONE	24722227	7	300	339	13839	181	7719	2014
12.13	12.19	47.6923076923	47.1261444557	17.8425	27.6532804263	PLoS_ONE	24722214	10	176	390	7274	195	3932	2014
13.14	13.19	54.6875	54.406504065	17.7155113636	9.916697653	PLoS_ONE	24722213	11	159	389	6444	192	3075	2014
12.99	12.21	51.0729613734	47.9517033204	7.7268764902	23.2945061094	PLoS_ONE	24722208	9	346	476	13415	233	6957	2014
11.53	11.46	41.9512195122	42.5794732062	26.069527439	29.1182095138	PLoS_ONE	24722189	8	249	375	10104	205	5505	2014
13.43	12.22	54.1818181818	47.2985781991	18.4127272727	27.0988941126	PLoS_ONE	24722187	11	187	530	7823	275	4220	2014
13.82	12.51	51.867219917	47.1146745437	-14.3673616874	12.7378399701	PLoS_ONE	24722186	6	328	514	18461	241	9479	2014
13.05	12.1	49.1452991453	46.5278572246	6.5973076923	34.8814133024	PLoS_ONE	24722185	7	389	460	15410	234	8741	2014
12.08	12.47	48.8687782805	48.6838213546	28.8055535445	21.6617797584	PLoS_ONE	24722177	15	146	426	6461	221	3381	2014
14.03	12.72	56.7049808429	49.4958163484	6.5793103448	24.3826907811	PLoS_ONE	24722168	9	182	527	8620	261	4661	2014
12.69	11.38	49.8098859316	41.6303451526	15.9406567577	33.3598738012	PLoS_ONE	24722164	11	361	518	15012	263	8489	2014
15.8	13.16	68.1415929204	54.7019311503	-16.4936172566	12.7020624836	PLoS_ONE	23056310	4	134	260	4958	113	2382	2012
12.61	12.08	50.5555555556	48.1320049813	-2.405	26.3515248669	PLoS_ONE	24722146	9	188	402	6194	180	3212	2014
12.91	12.22	51.867219917	46.9896387567	15.7483100717	17.4138765955	PLoS_ONE	24722144	11	152	481	6989	241	3571	2014
12.23	12.39	49.3392070485	50.234741784	25.649746696	24.7935659411	PLoS_ONE	24722143	14	154	442	4991	227	2556	2014
12.86	12.34	49.3506493506	47.9418886199	13.087913961	22.5959596571	PLoS_ONE	24722141	8	198	449	8643	231	4543	2014
13.28	12.65	54.0178571429	49.6644295302	6.5900714286	17.004360416	PLoS_ONE	24722140	10	151	470	7008	224	3576	2014
11.7	12.02	44.1509433962	45.4114459871	27.0324921384	21.3440211243	PLoS_ONE	24722139	12	121	493	5610	265	2953	2014
13.78	12.83	55.2447552448	49.801084991	6.8311748252	19.6890803912	PLoS_ONE	24722060	5	103	289	5226	143	2765	2014
12.69	12.36	50.6756756757	49.0328820116	-3.8317567568	20.1443051534	PLoS_ONE	24722056	7	157	331	6110	148	3102	2014
13.38	12.7	55.6034482759	51.8234165067	-4.9616091954	17.3637241826	PLoS_ONE	24722055	12	234	527	8444	232	4168	2014
13.81	12.35	57.9310344828	48.9239820406	-2.0603448276	29.2806755647	PLoS_ONE	24722054	7	324	322	12011	145	6459	2014
13.92	13.31	56.3492063492	52.0360994937	6.1935714286	10.4182770231	PLoS_ONE	23056309	9	155	513	8950	252	4543	2012
12.98	13.08	52.2875816993	53.4482758621	2.7323529412	12.7139030317	PLoS_ONE	24722050	7	149	329	6188	153	3016	2014
13.26	12.38	53.4351145038	48.0774330416	8.6160340042	16.386098515	PLoS_ONE	24722008	11	162	539	7436	262	3771	2014
14.4	12.67	59.670781893	47.8565390653	6.7485185185	14.1390675593	PLoS_ONE	24722003	9	279	496	15913	243	8281	2014
12.32	11.32	50	44.4974554707	22.8999561404	32.8314562039	PLoS_ONE	24721998	12	236	377	5964	190	3144	2014
11.79	11.07	45.145631068	39.8167430237	37.2599805825	42.5414811361	PLoS_ONE	24721997	10	207	362	7989	206	4802	2014
12.17	11.97	49.0909090909	45.702364395	36.6822727273	30.9939363721	PLoS_ONE	24721980	14	159	401	6497	220	3595	2014
13.75	12.82	56.4102564103	50.6849315068	10.2912980769	22.44749066	PLoS_ONE	24721971	8	203	396	9129	195	4818	2014
12.25	12.36	47.2392638037	48.7554904832	19.709202454	23.780796841	PLoS_ONE	24721933	7	132	315	5233	163	2732	2014
11.22	12.14	42.4528301887	48.3639265762	25.2901257862	31.2466793584	PLoS_ONE	24721932	6	72	205	2339	106	1253	2014
12.69	12.08	51.7482517483	46.7957746479	20.0834833916	20.5785693106	PLoS_ONE	24721908	8	133	285	5525	143	2840	2014
10.8	11.09	39.4230769231	40.2006688963	47.7268881119	37.1413138322	PLoS_ONE	23056308	11	134	344	5197	208	2990	2012
12.16	11.95	48.1927710843	46.4629036234	17.8946117805	24.0956963754	PLoS_ONE	24721896	9	205	334	7800	166	4057	2014
12.55	12.58	48.9539748954	50.0809935205	16.916248954	26.6320729488	PLoS_ONE	24718698	10	178	468	6965	239	3704	2014
12.1	11.44	47.7099236641	42.8888440589	25.4209160305	28.6665816144	PLoS_ONE	24718689	14	239	503	9206	262	4957	2014
12.6	12.02	49.6	47.1197927048	1.3692181818	21.8589274504	PLoS_ONE	24718688	11	265	539	9830	250	5017	2014
12.54	12.1	49.1803278689	47.0602125148	12.5676946721	25.8328427032	PLoS_ONE	24718687	8	204	370	8006	183	4235	2014
13.13	10.83	52.7896995708	40.1538103006	13.9855	47.1540613631	PLoS_ONE	24718686	10	249	466	7212	233	4291	2014
13.41	12.6	55.487804878	50.2330855487	26.1128658537	29.6093040473	PLoS_ONE	24718683	8	380	310	14638	164	7937	2014
11.63	11.26	43.4262948207	42.1170711809	27.9566171677	32.4361893915	PLoS_ONE	24718682	11	249	462	8949	251	4903	2014
12.72	12.32	51.652892562	48.3008181246	14.1957565162	17.1042697277	PLoS_ONE	24718679	13	149	497	6314	242	3178	2014
12.76	12.17	49.5238095238	47.6640926641	21.0626785714	27.6639433518	PLoS_ONE	24718678	8	256	395	9713	210	5180	2014
12.47	12.02	48.1781376518	45.5687369156	27.9774554656	26.573423645	PLoS_ONE	23056307	10	240	449	10571	247	5732	2012
15.18	13.08	64.7798742138	53.1013027416	-25.4436320755	13.0795277229	PLoS_ONE	24718660	6	241	386	10462	159	5143	2014
11.77	12.51	45.6375838926	49.0460157127	21.0017659396	24.4582016595	PLoS_ONE	24718659	8	196	294	8389	149	4455	2014
12.48	12.57	48.3606557377	48.8764940239	6.281295082	10.0457090544	PLoS_ONE	24718653	10	256	507	12751	244	6275	2014
13.7	12.46	54.5454545455	48.8481228669	19.7184848485	29.5395159272	PLoS_ONE	24718641	9	210	491	8569	264	4688	2014
13.28	12.49	48.4472049689	50.1046224082	3.0868400621	25.8175429896	PLoS_ONE	24718639	4	276	310	10047	161	5257	2014
12.99	12.5	51.953125	48.287542341	15.9959943182	11.9700887474	PLoS_ONE	24718637	11	106	506	5321	256	2657	2014
12.91	11.7	52.5423728814	44.3473792395	1.9004519774	28.1892248399	PLoS_ONE	24718635	3	91	129	3610	59	1946	2014
12.41	11.34	47.0899470899	40.8727399166	24.5538095238	30.5163738623	PLoS_ONE	24718634	7	228	346	10247	189	5752	2014
13.44	12.12	52.1739130435	45.6886369005	22.2549925889	32.1410651376	PLoS_ONE	24718627	8	165	456	7438	253	4233	2014
13.52	12.06	53.4351145038	46.3922679553	-16.7761365564	17.4158951502	PLoS_ONE	24718626	9	270	601	11836	262	6001	2014
13.48	12.68	51.6483516484	50.7789603579	3.6179052198	21.20698713	PLoS_ONE	23056306	8	628	544	25238	273	12966	2012
12.92	13.1	52.868852459	53.2952652867	16.5039029004	10.8031553915	PLoS_ONE	24718625	13	199	494	8674	244	4203	2014
14	12.07	56.5384615385	44.8783097085	11.892008547	27.2399202976	PLoS_ONE	24718624	9	138	509	6722	260	3739	2014
12.38	12.8	49.3506493506	52.0821339474	17.5468993506	18.6499424608	PLoS_ONE	24718618	8	276	309	10411	154	5211	2014
13.61	12.61	57.2815533981	51.143024619	-7.6566769638	13.7572517476	PLoS_ONE	24718617	11	189	476	7048	206	3412	2014
12.27	11.75	49.2753623188	45.5449330784	21.9653804348	24.5966324092	PLoS_ONE	24718616	8	140	273	5047	138	2615	2014
13.13	12.43	54.4680851064	48.8664541268	22.5269230769	25.5133320118	PLoS_ONE	24718615	13	260	461	10630	235	5646	2014
13.06	13.4	52.0710059172	54.9530999771	7.6234911243	11.4844330645	PLoS_ONE	24718614	7	200	349	8947	169	4371	2014
12.75	12.42	50	47.9156031989	24.8881981982	30.5869256317	PLoS_ONE	24718612	12	240	549	10517	296	5877	2014
12.83	12.63	51.6605166052	49.6157130658	38.9529066137	27.2246781308	PLoS_ONE	24718611	13	351	470	15106	271	8197	2014
13.47	12.35	53.3073929961	46.8810705806	-0.2368266321	20.8798097993	PLoS_ONE	24718610	9	175	541	8712	257	4633	2014
13.11	11.97	54.2168674699	47.1140226629	-40.7138219545	22.6563209002	PLoS_ONE	23056305	9	315	449	11081	166	5648	2012
13.06	11.82	54	46.6583850932	14.5274545455	35.1733249255	PLoS_ONE	24718609	11	246	411	7377	200	4025	2014
12.77	12.75	51.171875	50.1777777778	38.1230729167	23.623387234	PLoS_ONE	24718608	12	188	445	8453	256	4500	2014
13.02	12.25	50	47.2405598099	16.8983333333	24.9104114658	PLoS_ONE	24718604	9	163	509	7088	270	3787	2014
12.45	12.28	47.3251028807	48.7073251574	11.6225925926	21.2906527087	PLoS_ONE	24718603	9	315	482	11847	243	6034	2014
14.21	12.74	59.5744680851	51.9595959596	-6.0175	20.6162199198	PLoS_ONE	24718602	6	272	315	9815	141	4950	2014
11.95	12.43	48.6772486772	50.3492433062	36.0364761905	29.5896332945	PLoS_ONE	24718601	15	203	353	6501	189	3436	2014
11.06	11.03	41.1522633745	40.0785854617	37.1141595442	32.7786843614	PLoS_ONE	24718599	13	166	433	6413	243	3563	2014
13.53	12.03	56.3063063063	46.8635911052	-6.8576535627	27.3498591534	PLoS_ONE	24718595	11	151	507	5671	222	3013	2014
14.88	13.26	60.2870813397	53.2786885246	-5.4117424242	17.0029848676	PLoS_ONE	24718594	6	130	437	6189	209	3172	2014
12.32	11.38	46.8599033816	41.445547778	22.8153532609	32.0370078744	PLoS_ONE	24718593	8	255	386	10917	207	6143	2014
12.3	12.26	48.8986784141	47.994111152	24.0248917034	29.3293739877	PLoS_ONE	23056304	12	257	439	10023	227	5434	2012
12.06	12.43	48.5	48.8225399495	22.8656153846	16.0960324766	PLoS_ONE	24718592	13	109	398	4739	200	2378	2014
13.35	12.13	55.0561797753	48.2506361323	5.698573898	27.4492752356	PLoS_ONE	24718591	13	179	569	6004	267	3144	2014
11.69	12.06	43.115942029	45.7387796268	27.1872924901	30.2823701155	PLoS_ONE	24718589	11	164	503	7126	276	3966	2014
11.97	11.36	44.8412698413	40.9113754398	23.807	33.5989428966	PLoS_ONE	24718587	10	234	469	10396	252	5969	2014
11.79	11.58	46	43.3105903293	34.0612	30.3095359916	PLoS_ONE	24718586	14	151	457	6131	250	3371	2014
12.77	12.04	51.598173516	46.648882961	16.2683686177	23.2946814332	PLoS_ONE	24718585	11	144	441	5757	219	2999	2014
11.69	12.1	42.96875	46.0898213976	32.1400625	31.4466506892	PLoS_ONE	24718581	10	242	450	10307	256	5767	2014
12.07	11.48	47.2440944882	42.1595453589	31.1262961841	32.8497747577	PLoS_ONE	24718579	13	198	468	8403	254	4751	2014
11.98	11.72	40.7407407407	41.6666666667	16.6583333333	21.2792058271	PLoS_ONE	24718577	7	133	482	7377	270	4032	2014
13.27	12.46	54.0540540541	49.247233811	2.1452432432	21.2231632679	PLoS_ONE	24718573	10	260	478	10693	222	5513	2014
12.91	12.31	49.1803278689	45.565291729	-3.9552868852	13.2616696229	PLoS_ONE	23056303	6	157	389	9033	183	4679	2012
13.35	12.54	52.6548672566	49.1195116224	18.3196570796	24.1921515882	PLoS_ONE	24718571	8	184	427	8012	226	4259	2014
12.28	11.39	47.3404255319	42.2770919067	13.7825	26.1578006949	PLoS_ONE	24718564	8	167	376	6830	188	3645	2014
13.59	12.14	56.2724014337	46.3917525773	2.2063771712	18.2716006686	PLoS_ONE	24718563	13	155	603	7164	279	3686	2014
13.75	12.01	57.3099415205	46.9783715013	17.9183223684	32.5457912865	PLoS_ONE	24718561	8	164	338	5754	171	3144	2014
11.99	12.88	47.2222222222	52.8552456839	16.2316666667	13.128181409	PLoS_ONE	24718556	6	208	220	7803	108	3765	2014
12.63	12.47	49.4736842105	49.7608859804	0.1708552632	18.8286685375	PLoS_ONE	24718555	8	201	410	7887	190	3973	2014
13.33	12.45	54.6979865772	49.6875	3.8226174497	21.7442857143	PLoS_ONE	24718519	14	294	639	11248	298	5760	2014
11.89	11.61	47.2049689441	44.9001237405	25.4972267081	32.2008073011	PLoS_ONE	24718502	10	318	314	10470	161	5657	2014
14.07	12.55	58.0487804878	49.6566077003	-11.4846189024	20.6417532652	PLoS_ONE	24718498	8	223	466	9333	205	4805	2014
12.35	12.36	47.4576271186	47.0491803279	25.3012217514	26.611069957	PLoS_ONE	24718496	12	187	546	8868	295	4880	2014
13.05	13.1	51.1627906977	54.1505376344	14.685247093	24.6549946237	PLoS_ONE	23056302	8	126	419	4492	215	2325	2012
11.99	12.25	46.1988304094	48.1638717894	22.3709539474	26.3266038262	PLoS_ONE	24718491	8	232	329	8904	171	4711	2014
11.42	11.56	43.5897435897	43.2577245937	26.9092527473	27.5022389868	PLoS_ONE	24718483	15	253	521	10382	273	5599	2014
12.63	12.2	50.4	47.8007419184	20.5499666667	28.8317297124	PLoS_ONE	24718460	6	92	244	3506	125	1887	2014
13.23	12.4	54.2168674699	48.8547869904	6.3809789157	22.7498480313	PLoS_ONE	24718459	8	206	352	8390	166	4366	2014
11.86	11.25	46.7153284672	40.856153604	22.7231979927	27.9843581278	PLoS_ONE	24718440	8	136	270	5826	137	3177	2014
12.54	12.12	49.1803278689	47.4662162162	8.8693340164	25.5829610493	PLoS_ONE	24718422	8	119	378	4508	183	2368	2014
12.8	12.12	50.1818181818	44.5993914807	16.8745454545	22.3893762677	PLoS_ONE	24718419	11	272	535	14453	275	7888	2014
13.37	12.59	55.3435114504	51.401409605	13.3040369935	23.3296539807	PLoS_ONE	24718418	13	362	536	12000	262	6101	2014
12.79	11.59	51.8691588785	42.7	21.8419073917	30.969202439	PLoS_ONE	24718388	11	246	418	10717	214	6000	2014
12.66	12.51	48.2352941176	47.428246661	19.8249019608	20.5506713555	PLoS_ONE	24718387	9	252	477	13139	255	7038	2014
11.29	11.73	41.6243654822	43.4835402051	39.8959503666	36.9036318762	PLoS_ONE	23056301	9	300	337	12691	197	7412	2012
13.27	11.86	52.1739130435	45.0229709035	-4.2732718489	25.9968253879	PLoS_ONE	24718375	9	204	546	8542	253	4571	2014
13.97	13.03	54.4802867384	50.8204751408	-2.0082862903	14.2953578202	PLoS_ONE	24718371	8	148	572	7941	279	4083	2014
12.68	11.84	48.2608695652	45.4201680672	6.9824456522	25.1653213917	PLoS_ONE	24718370	8	342	464	13544	230	7140	2014
14.23	12.88	60.8333333333	52.7777777778	13.81	17.3607303371	PLoS_ONE	24718369	12	174	490	6468	240	3204	2014
12.46	12.46	50	49.649368864	17.6712977099	17.1352872825	PLoS_ONE	24718368	14	179	527	7142	262	3565	2014
11.37	11.1	41.726618705	40.1936547178	38.1618405276	39.5732511283	PLoS_ONE	24718364	12	215	477	8282	278	4854	2014
12.68	12.17	50.8928571429	47.206068268	4.5025162338	21.3323526695	PLoS_ONE	24718359	11	182	481	7641	224	3955	2014
13.73	13.03	58.064516129	53.5662650602	5.5656774194	14.2889874042	PLoS_ONE	24718314	10	220	401	8506	186	4150	2014
12.34	11.88	46.7924528302	45.5292345611	20.9533490566	33.070874012	PLoS_ONE	24718312	10	342	498	13129	265	7303	2014
11.79	11.8	44.9152542373	45.1631872979	26.971348228	23.6210044502	PLoS_ONE	24718311	11	163	441	6514	236	3401	2014
12.05	12.47	48.3870967742	49.2258972555	15.7621774194	18.9228295492	PLoS_ONE	24718309	8	133	257	5584	124	2842	2014
13.04	12.89	51.724137931	51.7374517375	19.6981034483	17.5171474425	PLoS_ONE	24718308	7	166	333	7164	174	3626	2014
13.6	11.9	56.0483870968	45.905511811	11.681202346	30.3887528575	PLoS_ONE	24718306	11	186	505	7010	248	3810	2014
12.7	12.27	49.4623655914	46.1224489796	17.9554252199	21.1837301587	PLoS_ONE	24718304	11	144	538	7322	279	3920	2014
11.66	11.82	44.1176470588	44.5945945946	20.5450735294	27.5153746533	PLoS_ONE	24718297	8	274	331	11600	170	6290	2014
12.6	11.82	50.5	45.9665466864	16.066	31.8017808104	PLoS_ONE	24718292	10	254	403	8718	200	4723	2014
12.83	12.93	52.0408163265	51.9022493752	19.0358979592	15.8224254169	PLoS_ONE	24718291	10	163	389	7176	196	3601	2014
12.9	11.84	52.027027027	43.5358255452	16.7466216216	23.8589836449	PLoS_ONE	24718290	7	96	295	4730	148	2568	2014
13.68	12.7	57.7380952381	51.0306917087	6.099047619	30.6181554648	PLoS_ONE	24718286	9	324	361	12053	168	6549	2014
13.17	12.44	53.9923954373	49.610151353	12.2756741737	21.4252770743	PLoS_ONE	24718268	13	335	541	12803	263	6541	2014
13.51	12.42	56.4102564103	49.0317264112	0.0548076923	20.0191791212	PLoS_ONE	23383109	10	231	431	9495	195	4854	2013
12.93	12.67	53.1746031746	51.0737472948	22.0507142857	23.9996606999	PLoS_ONE	23056300	14	307	496	11572	252	6007	2012
12.34	11.74	48.3870967742	44.2778898818	14.3354094293	30.4046641869	PLoS_ONE	24718264	13	155	563	6303	279	3469	2014
13.22	12.43	53.1034482759	47.7163845417	18.940316092	21.102841204	PLoS_ONE	24718262	12	247	560	11843	290	6262	2014
13.29	12.83	51.6605166052	47.9992153786	10.8183476835	12.077847751	PLoS_ONE	24718261	9	157	530	9750	271	5098	2014
12.16	12.45	46.4435146444	49.2810015226	9.836751046	17.9661863221	PLoS_ONE	24718260	10	283	488	11715	239	5911	2014
12.57	12.93	50.2487562189	51.5952042268	12.1827537313	12.4660015475	PLoS_ONE	24718259	10	213	414	9942	201	4921	2014
12.98	12.26	53.3783783784	49.4016649324	9.1399324324	24.9330567118	PLoS_ONE	24718257	8	232	313	7501	148	3844	2014
13.15	11.88	53.7634408602	47.3020017406	-1.9900537634	28.6153767251	PLoS_ONE	24718254	9	147	413	4410	186	2298	2014
13.67	12.81	56.1320754717	50.9393219607	12.5289412998	23.4131461887	PLoS_ONE	24718108	9	203	427	8773	212	4631	2014
13.43	12.51	56.976744186	49.9165739711	14.7099854651	18.4911591713	PLoS_ONE	24718105	16	179	536	7139	258	3596	2014
12.39	11.73	48.4429065744	43.2749833813	13.8998349747	21.4094775795	PLoS_ONE	24718092	13	177	582	8511	289	4513	2014
13.61	11.81	56.3706563707	44.7329740323	3.642202381	31.5744585987	PLoS_ONE	23056299	12	273	555	11037	259	6123	2012
11.52	11.32	44.0860215054	43.1655871118	30.5818064516	37.1423445182	PLoS_ONE	24718089	10	346	346	10820	186	6021	2014
12.35	11.78	44.3636363636	44.8079034029	16.5880113636	30.1652166653	PLoS_ONE	24718087	8	212	505	8338	275	4555	2014
12.91	12.36	52.1929824561	47.5867908552	11.7731339713	21.0616484807	PLoS_ONE	24718052	11	291	469	13490	228	7086	2014
13.32	12.94	52.6315789474	51.338255653	9.8623803828	20.7893642773	PLoS_ONE	24718036	11	180	607	8279	304	4334	2014
11.82	11.61	45.9016393443	44.5416164053	13.7301324086	25.2906197829	PLoS_ONE	24718033	13	175	502	6362	244	3316	2014
13.2	12.73	54.3378995434	51.2922465209	23.9943960149	21.8291045726	PLoS_ONE	24718032	11	225	421	8807	219	4527	2014
12.48	11.58	44.8	40.2558762273	24.7346	32.7328370525	PLoS_ONE	24718030	7	105	431	5626	250	3361	2014
13.03	12.36	52.6501766784	47.3835920177	17.3328703452	24.6591321754	PLoS_ONE	24718023	13	180	560	8356	283	4510	2014
11.9	11.77	44.7916666667	44.6284032377	27.815625	28.7275760785	PLoS_ONE	24717982	8	247	351	10009	192	5436	2014
13.5	12.27	50.5263157895	45.7259953162	6.1892105263	21.2398110851	PLoS_ONE	24717979	5	180	364	9491	190	5124	2014
12.43	12.51	47.9674796748	49.8449393854	14.0416097561	20.6162201297	PLoS_ONE	23056298	5	175	244	6945	123	3547	2012
13.28	11.76	52.5925925926	43.9352107491	1.4566666667	18.4806679445	PLoS_ONE	24717972	5	227	284	10536	135	5433	2014
13.91	12.35	57.3770491803	47.2137060415	-10.3613278689	15.2962768136	PLoS_ONE	24717936	10	218	555	10862	244	5545	2014
12.17	11.66	45.4849498328	41.8439716312	28.4367588933	30.8443421053	PLoS_ONE	24717935	11	188	533	9314	299	5358	2014
13.62	12.27	55.6213017751	47.657101344	10.1264497041	20.8480662042	PLoS_ONE	24717922	7	123	344	5313	169	2753	2014
12.8	12.3	53.3898305085	49.6089385475	-0.2786228814	28.0753169216	PLoS_ONE	24717913	8	214	268	6846	118	3580	2014
11.85	11.92	44.8979591837	44.2329591671	13.8171193093	22.2847615159	PLoS_ONE	24717898	13	234	591	11472	294	6147	2014
12.76	11.88	51.8367346939	45.4175905395	14.0171742543	21.4148298891	PLoS_ONE	24717837	13	125	503	5228	245	2706	2014
11.96	11.92	43.75	44.7503294772	25.9482638889	37.9890382991	PLoS_ONE	24717815	9	279	460	11624	256	6829	2014
11.15	9.55	42.4242424242	31.1236863379	32.2814393939	49.6390935443	PLoS_ONE	24717799	18	245	554	7995	297	4948	2014
12.64	12.63	51.724137931	51.9042717447	9.629115353	18.9174419824	PLoS_ONE	24717768	12	241	432	7880	203	3886	2014
13.36	12.42	56	50.054505814	15.1108	32.2670366947	PLoS_ONE	23056297	14	309	513	10181	250	5504	2012
12.08	11.86	43.956043956	43.8146754468	17.6928205128	31.6804652542	PLoS_ONE	24717714	9	161	511	7456	273	4252	2014
11.62	11.77	43.654822335	43.6418359669	26.1538183869	26.4506299876	PLoS_ONE	24717684	9	213	369	9743	197	5316	2014
12.63	12.25	49.8007968127	47.9987684729	18.8562187613	19.9342500397	PLoS_ONE	24717647	11	155	489	6359	251	3248	2014
13.06	12.52	52.7027027027	49.218328841	21.5803783784	18.2561671976	PLoS_ONE	24717541	10	165	427	7269	222	3710	2014
9.92	11.24	34.0136054422	40.0216333153	37.9762117347	23.5878266226	PLoS_ONE	24717536	8	214	261	10290	147	5547	2014
14.14	12.95	57.4257425743	50.5427408412	0.8063861386	18.7782103121	PLoS_ONE	24717472	7	275	422	14013	202	7370	2014
13.29	13.15	53.3936651584	52.5608568647	7.7346405229	13.2901874741	PLoS_ONE	24717448	9	209	455	10234	221	5135	2014
13.09	11.92	54.0540540541	45.1020408163	6.2818243243	20.4056914894	PLoS_ONE	24717403	8	188	318	8477	148	4410	2014
12.59	11.79	46.3087248322	43.8702314966	12.8278933632	26.1470833251	PLoS_ONE	24717283	9	249	565	11288	298	6134	2014
14.96	12.3	61.8181818182	47.0344623576	-3.4940909091	20.3832829321	PLoS_ONE	24714805	7	271	464	12877	220	6761	2014
12.55	12.27	48.951048951	47.9718543046	21.1350757576	33.2669564262	PLoS_ONE	23056296	6	113	273	4337	143	2416	2012
12.5	12.28	49.6296296296	48.9810562572	29.4008974359	31.7228182368	PLoS_ONE	24714781	13	380	499	12890	270	6968	2014
10.52	10.81	36.5671641791	36.8952461085	40.8517412935	33.5519135886	PLoS_ONE	24714736	12	175	454	8188	268	4754	2014
15.39	13.1	66.6666666667	53.2577273738	-4.1498863636	24.8632189864	PLoS_ONE	24714733	8	211	435	8523	198	4497	2014
13.08	12.64	51.5570934256	48.9807582397	9.2117804341	13.886361221	PLoS_ONE	24714732	11	205	584	10359	289	5249	2014
11.81	11.67	44.9579831933	44.5338099494	24.5606455309	30.0842235636	PLoS_ONE	24714730	11	167	451	6204	238	3357	2014
12.66	12.19	51.5151515152	48.02378454	14.2377272727	17.6998938105	PLoS_ONE	24714697	11	146	408	5720	198	2859	2014
13.76	12.34	57.3643410853	49.4201183432	7.9427325581	29.1016257206	PLoS_ONE	24714696	12	233	540	7957	258	4225	2014
12.76	11.95	51.8518518519	45.8538299368	21.1372142857	20.845421108	PLoS_ONE	24714693	10	131	372	5515	189	2846	2014
13.67	13.07	56.0185185185	52.9352226721	7.4	15.2758428145	PLoS_ONE	24714692	9	137	447	5942	216	2964	2014
13.23	12.51	52.7559055118	48.6190089358	7.8571496063	24.870414138	PLoS_ONE	24714691	10	204	520	9165	254	4924	2014
11.78	12.35	41.568627451	48.4133915575	13.9077573529	23.6022973526	PLoS_ONE	23056295	8	160	484	6555	255	3435	2012
14.03	13.05	60.3571428571	53.4679543459	-1.2775	9.3481344038	PLoS_ONE	24714687	16	291	630	11957	280	5695	2014
12.34	12.21	48.1818181818	48.1228668942	14.5359090909	24.056696177	PLoS_ONE	24714676	10	149	442	5639	220	2930	2014
12.7	12.25	50.406504065	47.5050801535	23.8773725055	24.1567480575	PLoS_ONE	24714675	11	198	466	8375	246	4429	2014
13.56	11.51	53.2710280374	42.4128503076	2.2564018692	33.9456910071	PLoS_ONE	24714673	7	371	439	15447	214	8778	2014
13.05	11.15	52.427184466	40.6724862593	11.9387001079	32.6887325412	PLoS_ONE	24714671	9	140	418	5547	206	3093	2014
12.04	12.27	47.9553903346	48.7680148768	16.1673385223	21.6153005609	PLoS_ONE	24714670	16	229	552	8449	269	4302	2014
14.01	12.85	57.3033707865	50.2550538447	4.5142752809	18.396296808	PLoS_ONE	24714666	10	206	553	10158	267	5293	2014
13.59	12.09	56.783919598	46.8441391155	16.5862487437	29.8114130174	PLoS_ONE	24714665	10	327	400	12829	199	6987	2014
12.94	12.33	51.3888888889	47.6137001684	3.875	17.2372428224	PLoS_ONE	24714661	9	225	456	10452	216	5343	2014
12.68	12.37	50.3225806452	48.8549618321	5.8812903226	19.2486843989	PLoS_ONE	24714659	7	192	327	7749	155	3930	2014
13.18	12.13	53.2846715328	46.8873970095	21.2518673966	31.1242930082	PLoS_ONE	23056294	6	298	263	11883	137	6554	2012
13.27	12.64	54.0540540541	51.1051435654	12.8155135135	24.5142524648	PLoS_ONE	24714658	5	258	225	9343	111	4841	2014
12.62	12.03	51.875	47.3513011152	21.92375	28.7116914498	PLoS_ONE	24714656	10	116	319	4052	160	2152	2014
13.36	12.88	56.338028169	53.0537459283	4.8905012428	15.9365732899	PLoS_ONE	24714653	17	280	621	10050	284	4912	2014
13.55	12.4	56.7708333333	48.6655112652	13.74075	25.890474568	PLoS_ONE	24714646	10	132	394	5414	192	2885	2014
12.62	12.55	52	51.3232514178	10.946825	21.7750766862	PLoS_ONE	24714645	8	194	266	6320	125	3174	2014
12.97	11.1	51.9417475728	40.2582691436	15.6348166127	34.4999309879	PLoS_ONE	24714643	9	197	409	7805	206	4414	2014
13.71	13.2	55.4621848739	53.5367170626	5.1064939309	19.9890460329	PLoS_ONE	24714640	9	166	492	7189	238	3704	2014
12.62	12.47	49.2307692308	48.9309210526	3.3497596154	19.6260245507	PLoS_ONE	24714638	8	164	412	7099	195	3648	2014
14.24	13.42	58.9743589744	53.8670284939	-25.6319230769	-3.1338903001	PLoS_ONE	24714637	9	172	570	9611	234	4422	2014
11.88	12.2	46.3855421687	47.1856287425	15.8560575636	19.9317608533	PLoS_ONE	24714636	9	112	338	4862	166	2505	2014
11.85	12.61	44.5614035088	48.2751411248	14.7161184211	17.7469138198	PLoS_ONE	23056293	12	175	566	9122	285	4783	2012
11.73	11.72	44.1176470588	45.1588785047	21.263627451	24.7115957776	PLoS_ONE	24714635	9	139	392	5141	204	2675	2014
12.32	11.91	50	46.5403128761	38.1967341772	39.2453512757	PLoS_ONE	24714634	10	178	285	5840	158	3324	2014
12.63	10.34	50.5660377358	35.5979899497	17.5831059507	39.9452122285	PLoS_ONE	24714630	13	227	528	8506	265	4975	2014
13.63	12.77	57.5630252101	52.9462439697	8.3888267615	24.1037055339	PLoS_ONE	24714627	13	370	506	11444	238	5804	2014
13.48	13.41	55.7142857143	55.5063075349	2.22	20.393881845	PLoS_ONE	24714620	10	144	455	5747	210	2933	2014
12.67	12.39	51.6	49.0201729107	20.5252	19.5745228005	PLoS_ONE	24714617	14	170	497	6831	250	3470	2014
12.45	11.99	48.7804878049	45.0862979923	7.3700554324	20.8507177441	PLoS_ONE	24714616	11	114	514	5393	246	2839	2014
12.05	12.5	46.4285714286	49.5145631068	11.645861678	20.545630018	PLoS_ONE	24714615	9	269	401	11043	196	5665	2014
13.24	12.29	55.8252427184	47.4101157831	16.6229985063	25.8102671866	PLoS_ONE	24714614	13	139	424	6093	206	3282	2014
12.93	12.42	52.8301886792	48.86002886	12.0873327616	19.86783738	PLoS_ONE	24714607	11	161	439	6763	212	3465	2014
12.34	12.61	48.7654320988	50.6233690925	24.3923611111	26.7800606553	PLoS_ONE	23056292	8	175	310	6525	162	3449	2012
13.51	11.65	56.0240963855	43.9678284182	6.8906174699	28.8424235536	PLoS_ONE	24714605	8	207	351	8256	166	4476	2014
12.61	12.34	50.6329113924	48.1901379593	24.0140664557	29.9288910614	PLoS_ONE	24714595	8	332	304	13372	158	7321	2014
12.06	12.12	46.4730290456	44.0651052005	20.3117955488	21.0640639191	PLoS_ONE	24714591	11	82	468	4603	241	2519	2014
11.79	12.2	45.7142857143	47.5837381744	38.5339089482	29.5454924917	PLoS_ONE	24714590	13	185	432	7204	245	3911	2014
13.05	11.88	53.488372093	45.7494025265	20.9442706131	29.0052310987	PLoS_ONE	24714586	11	143	422	5437	215	2929	2014
13.2	11.78	50.2538071066	45.3859060403	3.8797250423	27.6796848134	PLoS_ONE	24714585	6	121	395	4485	197	2384	2014
12.36	12.15	47.1042471042	45.3277336133	7.1001679537	26.2579651212	PLoS_ONE	24714576	10	244	531	12045	259	6667	2014
13.74	12.41	54.9504950495	48.8497307881	-0.450049505	18.2499497522	PLoS_ONE	24714568	7	192	425	8065	202	4086	2014
12.47	12.36	49.5098039216	49.6304118268	4.4878235294	25.1867017991	PLoS_ONE	24714551	10	159	438	5491	204	2841	2014
12.28	12.1	48.2456140351	47.3467990414	1.0126076555	14.772660863	PLoS_ONE	24714550	11	147	498	5935	228	2921	2014
12.32	12.21	49.173553719	46.7649857279	20.8379052765	17.8601254044	PLoS_ONE	23056291	13	175	478	8179	242	4204	2012
11.27	12	41.975308642	46.6333030027	21.78125	23.171752928	PLoS_ONE	24714547	8	109	315	4240	162	2198	2014
12.66	11.9	49.2753623188	44.85428051	18.6046837945	25.0418175339	PLoS_ONE	24714529	11	184	531	8180	276	4392	2014
12.71	12.81	49.504950495	50.7369875633	19.9636757426	18.1688042773	PLoS_ONE	24714516	8	186	385	8467	202	4342	2014
13.57	12.46	53.2407407407	47.1187175043	11.7983333333	27.994804765	PLoS_ONE	24714514	7	166	418	8218	216	4616	2014
13.62	12.72	53.4246575342	50.8005822416	-6.0953424658	12.8024473135	PLoS_ONE	24714509	7	161	469	6999	219	3435	2014
12.21	12.37	47.2324723247	49.2261392949	6.5963115006	22.9706017657	PLoS_ONE	24714506	12	239	568	9024	271	4652	2014
11.29	11.27	43.3198380567	41.8042226488	28.4565560054	31.5512675624	PLoS_ONE	24714490	15	125	472	4746	247	2605	2014
12.99	13.2	53.5	54.5634050022	9.8744545455	14.0459472701	PLoS_ONE	24714453	11	239	422	9344	200	4558	2014
12.59	12.79	50.7936507937	49.8264893002	16.2134047619	16.6273019086	PLoS_ONE	24714441	10	133	383	6696	189	3458	2014
11.79	11.63	41.4383561644	42.4933251181	16.2929299848	24.1531250737	PLoS_ONE	24714439	9	376	544	18002	292	9738	2014
12.56	11.86	48.8584474886	44.8135198135	10.6188584475	23.9581128331	PLoS_ONE	23383108	9	222	444	9696	219	5148	2013
12.3	12.44	45.8515283843	47.3836011537	23.3579175764	24.6762677858	PLoS_ONE	24714419	8	274	418	13356	229	7281	2014
11.87	11.98	46.511627907	46.8824531516	19.8430717054	23.7480222015	PLoS_ONE	24714418	12	155	429	5685	215	2935	2014
12.82	12.41	49.6323529412	48.320610687	33.0431764706	25.8165424338	PLoS_ONE	24714417	10	170	470	7319	272	3930	2014
13.35	12.62	56.5022421525	49.9040307102	8.5688452915	14.4031698656	PLoS_ONE	24714416	14	140	480	6273	223	3126	2014
13.37	12.74	53.8461538462	49.9535171986	-0.1049149944	18.1825591012	PLoS_ONE	24714405	12	264	642	12499	299	6454	2014
12.85	12.16	52.0833333333	46.695325094	9.58	23.4666709109	PLoS_ONE	24714401	12	161	502	7035	240	3722	2014
12.76	13.02	50.8474576271	53.8105165624	17.5679555085	18.022867194	PLoS_ONE	24714389	8	241	349	8707	177	4317	2014
13.16	11.97	56.0846560847	49.2040194197	2.8944047619	26.2411706486	PLoS_ONE	24714388	14	776	425	17694	189	8857	2014
11.89	11.36	46.1538461538	42.4515424515	25.6517307692	27.9260469177	PLoS_ONE	24714387	10	178	372	6842	195	3663	2014
12.63	11.8	51.0638297872	44.9883449883	23.953	36.3230402098	PLoS_ONE	24714386	5	80	182	3017	94	1716	2014
11.96	12.16	48.0769230769	49.0857946554	31.5030769231	23.0830915287	PLoS_ONE	23056290	7	91	197	2822	104	1422	2012
12.58	12.19	50.3105590062	48.6059092801	14.0553299689	28.4319317306	PLoS_ONE	24714383	8	136	328	4558	161	2403	2014
13.51	12.79	54.6666666667	50.156128025	-7.668	7.7651559764	PLoS_ONE	24714369	9	103	503	5264	225	2562	2014
10.84	12.04	38.9830508475	46.4689265537	52.0949576271	38.9205007704	PLoS_ONE	24714367	14	132	465	4892	295	2832	2014
14.96	12.55	62.037037037	50.0924214418	3.5733333333	28.123305308	PLoS_ONE	24714365	7	134	439	5059	216	2705	2014
13.27	12.15	56.2091503268	48.8533494267	6.6231470588	30.839605045	PLoS_ONE	24714362	10	411	334	12506	153	6628	2014
12.24	11	50	40.6032482599	15.8352729529	29.4587956569	PLoS_ONE	24714360	13	157	388	5630	186	3017	2014
13.54	12.48	56.0810810811	50.1433838591	9.3155405405	18.9298559594	PLoS_ONE	24714343	7	131	308	4876	148	2441	2014
12.43	12.12	48.1203007519	47.3850121794	6.0934620643	23.3668170175	PLoS_ONE	24714329	11	347	554	13451	266	6979	2014
12.22	12.8	47.6595744681	51.592012952	28.5509090909	17.0112119386	PLoS_ONE	24714221	11	90	435	3700	235	1853	2014
12.87	12.63	52.3364485981	50.2232142857	20.6559260833	19.790150076	PLoS_ONE	24714210	11	188	421	7877	214	4032	2014
12.62	12.03	49.756097561	46.7394601153	17.4043360434	24.598791787	PLoS_ONE	23056289	9	161	403	6292	205	3297	2012
13.18	12.86	53.5714285714	51.0737294202	13.8040249433	20.0804861733	PLoS_ONE	24714200	9	239	396	10768	196	5588	2014
12.99	12.01	51.3274336283	45.5014395393	8.7781956735	22.3042865637	PLoS_ONE	24714198	9	347	461	15780	226	8336	2014
13.14	12.95	53.2994923858	52.4813895782	9.835036661	16.3153569491	PLoS_ONE	24714189	9	311	407	12917	197	6448	2014
12.86	12.9	53.5294117647	53.4653465347	21.9486363636	21.4105743226	PLoS_ONE	24714187	11	152	340	5031	170	2525	2014
12.97	12.26	52.3148148148	47.7907232359	18.8443333333	25.4862409687	PLoS_ONE	24714177	10	210	424	8569	216	4549	2014
13.26	12.52	54.8571428571	49.8838559814	20.316031746	22.377107503	PLoS_ONE	24714166	9	341	345	13349	175	6888	2014
11.7	11.46	45.5284552846	42.9302779132	23.5829268293	24.5468839942	PLoS_ONE	24714164	14	194	481	7798	246	4102	2014
11.88	11.49	45.7249070632	42.7612903226	43.3646496997	38.3895225806	PLoS_ONE	24714162	13	175	453	6686	269	3875	2014
13.29	12.4	53.5714285714	46.8285280728	1.6928571429	21.2790752122	PLoS_ONE	24714161	7	239	359	12274	168	6590	2014
12.99	11.23	51.711026616	41.617881852	13.6889457311	35.666912982	PLoS_ONE	24714159	11	365	525	13350	263	7516	2014
11.55	12.37	42.7807486631	48.9809123261	10.7425300802	15.9250759426	PLoS_ONE	23056288	8	153	381	6226	187	3091	2012
12.97	12.09	53.3898305085	47.4829632886	9.8885071708	25.0914341801	PLoS_ONE	24714157	13	235	498	8716	236	4549	2014
13.09	12.05	52	47.201584943	7.607	29.3067109813	PLoS_ONE	24714156	8	208	411	7533	200	4038	2014
12.14	12.18	45.5696202532	47.0105062082	20.0091983122	19.9193821633	PLoS_ONE	24714115	6	232	299	10149	158	5235	2014
11.99	11.73	45.2941176471	44.3247503941	17.4638235294	26.5968549658	PLoS_ONE	24714107	7	173	331	7104	170	3806	2014
12.3	12.99	47.0852017937	52.2204138572	29.5573044345	25.7161465523	PLoS_ONE	24714106	9	193	401	8058	223	4301	2014
13.69	12.28	48.7394957983	46.7624086672	-9.9680756303	24.7067493023	PLoS_ONE	24714096	5	156	474	7333	238	3969	2014
12.65	12.53	48.9436619718	48.6374611935	7.5570102433	12.6986864407	PLoS_ONE	24714095	11	118	581	5798	284	2899	2014
11.57	11.91	44.1025641026	44.2246555987	42.1378846154	26.2744193545	PLoS_ONE	24714094	10	109	334	5160	195	2831	2014
12.5	10.97	44.3333333333	38.4038287414	14.5185	37.6065759172	PLoS_ONE	24714065	8	303	547	13098	300	7731	2014
11.86	12.69	45.0495049505	50.8947528056	18.2043839384	19.5181730427	PLoS_ONE	24714064	9	161	396	6490	202	3297	2014
12.22	11	45.5357142857	38.8586956522	19.79	37.5915577417	PLoS_ONE	23056287	4	237	210	10024	112	5888	2012
12.7	12.52	49.3506493506	49.2874522072	17.0768398268	18.0540210556	PLoS_ONE	24714063	6	130	298	5656	154	2877	2014
13.64	12.43	55.1724137931	47.9472744748	-3.1185689655	14.415229257	PLoS_ONE	24714052	10	296	566	14415	261	7283	2014
12.26	12.46	49.2063492063	49.6533795494	14.3764069264	7.9829809359	PLoS_ONE	24714044	11	116	391	4874	189	2308	2014
14.34	12.81	61.9047619048	52.3726599913	3.5811904762	24.5823248924	PLoS_ONE	24714040	9	252	366	8892	168	4594	2014
12.93	12.46	51.5337423313	49.248434238	3.1006134969	13.7268454379	PLoS_ONE	24714030	7	227	347	9721	163	4790	2014
13.41	12.74	54.6666666667	49.3334892423	-10.8860769231	10.7648729631	PLoS_ONE	24714029	13	324	689	17112	300	8552	2014
12.17	12.13	46.6101694915	46.4067104965	15.8318474576	18.8452755502	PLoS_ONE	24714028	10	188	466	8560	236	4411	2014
14.35	13.15	61.9469026549	53.0067702111	-2.0693289086	8.8283795337	PLoS_ONE	24714027	12	109	507	5183	226	2511	2014
13.34	12.76	54.5454545455	48.5872576177	19.4462587413	16.2348578925	PLoS_ONE	24713994	13	123	558	6862	286	3610	2014
12.18	11.78	46.6386554622	44.5372460497	10.2788403361	28.235617731	PLoS_ONE	24713982	10	197	485	8157	238	4430	2014
13.53	12.81	56.0344827586	51.4863258026	22.4268652038	22.883566736	PLoS_ONE	23056286	11	240	447	9699	232	5046	2012
12.51	12.14	49.7777777778	47.8522984175	14.6176363636	21.7614773682	PLoS_ONE	24713888	11	139	456	5198	225	2654	2014
13.01	12.92	51.8518518519	51.4686684073	-1.6083333333	11.2165836207	PLoS_ONE	24713873	9	131	470	6225	216	3064	2014
13.08	12.1	53.5564853556	47.1770091556	16.0036837517	33.5879133817	PLoS_ONE	24713872	12	192	482	7086	239	3932	2014
12.93	12.46	52.9100529101	49.813034188	6.8134047619	21.8652963918	PLoS_ONE	24713870	10	194	404	7319	189	3744	2014
13.82	12.29	55.9633027523	49.0536971831	15.4092775229	20.9357909705	PLoS_ONE	24713868	8	247	422	8982	218	4544	2014
13.2	12.42	50.9803921569	48.1736140954	0.4936470588	20.6960256922	PLoS_ONE	24713864	5	98	317	4457	153	2327	2014
11.86	11.67	45.1776649746	44.4540229885	19.7121940214	26.1075948023	PLoS_ONE	24713851	9	341	384	13164	197	6960	2014
12.34	12.2	47.9853479853	47.6377952756	4.6272664835	15.4915303946	PLoS_ONE	24713823	12	205	578	8675	273	4318	2014
12.72	12.19	50.2702702703	47.5599892154	25.1382601351	33.2836371985	PLoS_ONE	24713822	8	176	346	6671	185	3709	2014
14.55	12.97	62.1621621622	52.7481409635	-8.525027027	13.6560396341	PLoS_ONE	24713821	10	306	506	12625	222	6186	2014
11.49	11.32	44	42.2999713221	30.6014545455	29.2369398713	PLoS_ONE	23056285	11	172	373	6472	200	3487	2012
11.89	11.77	46	44.4649446494	15.643	24.3925847377	PLoS_ONE	24713820	10	194	404	8188	200	4336	2014
14.7	12.62	63.3333333333	49.9880411385	4.605	22.862853735	PLoS_ONE	24713808	7	191	320	7994	150	4181	2014
13.45	13.33	52.3131672598	53.8831793938	9.2561882167	14.5047985164	PLoS_ONE	24713807	9	322	551	15274	281	7687	2014
13.27	12.02	54.0909090909	45.4918968272	12.9977272727	31.5285044536	PLoS_ONE	24713651	10	181	446	7806	220	4381	2014
11.37	11.75	44.2857142857	45.6786066382	21.6042857143	24.3112009304	PLoS_ONE	24713637	14	167	422	5900	210	3043	2014
12.8	12.38	49.5867768595	48.8669950739	9.9931910009	24.5448965517	PLoS_ONE	24713633	9	245	485	9674	242	5075	2014
12.93	12.62	52.140077821	49.6503496503	30.0519471466	23.7610664648	PLoS_ONE	24713625	12	118	471	5129	257	2717	2014
13.95	12.8	58.371040724	51.3329383886	9.8442239819	19.5809951107	PLoS_ONE	24713621	10	158	456	6607	221	3376	2014
12.55	12.2	48.2905982906	46.5969428801	19.1988461538	21.4317300017	PLoS_ONE	24713620	9	255	446	11803	234	6215	2014
13.45	12.84	56.3636363636	53.2654494382	12.1048484848	21.990712212	PLoS_ONE	24713619	6	179	229	5679	110	2848	2014
12.37	12.17	48.7922705314	47.4860335196	22.3462391304	30.0321861597	PLoS_ONE	23056284	10	155	400	5930	207	3222	2012
11.84	12.32	46.3917525773	48.1592039801	24.0949156514	22.4884117456	PLoS_ONE	24713618	11	92	378	3853	194	2010	2014
12.95	11.93	53.5714285714	46.3928201588	-3.2703021978	23.0527356468	PLoS_ONE	24710620	13	148	510	5613	224	2897	2014
12.42	12.61	46.9314079422	49.2753623188	20.5144458484	24.0276975782	PLoS_ONE	24710606	10	243	518	10975	277	5865	2014
12.8	12.12	51.1363636364	47.0144284129	3.4481818182	16.471065062	PLoS_ONE	24710600	12	211	565	8983	264	4505	2014
13.18	12.4	52.7027027027	47.5557664926	5.3577927928	19.109769957	PLoS_ONE	24710599	9	167	463	8075	222	4214	2014
13.74	13.41	56.6037735849	54.7325102881	9.7355450734	15.4595011717	PLoS_ONE	24710573	9	309	434	14013	212	7047	2014
12.29	11.6	46.5648854962	42.1951219512	14.2710076336	31.7751608718	PLoS_ONE	24710561	5	47	257	2159	131	1230	2014
13.16	11.86	52.2222222222	45.9643867532	5.895	28.3636171311	PLoS_ONE	24710559	7	308	372	11270	180	6009	2014
12.2	11.89	47.9087452471	45.5125648185	14.5273852004	18.7208623717	PLoS_ONE	24710557	13	117	534	4930	263	2507	2014
12.92	12.85	50.4716981132	50.912106136	3.9535377358	18.7541308165	PLoS_ONE	24710523	8	306	441	14034	212	7236	2014
11.21	11.44	41.9475655431	43.6042848141	30.9516573034	31.6957425463	PLoS_ONE	23056283	14	171	494	5864	267	3174	2012
12.31	11.99	47.9508196721	45.8167989418	30.7229135618	36.4248640725	PLoS_ONE	24710520	11	268	443	10545	244	6048	2014
12.62	11.77	46.6666666667	45.7357357357	13.7582692308	38.9562785863	PLoS_ONE	24710513	6	182	369	5877	195	3330	2014
13.21	12.52	53.8461538462	50.9898812143	17.3787179487	27.3193625328	PLoS_ONE	24710512	9	135	386	4364	195	2273	2014
12.65	12.32	51.3661202186	48.4528576629	13.9752540984	16.912598882	PLoS_ONE	24710511	10	132	377	5481	183	2747	2014
12.75	12.59	52.0930232558	50.4128819158	0.5621414729	11.3801554279	PLoS_ONE	24710510	12	121	478	5014	215	2422	2014
11.79	11.27	42.2818791946	39.8305084746	17.6081342282	20.8644546794	PLoS_ONE	24710508	5	161	280	8177	149	4366	2014
11.8	12.19	45.6647398844	47.4741135864	19.5914964676	19.2430668846	PLoS_ONE	24710503	9	149	343	6249	173	3187	2014
13.06	11.76	53.3936651584	45.7151300236	1.5477046483	26.4185483871	PLoS_ONE	24710502	11	186	483	6478	221	3384	2014
12.83	11.74	51.4767932489	45.467783036	16.8372497123	34.8207679373	PLoS_ONE	24710472	11	294	471	9939	237	5494	2014
11.76	11.39	43.5028248588	42.6819022013	15.7937288136	29.1887214754	PLoS_ONE	24710468	7	290	346	11031	177	5951	2014
11.58	11.58	42.2330097087	42.4328455995	27.1045752427	30.1674546424	PLoS_ONE	23056282	8	182	374	8180	206	4579	2012
11.56	12.4	45.7547169811	49.4318181818	27.2802327044	23.2787975584	PLoS_ONE	24710464	15	118	414	4432	212	2288	2014
14.12	12.45	58.9473684211	48.5839514498	2.3971710526	16.1804036183	PLoS_ONE	24710428	8	129	405	5866	190	2966	2014
12.68	12.43	50	50.4120213282	18.5276485326	33.1926136002	PLoS_ONE	24710423	11	245	495	7635	254	4126	2014
13	13	53.3333333333	53.291094685	10.3352631579	19.6460730323	PLoS_ONE	24710396	15	297	597	11268	285	5682	2014
12.27	11.77	43.7275985663	44.3026599569	19.8239717742	32.2705667188	PLoS_ONE	24710393	8	242	500	9946	279	5564	2014
12.85	12.93	52.1235521236	51.6218464098	9.5736946837	13.0258681898	PLoS_ONE	24710392	13	157	542	7269	259	3607	2014
11.62	11.4	42.9752066116	42.8987921699	23.5596033058	23.6650781832	PLoS_ONE	24710387	5	241	227	9249	121	4802	2014
12.55	11.52	45.0171821306	41.9639110365	3.0401481959	28.6840311024	PLoS_ONE	24710354	8	282	574	12880	291	7149	2014
12.35	12.3	45.9183673469	46.1025523109	13.2613469388	23.2084309464	PLoS_ONE	24710351	10	156	569	7985	294	4349	2014
12.07	12.16	48.2142857143	46.8212824011	25.4494957983	21.9161955039	PLoS_ONE	24710348	17	161	545	7010	280	3665	2014
13.59	12.62	57.3394495413	51.3507853403	18.0316131498	22.970201128	PLoS_ONE	23383107	12	272	439	9372	218	4775	2013
12.51	11.84	50.2958579882	45.7446808511	7.0619460881	27.5933302393	PLoS_ONE	23056281	9	303	361	11313	169	6016	2012
12.05	12	46.4285714286	46.8063872255	19.4152494331	30.1327562522	PLoS_ONE	24710347	9	153	383	5570	196	3006	2014
12.6	12.78	51.3089005236	51.3837257332	19.5679771537	20.4412296254	PLoS_ONE	24710345	11	117	383	4733	191	2421	2014
12.43	11.91	52	45.5898876404	14.191047619	23.4113925775	PLoS_ONE	24710341	15	165	374	6797	175	3560	2014
11.64	11.5	40.1486988848	43.706621647	19.8595283457	39.929885524	PLoS_ONE	24710337	8	276	486	9282	269	5331	2014
13.14	12.7	53.8888888889	51.0479573712	10.755	17.1094777464	PLoS_ONE	24710335	9	139	374	5629	180	2815	2014
14.28	12.71	61.2765957447	51.3988288874	16.6779166667	31.6277725156	PLoS_ONE	24710330	12	317	473	11302	235	6148	2014
12.76	12.16	50.6802721088	45.8325832583	25.3273233909	24.0804861958	PLoS_ONE	24710329	13	214	551	10270	294	5555	2014
12.59	11.24	50.184501845	41.6343300616	10.5447885325	25.9648125847	PLoS_ONE	24710328	13	211	561	8275	271	4381	2014
13.72	12.68	56.0810810811	49.9068901304	4.5956306306	21.4835311748	PLoS_ONE	24710326	6	137	310	6150	148	3222	2014
14.67	13.19	62.447257384	53.0578512397	-6.4103734177	7.3831002712	PLoS_ONE	24710321	10	128	530	6274	237	3025	2014
12.37	11.5	51.0638297872	45.7933370977	28.955	39.4336725955	PLoS_ONE	24710319	14	414	365	9695	188	5313	2014
12.48	11.81	49.2307692308	45.1088201604	23.4525641026	30.1212418677	PLoS_ONE	24710316	9	206	372	8008	195	4365	2014
13.28	12.54	54.3859649123	49.3422626166	4.5604276316	14.2932337212	PLoS_ONE	24710306	8	186	365	8388	171	4181	2014
13.51	12.73	57.8199052133	51.7332627679	15.5213862559	17.1281450119	PLoS_ONE	24710284	14	203	439	7630	211	3779	2014
13.2	12.67	50.5208333333	50.0862895494	-4.979375	12.4147270624	PLoS_ONE	24710283	6	230	407	10566	192	5215	2014
12.17	11.39	46.6926070039	42.6166426166	32.0259674567	37.7779611682	PLoS_ONE	24710279	11	201	459	7277	257	4158	2014
13.13	12.42	53.1531531532	49.1166077739	18.1506486486	27.763045515	PLoS_ONE	24710267	5	218	218	8456	111	4528	2014
12.48	11.97	51.1450381679	47.0656595003	32.6477840144	27.3840608389	PLoS_ONE	24710215	17	189	491	6549	262	3442	2014
13.88	12.61	53.9568345324	49.7188287764	-1.8966816547	19.514038256	PLoS_ONE	24710205	4	227	285	10013	139	5157	2014
12.59	12.08	50.8982035928	48.0870020964	28.4262608117	24.9323125956	PLoS_ONE	24710200	9	222	315	7418	167	3816	2014
13.23	12.4	53.0612244898	49.0643149064	10.4654591837	27.7651059939	PLoS_ONE	23056280	6	226	298	8693	147	4649	2012
11.91	11.58	44.3262411348	41.493483621	32.3140909091	32.3627506199	PLoS_ONE	24710177	11	202	495	9795	282	5678	2014
12.63	12.27	51.0204081633	48.2320441989	20.9232967033	20.3573009794	PLoS_ONE	24710174	13	176	483	7086	245	3620	2014
13.22	12.35	55.3191489362	49.2258748674	11.7377272727	28.618909473	PLoS_ONE	24710173	11	248	395	8857	188	4715	2014
12.12	11.96	47.0588235294	45.363079615	29.3368382353	29.9829808774	PLoS_ONE	24710171	12	98	470	4139	255	2286	2014
13.12	12.59	52.3255813953	49.8571881942	3.8415116279	19.962243082	PLoS_ONE	24710170	7	288	362	12266	172	6302	2014
12.35	10.96	48.2412060302	40.6949548948	16.4675991066	38.5856935678	PLoS_ONE	24710120	9	165	395	5301	199	2993	2014
12.51	12.51	51.1627906977	50.7624200689	22.579752907	25.2500672917	PLoS_ONE	24710119	16	352	512	11823	258	6099	2014
13.03	12.43	53.2663316583	49.3844601413	7.6586105528	16.644232216	PLoS_ONE	24710118	10	246	421	9942	199	4955	2014
13.41	12.34	53.9473684211	47.6434051882	8.5821929825	17.527177932	PLoS_ONE	24710117	9	115	465	5343	228	2737	2014
12.88	11.91	52.6970954357	46.9427058257	11.4466773061	20.2859981874	PLoS_ONE	24710116	13	119	503	4145	241	2077	2014
13.74	12.53	54.0909090909	49.4792958096	-5.0322727273	17.0498051079	PLoS_ONE	23056279	7	370	468	15985	220	8066	2012
11.59	12.11	44.7826086957	46.1939520334	29.9764381271	22.1467430778	PLoS_ONE	24710115	13	121	432	5460	230	2877	2014
14.19	12.69	57.7586206897	51.0789324248	-17.325862069	23.7796172725	PLoS_ONE	24710110	4	177	267	6780	116	3522	2014
13.37	12.67	53.2710280374	50.6490201069	2.5772079439	15.307479615	PLoS_ONE	24710109	8	189	448	7915	214	3929	2014
12.27	12.23	49.4023904382	48.6910994764	15.5948897742	15.7988330796	PLoS_ONE	24710108	15	136	517	5063	251	2483	2014
12.64	12.03	49.5327102804	47.0017297713	11.9192471443	28.0949213147	PLoS_ONE	24710104	9	533	432	19548	214	10406	2014
12.16	11.67	46.3917525773	43.4285714286	13.02125	30.1395263158	PLoS_ONE	24710103	4	133	194	5684	97	3150	2014
12.85	12.15	48.4210526316	47.3737630043	14.8438596491	28.6245441779	PLoS_ONE	24710089	6	190	359	7321	190	3941	2014
14.13	12.68	56.0344827586	49.5709570957	9.8294827586	21.4605086234	PLoS_ONE	24710083	7	124	448	5751	232	3030	2014
13.22	11.95	53.0927835052	45.1286498988	1.2470231959	19.3408204683	PLoS_ONE	24710082	8	145	415	6676	194	3459	2014
12.65	11.68	50.4761904762	44.7455752212	34.4485714286	42.745178434	PLoS_ONE	24710081	10	184	375	6161	210	3616	2014
13.73	12.44	54.752851711	48.522241019	-6.8225137305	15.9300141971	PLoS_ONE	23056277	9	435	572	19891	263	10049	2012
12.42	11.6	48.1171548117	41.5328467153	4.8811025105	19.4616761984	PLoS_ONE	24710079	10	97	502	5140	239	2740	2014
11.63	11.11	43.8461538462	41.0866372981	17.921025641	30.8837433408	PLoS_ONE	24710075	12	172	513	6273	260	3405	2014
13.42	12.07	52.1276595745	47.3192326611	5.8316666667	19.5639750779	PLoS_ONE	24710073	6	105	376	4028	188	2033	2014
12.72	11.7	48.5915492958	43.9499709133	16.5540704225	34.5600251447	PLoS_ONE	24710071	5	152	271	6068	142	3438	2014
12.56	11.16	50.5263157895	41.3627192302	8.5542105263	33.6702773308	PLoS_ONE	24710070	10	323	402	11646	190	6443	2014
12.63	11.6	50	43.3262711864	19.7324444444	27.2316700497	PLoS_ONE	24710051	9	167	389	6992	200	3776	2014
13.86	13.09	54.6875	53.2960678489	13.41671875	24.7220938186	PLoS_ONE	24710050	8	249	487	9871	256	5188	2014
12.62	12.09	46.6666666667	47.0616113744	5.9490384615	24.5192422841	PLoS_ONE	24710035	6	205	387	8052	195	4220	2014
12.19	11.94	47.7832512315	45.02997003	32.033455665	31.8940195347	PLoS_ONE	24710023	10	166	370	7121	203	4004	2014
12.7	11.99	49.2753623188	46.1687681862	17.0936141304	23.0272442814	PLoS_ONE	24710022	8	144	400	5923	207	3093	2014
12.58	12.06	50	47.3161503902	12.1998538012	19.9326239101	PLoS_ONE	23056276	9	221	389	8372	190	4229	2012
12.18	11.7	49.2366412214	45.8043239282	18.4401504266	24.566683439	PLoS_ONE	24710020	17	162	535	5328	262	2729	2014
13.17	12.3	54.1818181818	49.1442542787	9.6989545455	19.012391344	PLoS_ONE	24710015	14	134	576	4909	275	2454	2014
13.1	12.09	51.4403292181	46.4838255977	0.83	20.2000093271	PLoS_ONE	24710006	9	190	513	8262	243	4266	2014
13.57	12.81	57.6271186441	52.4937371897	-2.0588983051	20.6892130112	PLoS_ONE	24710004	14	247	535	8725	236	4391	2014
14.02	13.19	58.883248731	53.4315169367	-5.6248618161	4.1988112632	PLoS_ONE	24710002	9	151	443	7216	197	3395	2014
12.13	11.15	43.8735177866	39.6063492063	23.9269293478	33.7308905834	PLoS_ONE	24710001	8	311	451	13721	253	7875	2014
12.5	11.44	48.4641638225	43.1114808652	16.8944041524	36.6747811813	PLoS_ONE	24709999	12	298	572	10634	293	6010	2014
12.66	12.3	51.8018018018	50	8.4884095634	21.8577918354	PLoS_ONE	24709998	13	234	475	7294	222	3648	2014
13.34	12.73	56.2211981567	51.5539305302	17.5734136831	23.2980303258	PLoS_ONE	24709997	13	170	442	6360	217	3282	2014
11.4	11.33	43.1279620853	40.9807787087	26.1844118914	22.8875285482	PLoS_ONE	24709995	11	165	402	7626	211	4058	2014
14.69	13.06	57.5757575758	51.4156285391	-24.3499090909	6.4004980653	PLoS_ONE	23056274	5	168	447	9068	198	4415	2012
13.05	12.04	53.5947712418	48.0923076923	10.4819485294	33.1934961538	PLoS_ONE	24709994	8	200	320	6037	153	3250	2014
12.3	11.68	44.8430493274	42.6012918379	23.1304932735	28.8636956641	PLoS_ONE	24709993	7	257	399	12164	223	6812	2014
13.1	12.66	51.9650655022	50.4612546125	-4.8155652596	15.046698864	PLoS_ONE	24709992	9	102	503	4362	229	2168	2014
14.36	13.38	59.126984127	54.4422367301	-1.1921428571	7.9238671179	PLoS_ONE	24709991	9	153	535	7310	252	3523	2014
12.08	11.74	46.5798045603	42.4622623015	18.1332003257	22.0132862483	PLoS_ONE	24709990	14	544	604	28267	307	15303	2014
12.15	11.91	46.192893401	45.6894278935	13.0700666244	25.6195058535	PLoS_ONE	24709989	8	178	393	7155	197	3793	2014
12.17	11.46	44.5054945055	42.2398808046	20.3268864469	27.9998391637	PLoS_ONE	24709988	6	173	335	7388	182	4027	2014
12.04	11.58	45.7894736842	42.6444612667	17.0908552632	25.7630032663	PLoS_ONE	24709987	8	162	372	7319	190	3963	2014
12.99	12.75	51.9047619048	51.4577569696	-4.1769047619	16.3810956217	PLoS_ONE	24709986	9	236	465	9456	210	4699	2014
12.64	12.11	51.8691588785	47.7972838688	25.2751365924	34.7205217061	PLoS_ONE	24709972	13	162	417	5467	214	3019	2014
12.64	12.35	49.1150442478	48.5128205128	5.0348328417	18.6936986129	PLoS_ONE	23056273	9	183	471	7676	226	3900	2012
12.79	12.62	51.9480519481	49.2258972555	16.4481980519	17.5005752991	PLoS_ONE	24709970	8	116	311	5525	154	2842	2014
14.51	13.35	61.6504854369	55.5386372288	-7.7739212513	8.829136324	PLoS_ONE	24709961	9	276	466	11097	206	5254	2014
12.82	11.89	52.4390243902	46.8109339408	18.6235907859	26.1548119037	PLoS_ONE	24709955	9	101	329	3384	164	1756	2014
12.19	12.37	48.347107438	47.4435196195	22.5858391608	14.8197102774	PLoS_ONE	24709954	13	134	473	6622	242	3364	2014
12.15	12.38	46.4788732394	47.6685934489	13.2161502347	15.1665353365	PLoS_ONE	24709953	9	212	427	10234	213	5190	2014
12.56	12.93	50.78125	51.8274853801	17.0921875	11.4092191544	PLoS_ONE	24709952	14	122	518	5584	256	2736	2014
10.76	10.39	39.6551724138	36.6417910448	46.2291724138	41.9775849016	PLoS_ONE	24709951	10	276	294	9196	174	5360	2014
13.49	13.01	55.3571428571	51.2231440119	2.0579285714	8.3225431987	PLoS_ONE	24709947	10	182	482	9574	224	4701	2014
12.66	12.82	52.2580645161	51.7493897478	7.1657258065	23.1085338351	PLoS_ONE	24709941	10	180	337	7101	155	3687	2014
12.88	12.45	51.6666666667	48.9028213166	6.6770454545	22.0897962382	PLoS_ONE	24709940	11	174	505	7349	240	3828	2014
13.87	12.77	57.4468085106	51.5601332929	2.3825	18.7896785363	PLoS_ONE	23056272	6	165	301	6545	141	3301	2012
12.9	11.87	51.0309278351	45.1156812339	6.4800128866	31.0585207913	PLoS_ONE	24709938	8	279	403	11266	194	6224	2014
14.06	12.69	59.243697479	51.2432709562	1.4556035141	27.6298963016	PLoS_ONE	24709913	11	201	516	7355	238	3901	2014
13.73	13.1	56.8548387097	54.0391435702	4.1763636364	21.9892904891	PLoS_ONE	24709911	11	405	527	14917	248	7613	2014
11.21	12.64	42.2924901186	51.0407993339	35.0087055336	27.2263311227	PLoS_ONE	24709898	14	314	459	11371	253	6005	2014
11.54	11.46	42.2110552764	41.2688572019	21.314513191	25.9244922875	PLoS_ONE	24709897	8	184	377	8821	199	4839	2014
12.19	11.67	47.191011236	44.9244060475	24.5568679775	29.3382419538	PLoS_ONE	24709896	8	122	336	4330	178	2315	2014
13.39	12.22	46.6321243523	48.2085846045	1.8115090674	28.9889454126	PLoS_ONE	24709895	4	144	356	5264	193	2819	2014
12.03	12.32	48.132780083	48.7671232877	24.4866694329	23.2268913363	PLoS_ONE	24709894	15	129	473	4938	241	2555	2014
12.71	12.36	51.8656716418	49.1415192508	16.6592885572	23.9919501946	PLoS_ONE	24709893	15	197	545	7408	268	3844	2014
11.5	11.65	44.0154440154	44.1193680515	23.7571138996	31.0210403889	PLoS_ONE	24709885	14	162	503	6238	259	3418	2014
13.33	12.1	53.1914893617	47.060518732	12.5722222222	29.5101079824	PLoS_ONE	23056271	9	166	466	6403	235	3470	2012
12.24	12.45	48.8188976378	49.6044535599	26.5475590551	22.7665674427	PLoS_ONE	24709881	14	173	486	6618	254	3413	2014
11.13	11.05	41.2451361868	39.5348837209	45.5497755163	35.1977886263	PLoS_ONE	24709874	13	95	429	3905	257	2236	2014
11.49	12.17	41.2698412698	46.3262195122	18.2871428571	18.4259251001	PLoS_ONE	24709859	7	268	360	12683	189	6560	2014
12.87	12.39	50	47.7714810844	5.4485629017	15.0585878646	PLoS_ONE	24709858	9	268	498	12892	242	6529	2014
12.83	12.07	51.7699115044	46.6334624608	32.5034875302	31.7875823546	PLoS_ONE	24709857	11	251	410	9812	226	5421	2014
12.17	12.21	49.0909090909	48.230628432	9.3795454545	22.1153336683	PLoS_ONE	24709852	14	170	472	6399	220	3278	2014
12.47	11.1	47.1428571429	39.8325358852	8.0064285714	37.0875669307	PLoS_ONE	24709851	5	283	282	11523	140	6688	2014
12.2	12.06	48.7341772152	46.8927839745	33.7376300985	32.8216234355	PLoS_ONE	24709840	9	214	290	7954	158	4393	2014
12.97	13.2	53.488372093	54.7575647102	27.3193507752	20.4270009287	PLoS_ONE	24709837	12	148	410	5434	215	2743	2014
13.5	12.74	54.7619047619	50.2544529262	23.1266836735	30.8802967985	PLoS_ONE	24709834	12	201	552	8481	294	4716	2014
12.83	12.7	48.8805970149	48.6128194615	2.0441376451	11.7352275523	PLoS_ONE	23383106	9	261	553	14413	268	7317	2013
12.12	12.87	47.7876106195	52.376620423	23.0112020649	20.4756561392	PLoS_ONE	24709833	12	227	440	8664	226	4397	2014
12.89	12.51	53.1100478469	50.4604051565	26.0288536683	27.7712585859	PLoS_ONE	24709823	12	148	403	5149	209	2715	2014
12.48	12.29	49.6212121212	47.5802343352	23.1113286713	21.1762331965	PLoS_ONE	24709817	13	170	509	7528	264	3926	2014
13.12	12.59	54.7058823529	51.4101671309	6.4458823529	23.2977763932	PLoS_ONE	24709813	10	342	368	11304	170	5744	2014
12.95	12.98	50.3649635036	52.8313758389	14.1466277372	16.5053528446	PLoS_ONE	24709804	5	237	267	9576	137	4768	2014
12.87	11.57	51.171875	43.3313834455	14.3436505682	29.5803116165	PLoS_ONE	24709783	11	312	511	12529	256	6838	2014
11.15	11.84	41.2087912088	45.2011291461	33.3786752137	29.007901189	PLoS_ONE	24709780	9	132	329	5227	182	2834	2014
13.59	12.8	57.0680628272	51.2619669278	25.3354109948	25.0944645072	PLoS_ONE	24709775	10	160	366	6514	191	3447	2014
12.62	11.93	50.7692307692	46.7741935484	20.0117307692	25.2596894269	PLoS_ONE	24709756	10	142	385	5016	195	2604	2014
12.85	12.18	52.2184300341	47.4497231128	16.6537178612	24.3985764417	PLoS_ONE	24709748	15	162	590	6527	293	3431	2014
10.55	10.86	36.036036036	37.3781148429	33.1767117117	33.4636811684	PLoS_ONE	23056270	9	242	390	11171	222	6461	2012
13	12.18	51.3833992095	46.194186395	20.6495711462	25.5342925857	PLoS_ONE	24709747	10	265	480	12286	253	6674	2014
12.52	11.99	48.085106383	46.8463752944	20.1322222222	30.6998139743	PLoS_ONE	24709670	9	199	445	7075	235	3821	2014
11.35	11.92	41.116751269	44.2379182156	33.6832645939	26.6437215523	PLoS_ONE	24709655	8	123	345	5859	197	3228	2014
12.9	12.9	50.5836575875	51.0317322698	5.2950252918	10.707963285	PLoS_ONE	24705933	10	238	533	11693	257	5767	2014
13.37	11.82	53.0487804878	44.3533002671	17.1136178862	29.8635574035	PLoS_ONE	24705928	6	220	314	9467	164	5242	2014
12.01	11.69	46.694214876	43.5100548446	36.0435192837	29.5320357732	PLoS_ONE	24705926	12	206	430	8906	242	4923	2014
12.82	12.55	51.3888888889	50.0208594076	23.1526666667	23.8463951735	PLoS_ONE	24705920	10	234	413	9191	216	4794	2014
13.66	12.48	58.4905660377	50.1706484642	9.2587641509	21.0959187377	PLoS_ONE	24705919	10	142	341	5202	159	2637	2014
13.56	12.72	58.8541666667	51.7533936652	9.221125	12.2908389894	PLoS_ONE	24705913	15	96	419	3675	192	1768	2014
13.07	13.01	53.2258064516	51.0969568294	-7.9029569892	8.2231582237	PLoS_ONE	24705909	9	107	426	5739	186	2826	2014
12.05	11.76	48.2051282051	45.1232032854	35.0243269231	32.0606315756	PLoS_ONE	23056269	12	97	358	3555	195	1948	2012
13.3	12.95	55.6910569106	52.1598521599	14.6414634146	11.4705171387	PLoS_ONE	24705887	14	199	507	8867	246	4329	2014
11.51	11.31	41.1764705882	41.5335463259	32.9467562217	31.5361878686	PLoS_ONE	24705885	8	208	381	8457	221	4695	2014
14.03	12.76	59.0697674419	50.7115135834	-4.6488953488	17.8207356057	PLoS_ONE	24705879	10	138	482	6077	215	3092	2014
13.14	12.42	51.8987341772	48.9799809342	1.6256540084	18.6301441898	PLoS_ONE	24705866	9	247	500	10332	237	5245	2014
12.84	12.46	50.3968253968	48.2254047323	8.6998571429	11.1983105023	PLoS_ONE	24705847	10	132	514	6490	252	3212	2014
13.06	12.19	53.9393939394	48.1282271945	-12.2496969697	16.8479914937	PLoS_ONE	24705830	9	242	391	9367	165	4648	2014
11.69	12.26	44.3137254902	46.2990268357	16.7297794118	11.6685202213	PLoS_ONE	24705829	12	128	508	6745	255	3391	2014
11.04	10.56	40.4494382022	38.5298621746	34.2154278306	43.4097518265	PLoS_ONE	24705822	13	192	479	5641	267	3265	2014
12.45	12.38	48.9795918367	48.0255901169	5.1713718821	13.8143108054	PLoS_ONE	24705808	9	193	416	9065	196	4533	2014
12.11	11.35	45.3781512605	41.4585595367	9.7275023343	29.7810637605	PLoS_ONE	24705789	9	235	479	10006	238	5526	2014
11.78	11.47	43.8775510204	42.3373574782	29.7450510204	33.2509505872	PLoS_ONE	23056268	12	258	529	10583	294	5964	2012
13.66	12.68	57.5892857143	51.3690373687	13.7785119048	21.3537457731	PLoS_ONE	24705787	12	308	461	11418	224	5807	2014
12.38	12.01	48.4162895928	47.2104404568	13.2894728507	21.6819844631	PLoS_ONE	24705783	10	166	447	6029	221	3065	2014
12.7	11.77	50.5050505051	44.9991480661	20.4322727273	31.4037399777	PLoS_ONE	24705771	9	283	384	10710	198	5869	2014
13.27	12.41	53.2520325203	48.5263702172	12.322097561	27.9542351074	PLoS_ONE	24705715	10	172	493	7135	246	3868	2014
10.7	11.58	38.829787234	44.5410628019	25.753	28.8094632551	PLoS_ONE	24705714	10	113	360	3901	188	2070	2014
14.02	12.6	56.5853658537	48.4971374046	-0.7563414634	22.6404449926	PLoS_ONE	24705713	7	159	431	7801	205	4192	2014
13.8	12.8	58.3333333333	51.9491525424	19.9095	27.3146667898	PLoS_ONE	24705708	10	367	380	13385	192	7080	2014
12.55	12.01	50	46.3049579046	27.9186714976	31.7520520046	PLoS_ONE	24705691	9	199	344	7747	184	4276	2014
11.35	11.56	40.243902439	42.3381939115	30.5258130081	27.8055865901	PLoS_ONE	24705681	6	156	288	7097	164	3909	2014
10.96	11.66	40.782122905	45.1754385965	29.8642653631	27.4506128877	PLoS_ONE	24705675	10	139	336	4775	179	2508	2014
12.83	12.68	51.4450867052	51.4875531269	17.1526770231	23.2692840916	PLoS_ONE	23056267	8	178	343	6416	173	3294	2012
11.02	11.85	40.0722021661	44.1992720655	28.2242988059	24.0501392894	PLoS_ONE	24705674	13	177	514	8188	277	4396	2014
13.07	12.1	54.0425531915	47.3790322581	23.6069230769	34.9437133641	PLoS_ONE	24705671	13	175	458	6228	235	3472	2014
13.29	12.46	53.0386740331	48.9382239382	16.0640331492	19.2666718147	PLoS_ONE	24705630	7	140	352	6063	181	3108	2014
11.4	11.63	41.5384615385	42.001146789	26.7774519231	26.5426388789	PLoS_ONE	24705627	8	127	358	6284	195	3488	2014
10.82	10.18	40	35.5914718019	31.9582142857	45.9737124819	PLoS_ONE	24705626	10	156	325	4879	175	2908	2014
13.16	12.41	49.7872340426	48.2917214192	3.92	23.5961352282	PLoS_ONE	24705625	7	197	469	8620	235	4566	2014
12.72	12.39	52.2058823529	47.3047858942	34.6873529412	24.7658804597	PLoS_ONE	24705624	16	153	498	7308	272	3970	2014
13.44	12.98	55.5147058824	52.6731630234	-3.1967760181	9.8240699805	PLoS_ONE	24705618	13	183	607	7897	272	3797	2014
12.84	12.34	49.3006993007	47.2634434339	12.4514545455	22.8554127429	PLoS_ONE	24705617	10	250	559	11744	286	6267	2014
11.96	11.23	46.2686567164	40.81232493	29.0215786452	32.352513369	PLoS_ONE	24705600	13	154	497	6370	268	3570	2014
14.01	13.34	56.6473988439	55.1371455137	10.8142533719	13.7105705236	PLoS_ONE	23056266	6	214	341	8783	173	4302	2012
11	11.23	40.2173913043	41.2272862675	40.3328019324	32.1420259566	PLoS_ONE	24705595	9	154	317	6054	184	3357	2014
13.26	13.36	54.128440367	55.6375563756	7.7465321101	6.165451815	PLoS_ONE	24705587	10	129	456	5232	218	2439	2014
12.38	12.04	48.046875	46.8540402427	27.5624005682	37.2369345402	PLoS_ONE	24705585	11	308	471	11026	256	6262	2014
12.25	11.84	46.0966542751	43.847595253	17.8794553903	28.9862299269	PLoS_ONE	24705579	10	186	514	8609	269	4803	2014
12.69	11.56	51.1520737327	44.125590817	3.9666568915	27.0240034375	PLoS_ONE	24705574	11	154	469	5612	217	2962	2014
13.06	12.85	50.2074688797	49.795361528	10.2174610996	17.0911575969	PLoS_ONE	24705561	8	216	473	11242	241	5864	2014
11.97	12.34	45.4545454545	47.8385531539	22.5649229133	22.0956456743	PLoS_ONE	24705540	9	195	397	8636	209	4534	2014
11.3	11.63	38.6243386243	43.0229142186	21.3291666667	30.1676211574	PLoS_ONE	24705533	6	281	343	12238	189	6808	2014
13.48	12.62	53.1707317073	49.2278719397	5.8465853659	22.2481060488	PLoS_ONE	24705504	7	109	415	5017	205	2655	2014
13.65	12.04	53.4031413613	46.2547608972	7.5388263525	30.1132359863	PLoS_ONE	24705499	6	107	377	4310	191	2363	2014
13.14	12.61	53.7593984962	51.4755095832	19.7289444766	26.4286171937	PLoS_ONE	23056265	13	387	523	12679	266	6574	2012
13.83	12.31	54.8387096774	46.8496911462	0.7119354839	19.8323688096	PLoS_ONE	24705497	4	284	256	13861	124	7285	2014
12.85	12.13	52.380952381	48.8842215805	25.1062987013	26.2969679331	PLoS_ONE	24705496	11	245	403	7418	210	3809	2014
13.5	12.1	54.5454545455	46.8300479489	-15.7645454545	18.7339495649	PLoS_ONE	24705495	7	174	410	7375	176	3754	2014
13.02	12.21	51.7006802721	48.1266726137	16.7960714286	32.6654977231	PLoS_ONE	24705471	6	229	287	8178	147	4484	2014
12.97	12.72	51.9823788546	50.8505578928	-7.3940462555	15.7340475325	PLoS_ONE	24705470	10	257	513	10954	227	5467	2014
11.42	11.5	42.8571428571	43.6536180308	29.27029786	32.1875246214	PLoS_ONE	24705466	13	129	493	4626	266	2529	2014
14.18	13.12	59.1760299625	53.491969066	2.2251481103	18.1320157073	PLoS_ONE	24705461	11	401	568	16634	267	8405	2014
12.08	11.85	46.0992907801	45.5705705706	28.1825	31.1621927035	PLoS_ONE	24705460	12	323	516	12182	282	6660	2014
13.74	12.99	54.0350877193	52.1110468479	-2.818245614	10.8373011857	PLoS_ONE	24705458	9	304	598	14135	285	6916	2014
13.22	11.53	54.0540540541	43.6430317848	12.7452702703	34.2702849797	PLoS_ONE	24705453	7	445	302	16171	148	8998	2014
13.97	12.84	59.217877095	51.8386215592	-4.7656300435	17.8276551009	PLoS_ONE	23056264	9	232	405	9461	179	4759	2012
12.83	12.27	52.5114155251	47.6037945054	9.8400171233	23.3912479078	PLoS_ONE	24705452	12	362	462	15417	219	8117	2014
12.21	12.94	48.0620155039	53.1399046105	15.1958050089	12.1661645469	PLoS_ONE	24705451	13	136	523	5231	258	2516	2014
12.39	12.26	47.5247524752	47.5151515152	11.1686262376	15.898128269	PLoS_ONE	24705450	8	146	406	6553	202	3300	2014
14.32	13.1	59.8214285714	53.6231884058	15.0165277778	14.1716030691	PLoS_ONE	24705449	9	175	441	7165	224	3519	2014
13.56	12.15	58.7121212121	50.0815217391	7.8938181818	28.0433137825	PLoS_ONE	24705448	20	303	579	7241	264	3680	2014
12.47	12.21	48.7272727273	46.6522678186	40.8313106061	32.3739313727	PLoS_ONE	24705447	12	133	464	5736	275	3241	2014
11.78	11.6	46.1538461538	44.044242768	28.5830128205	33.8149895409	PLoS_ONE	24705446	12	173	395	6349	208	3526	2014
13.46	12.32	55.3846153846	47.9968578162	16.2941025641	26.2976171773	PLoS_ONE	24705445	6	114	259	4751	130	2546	2014
14.04	12.57	59.509202454	49.1517436381	-7.9585084356	10.9127921248	PLoS_ONE	24705444	8	90	374	4314	163	2122	2014
12.71	12.06	48.1481481481	42.2521339462	11.4773787879	19.3124307899	PLoS_ONE	24705439	10	258	580	16372	297	9138	2014
13.83	12.72	57.8947368421	52.359800111	5.5209064327	22.1325155749	PLoS_ONE	23056263	9	218	404	7150	190	3602	2012
12.43	11.12	51.0638297872	41.2027972028	9.4071875	26.8401033111	PLoS_ONE	24705418	16	181	507	6759	235	3575	2014
13.08	12.79	53.0465949821	50.7228545063	1.9031513648	4.890239708	PLoS_ONE	24705417	13	141	604	6861	279	3251	2014
14.01	12.86	60.3174603175	52.9460580913	5.424025974	17.2179890553	PLoS_ONE	24705415	11	207	411	7345	189	3615	2014
10.25	10.62	36.6935483871	36.5059086554	38.2512473118	31.1744769224	PLoS_ONE	24705414	15	127	445	5575	248	3131	2014
13.27	12.46	54.8717948718	49.5996441281	10.0332692308	26.7649466192	PLoS_ONE	24705413	10	224	408	8487	195	4496	2014
12.26	12.01	48.275862069	47.0456887667	21.7948541114	27.0603787471	PLoS_ONE	24705412	13	304	508	11034	261	5822	2014
11.97	12.47	46.9879518072	48.4438430311	19.9331659973	19.6205770658	PLoS_ONE	24705411	9	93	330	4272	166	2217	2014
11.81	12.32	45.5252918288	47.8866357195	24.1528883568	21.5241246273	PLoS_ONE	24705410	13	181	494	7855	257	4093	2014
12.59	11.94	50.8982035928	46.876841485	3.6035063207	23.6000573362	PLoS_ONE	24705408	9	187	364	6612	167	3394	2014
12.98	11.85	51.1811023622	44.8748228625	0.5295905512	17.966857645	PLoS_ONE	24705407	5	186	271	8296	127	4234	2014
13.4	12.08	56.2231759657	46.8835679035	15.085995378	26.3591633403	PLoS_ONE	23056262	13	260	478	10290	233	5471	2012
13.47	12.69	52.2321428571	49.926199262	-5.7976785714	17.4360256369	PLoS_ONE	24705401	7	229	477	10595	224	5420	2014
12.09	12.18	47.2049689441	48.6308871851	21.4118517081	25.5284000115	PLoS_ONE	24705400	8	209	314	7061	161	3652	2014
12.56	12.83	49.7872340426	51.8249733191	15.9509090909	24.3454622755	PLoS_ONE	24705399	11	230	470	8961	235	4685	2014
12.82	11.56	51.1111111111	43.7608318891	14.7975	32.2251859811	PLoS_ONE	24705398	8	225	360	8391	180	4616	2014
13.54	12.08	54.9815498155	45.2904859902	7.6342569608	23.3540436308	PLoS_ONE	24705397	11	242	558	11722	271	6317	2014
12.97	12.4	50.6172839506	50.1682471704	8.6633333333	24.4026683066	PLoS_ONE	24705396	6	193	327	6385	162	3269	2014
12.34	11.6	48.6891385768	44.9317999465	29.1457649092	33.5446594684	PLoS_ONE	24705395	13	214	495	6875	267	3739	2014
13.03	12.18	54.7169811321	48.3485983902	1.5140566038	14.5161158003	PLoS_ONE	24705394	14	197	476	7400	212	3603	2014
10.33	10.56	34.4632768362	37.4730487279	33.0005084746	40.9559390958	PLoS_ONE	24705393	7	114	310	3981	177	2319	2014
13.27	12.79	53.3333333333	51.9623233909	18.534375	25.4314275903	PLoS_ONE	24705388	8	232	377	8533	195	4459	2014
14.35	12.9	62.2448979592	50.9659462999	8.327096475	17.9863383199	PLoS_ONE	23383105	11	249	418	11837	196	6108	2013
13.28	12.42	54.7325102881	48.4791233705	10.4664351852	23.7484820754	PLoS_ONE	23056261	12	232	505	10006	243	5293	2012
14.19	12.9	58.1818181818	51.1448417803	-17.9647727273	6.4471002662	PLoS_ONE	24705387	8	162	512	8088	220	3887	2014
14.3	12.98	59.0909090909	51.6579406632	-0.4944123049	17.4751658687	PLoS_ONE	24705386	9	167	515	7822	242	4011	2014
12.19	11.2	46.7289719626	40.3098927294	22.1977518172	29.3578776688	PLoS_ONE	24705385	9	173	406	7580	214	4195	2014
12.2	11.59	47.3484848485	43.0828255473	27.8027272727	30.412368853	PLoS_ONE	24705381	12	191	489	8007	264	4431	2014
12.82	12.45	51.9774011299	50.7004532344	-8.6148022599	23.0889779411	PLoS_ONE	24705380	9	298	409	9594	177	4854	2014
12.81	12.37	49.8098859316	47.9468599034	10.9405	24.8882350774	PLoS_ONE	24705377	10	177	526	7742	263	4140	2014
13.42	12.67	55.3571428571	49.932393278	6.2485714286	15.4840395922	PLoS_ONE	24705376	8	224	356	10274	168	5177	2014
13.11	12.87	53.781512605	51.4857881137	13.2386204482	16.7217040321	PLoS_ONE	24705375	12	139	488	6130	238	3096	2014
12.29	12.06	47.0588235294	46.458894181	14.6251382604	26.1455119204	PLoS_ONE	24705369	9	441	437	18090	221	9658	2014
13.24	11.85	50.3759398496	44.3491816056	14.063693609	31.8114012106	PLoS_ONE	24705368	4	158	250	6838	133	3849	2014
12.94	11.77	51.8518518519	43.224975861	14.1708333333	19.1054141687	PLoS_ONE	24705366	12	118	542	5913	270	3107	2014
12.02	11.87	44.8275862069	45.182244677	17.8772884013	26.8276593576	PLoS_ONE	24705353	11	125	556	5159	290	2771	2014
12.43	12.14	49.0842490842	45.1889020071	20.0386813187	15.4203251553	PLoS_ONE	24705352	13	123	534	6546	273	3388	2014
12.3	11.99	51.4893617021	47.2296933835	30.7529545455	27.1659164286	PLoS_ONE	24705344	22	206	459	7091	235	3718	2014
12.17	12.03	47.2868217054	46.1635857179	24.9938953488	28.7847924165	PLoS_ONE	24705338	12	178	488	7260	258	3949	2014
12.89	12.35	52.2900763359	49.6393318147	15.5643423371	25.0950851936	PLoS_ONE	24705335	13	300	529	10207	262	5268	2014
12.81	12.58	52.6315789474	50.8466376391	3.7656957735	14.236919902	PLoS_ONE	24705328	12	112	458	4248	209	2067	2014
14.05	12.81	59	51.3469827586	6.1964444444	19.2523541833	PLoS_ONE	24705327	9	173	421	7275	200	3712	2014
13.05	12.44	51.8644067797	47.7291960508	15.5507132768	19.268203882	PLoS_ONE	24705319	12	277	580	13542	295	7090	2014
12.35	12.52	45.7564575646	49.020452099	10.1939934399	22.702651436	PLoS_ONE	24705283	9	201	532	8822	271	4645	2014
13.66	13.07	54.8192771084	54.0436456996	7.0051405622	21.0942583084	PLoS_ONE	23056260	6	171	337	6160	166	3116	2012
12.38	11.28	48.5549132948	41.3238643977	33.2902492775	38.5994206225	PLoS_ONE	24705281	8	330	310	12816	173	7463	2014
13.42	12.96	54.4910179641	51.5376458112	11.900239521	14.7960330805	PLoS_ONE	24705280	7	118	337	5608	167	2829	2014
13.51	12.38	56.2189054726	47.9900280461	3.7648432836	22.6972001422	PLoS_ONE	24705276	10	273	434	12159	201	6418	2014
12.94	12.41	55	49.960201645	19.8715	32.9273731577	PLoS_ONE	24705275	16	211	412	6940	200	3769	2014
13.27	12.49	55.0607287449	49.4113573407	22.117611336	25.3819036174	PLoS_ONE	24705271	13	272	483	10917	247	5776	2014
12.46	12.43	48.8805970149	48.683772076	17.492039801	22.7961511842	PLoS_ONE	24705249	12	135	528	5728	268	3001	2014
12.25	12.41	48	49.1452991453	27.6563666667	27.4486916359	PLoS_ONE	24705247	12	229	467	8776	250	4680	2014
13.15	11.8	53.6796536797	46.1221334708	11.558961039	30.2028771254	PLoS_ONE	24705246	11	218	475	7274	231	3881	2014
13.42	12.82	54.2857142857	51.0897586126	7.9332142857	17.8125754932	PLoS_ONE	24705179	10	189	504	8378	245	4267	2014
13.7	12.68	56.8181818182	49.778883361	5.6913636364	13.0778165096	PLoS_ONE	24705170	10	152	465	7253	220	3618	2014
13.58	12.91	57.3913043478	51.795429815	7.5390468227	22.2822292469	PLoS_ONE	23056259	13	208	493	8806	230	4595	2012
12.12	12.3	46.8181818182	47.987535705	18.3813636364	18.0623063446	PLoS_ONE	24705166	10	176	432	7582	220	3851	2014
13.17	12.77	54.9180327869	51.6953941791	24.1056557377	27.7525445819	PLoS_ONE	24705134	14	363	476	13327	244	7078	2014
11.88	11.95	47.8021978022	48.0194454447	18.3118131868	29.9477134982	PLoS_ONE	24705125	13	377	375	10631	182	5554	2014
12.52	11.94	49.7326203209	46.3660081998	26.498496732	33.7017264809	PLoS_ONE	24705086	9	135	352	4851	187	2683	2014
12.72	12.41	49.7975708502	49.4266931662	14.9620708502	30.0574560442	PLoS_ONE	24705067	10	334	487	12131	247	6541	2014
14.03	12.85	58.0459770115	51.5566131271	-8.5018965517	17.1696099315	PLoS_ONE	24705038	7	234	391	10002	174	5043	2014
12.32	11.89	49.6350364964	45.4688731284	26.1195483577	27.2506410256	PLoS_ONE	24704988	16	117	529	4727	274	2538	2014
13.32	11.77	54.8387096774	45.5151515152	-13.3610215054	25.3493646873	PLoS_ONE	24704912	6	173	292	6324	124	3300	2014
11.68	12.14	43.984962406	47.6424540324	26.5854573935	28.9407462283	PLoS_ONE	24704821	12	279	496	10253	266	5493	2014
13.25	12.3	56.4315352697	48.1375358166	20.4375835978	23.8788251168	PLoS_ONE	24704778	17	146	490	5982	241	3141	2014
11.56	12.23	44	48.1574329406	28.1571363636	23.1638009173	PLoS_ONE	23056258	14	199	516	7701	275	3989	2012
13.47	12.69	56.25	52.056778679	12.418875	23.7048618546	PLoS_ONE	24699941	10	205	397	6775	192	3452	2014
13.54	12.69	55.6313993174	47.5746540422	3.2089734839	9.9136256109	PLoS_ONE	24699934	13	221	626	13421	293	6865	2014
14.41	12.9	61.9230769231	52.9605263158	13.7557692308	19.1650735157	PLoS_ONE	24699908	13	283	531	10332	260	5168	2014
13.62	12.76	56.8306010929	51.2681912682	14.6851912568	18.7394043614	PLoS_ONE	24699906	9	233	371	9503	183	4810	2014
13.5	12.91	54.7945205479	54.0785156692	11.1983105023	24.7997003247	PLoS_ONE	24699881	6	594	295	17441	146	8839	2014
12.48	12.07	42.3963133641	45.3973883605	9.9581935484	21.817885664	PLoS_ONE	24699880	5	243	392	11666	217	6203	2014
13.33	12.08	54.6875	47.0819304153	17.3035416667	24.4873106061	PLoS_ONE	24699879	9	88	381	3408	192	1782	2014
12.38	12.25	48.4162895928	46.4058524173	20.945581448	17.2354409816	PLoS_ONE	24699873	10	121	427	6066	221	3144	2014
14.23	12.91	60.3921568627	52.1691378364	-1.5172794118	13.4166886326	PLoS_ONE	24699871	12	174	563	7412	255	3642	2014
13.26	13.04	53.8888888889	51.7205240175	19.0275	21.6947977027	PLoS_ONE	24699869	8	230	351	10819	180	5725	2014
14.85	12.89	61.937716263	50.4643387816	-32.973932526	9.5079549091	PLoS_ONE	23056257	10	208	719	10886	289	5384	2012
13.42	13.27	55.7971014493	53.5351797695	9.0423913043	13.7417680568	PLoS_ONE	24699866	14	245	580	11613	276	5813	2014
12.88	12.84	50.7537688442	50.9649749821	21.314513191	25.760577615	PLoS_ONE	24699863	8	120	377	5206	199	2798	2014
12.65	11.78	51.7123287671	45.7780458384	17.5933481064	31.7310463745	PLoS_ONE	24699849	17	360	593	12261	292	6632	2014
12.77	11.84	53.2608695652	46.2526766595	18.5994851259	32.7779494497	PLoS_ONE	24699827	19	257	566	8590	276	4670	2014
12.62	12.32	51.0288065844	49.384057971	24.928974359	32.3740603086	PLoS_ONE	24699825	13	155	468	5102	243	2760	2014
12.45	12.64	49.0347490347	50.3375641372	26.8337081725	27.3202590242	PLoS_ONE	24699822	12	174	484	6912	259	3703	2014
12.56	11.77	47.0198675497	44.9307304786	19.8680927152	36.9641846745	PLoS_ONE	24699820	5	152	279	5581	151	3176	2014
12.05	12.43	46.875	48.2039091389	18.0989448052	21.9577931107	PLoS_ONE	24699816	11	159	445	7192	224	3786	2014
13.68	12.77	54.1666666667	51.4745308311	0.84	19.8194842798	PLoS_ONE	24699810	4	220	249	8802	120	4476	2014
12.3	11.27	46.6898954704	41.093266539	22.9436680393	31.2007792201	PLoS_ONE	24699795	11	293	534	12204	287	6787	2014
12.88	12.14	53.6697247706	46.7814371257	24.158440367	22.9068902644	PLoS_ONE	23056256	14	178	430	7631	218	4008	2012
13.55	12.09	53.3333333333	46.2002840909	3.895	27.6224857955	PLoS_ONE	24699760	6	121	367	5179	180	2816	2014
12.21	11.78	47.3867595819	43.5698791447	23.4805816135	26.3944559316	PLoS_ONE	24699726	13	127	546	5899	287	3227	2014
13.64	11.98	56.3909774436	46.6577718479	0.8238032581	24.0864389785	PLoS_ONE	24699716	12	382	577	14426	266	7495	2014
13.79	12.58	56.7010309278	50.164265858	1.2470231959	15.5619733818	PLoS_ONE	24699703	8	192	415	7968	194	3957	2014
13.68	12.87	54.6875	49.4884910486	-1.4806423611	9.0168136735	PLoS_ONE	24699700	9	246	543	14041	256	7038	2014
13.14	11.91	51.8987341772	45.8699019102	9.3003375527	31.3443913379	PLoS_ONE	24699696	6	186	319	7068	158	3874	2014
12.52	12.17	47.9452054795	47.3068893528	12.7194458281	26.256575548	PLoS_ONE	24699695	11	336	577	13493	292	7185	2014
12.39	11.7	47.6510067114	44.031881804	11.8613814318	23.6508673338	PLoS_ONE	24699692	6	230	299	9758	149	5144	2014
12.78	12.66	52.5547445255	50.9946442234	17.1655337591	23.9970702291	PLoS_ONE	24699691	8	133	279	5033	137	2614	2014
13.91	13.16	57.5	52.7103166893	-6.1125	9.9030479034	PLoS_ONE	24699688	10	213	535	10489	240	5147	2014
11.88	12.29	43.1034482759	46.4947245018	19.2855172414	25.8023844233	PLoS_ONE	23056255	10	161	542	7771	290	4265	2012
13.4	12.63	55.6420233463	50.4716981132	7.0353786292	24.7072659267	PLoS_ONE	24699686	13	227	546	8891	257	4664	2014
11.98	12.41	44.5652173913	47.7816901408	18.3115217391	21.2076454378	PLoS_ONE	24699685	7	115	352	5390	184	2840	2014
12.82	11.7	53.7037037037	44.5649494701	32.6113157895	32.0357895965	PLoS_ONE	24699682	19	196	510	7375	270	4057	2014
13.46	12.61	53.3039647577	50.1584786054	24.1145512115	30.0768236742	PLoS_ONE	24699678	8	237	413	9257	227	5048	2014
13.88	13.15	57.7777777778	53.1914893617	-15.2825	4.8763541667	PLoS_ONE	24699677	10	96	530	4577	225	2162	2014
13.23	12.44	51.4767932489	47.4638379942	-7.069818038	17.6590367568	PLoS_ONE	24699676	8	197	515	9957	237	5185	2014
11.24	11.33	42.6086956522	42.7353230567	37.3329598662	36.0508596774	PLoS_ONE	24699675	13	160	412	5458	230	3049	2014
14.15	11.85	60.6666666667	46.9230769231	5.63175	32.7968459557	PLoS_ONE	24699673	8	411	323	12356	150	6630	2014
12.64	12.58	50.3937007874	49.3992447648	20.8138254593	20.1518649159	PLoS_ONE	24699672	12	126	494	5620	254	2913	2014
12.96	12.56	50	49.0829694323	13.6033152174	16.297809791	PLoS_ONE	24699671	8	242	446	11269	230	5725	2014
11.99	11.85	46.7005076142	45.9470899471	4.3268096447	20.8445364949	PLoS_ONE	23056254	10	244	425	9290	197	4725	2012
12.05	11.47	45.3237410072	42.516218721	29.6335415304	35.4571588246	PLoS_ONE	24699666	11	191	498	7573	278	4316	2014
12.28	12.46	49.0797546012	50.3644486245	28.5945535106	24.4914786208	PLoS_ONE	24699665	9	242	308	8270	163	4253	2014
12.69	11.9	47.3684210526	44.71276985	16.1796491228	23.3936223198	PLoS_ONE	24699664	6	225	356	10259	190	5466	2014
12.43	12.18	49.2957746479	47.3207058443	26.8752816901	27.7792779865	PLoS_ONE	24699636	14	286	535	11473	284	6177	2014
12.32	12.18	48.4042553191	48.9024390244	14.6327777778	23.0052637118	PLoS_ONE	24699635	9	197	380	6472	188	3280	2014
14.3	12.37	58.844765343	49.1859891465	-3.0025216606	22.646030914	PLoS_ONE	24699631	10	415	595	15752	277	8108	2014
12.29	12.55	48.167539267	49.6353166987	32.925858057	16.3479898433	PLoS_ONE	24699628	9	120	344	5187	191	2605	2014
13.21	12.71	53.5398230088	50.3967446592	3.4659115044	15.4406626811	PLoS_ONE	24699568	10	219	482	9796	226	4915	2014
12.86	11.6	51.1705685619	44.1459502807	29.0030434783	31.9744123161	PLoS_ONE	24699553	13	373	546	13664	299	7482	2014
12.27	11.98	47.5	46.8488002313	20.78	32.9538135156	PLoS_ONE	24699552	7	363	308	12637	160	6918	2014
13.24	12.31	54.6296296296	48.6661753869	14.9624242424	29.3372444081	PLoS_ONE	23056253	11	340	439	12611	216	6785	2012
14.2	12.57	60.824742268	48.7816091954	-4.7322886598	13.6763522727	PLoS_ONE	24699536	5	88	220	4321	97	2175	2014
12.47	12.32	50.406504065	49.2885467693	6.7317073171	19.6314167042	PLoS_ONE	24699535	7	236	265	8552	123	4287	2014
12.41	12.46	49.1803278689	49.4949494949	10.5245355191	19.3141285031	PLoS_ONE	24699530	9	171	380	6838	183	3465	2014
13.26	12.25	54.9132947977	48.1666964765	17.6354271034	26.4865534934	PLoS_ONE	24699529	9	275	347	10555	173	5591	2014
12.98	12.43	51.1111111111	48.3105390185	20.465	23.3589372941	PLoS_ONE	24699528	7	106	341	4692	180	2486	2014
13.22	12.39	51.4563106796	48.4583761562	17.210631068	21.669416444	PLoS_ONE	24699524	7	175	389	7480	206	3892	2014
11.93	12.06	46.963562753	47.1539844218	14.9323582996	20.8478966623	PLoS_ONE	24699523	14	170	508	6552	247	3338	2014
13.03	12.5	53.2994923858	49.8426848453	15.0628502538	23.4488313968	PLoS_ONE	24699522	10	190	400	7349	197	3814	2014
13.77	12.66	55.2941176471	50.0347785764	-2.0715686275	20.1485183234	PLoS_ONE	24699521	6	191	362	8349	170	4313	2014
12.41	12.86	49.8054474708	51.8740629685	9.7853793774	9.946509792	PLoS_ONE	24699518	14	128	542	5542	257	2668	2014
13.96	12.35	56.7010309278	47.5481347774	5.580257732	16.4049000278	PLoS_ONE	23409195	7	273	397	13022	194	6648	2013
12.39	11.59	49.2248062016	43.3661509611	31.9190608229	31.4437282437	PLoS_ONE	23383104	13	192	472	7707	258	4266	2013
13.08	12.55	53.125	51.2274549098	11.3551041667	23.0974590604	PLoS_ONE	23056252	6	239	263	7870	128	3992	2012
13.06	12.69	54.2635658915	50.1424501425	21.488627907	20.3657107023	PLoS_ONE	24699517	15	184	512	8127	258	4212	2014
12.98	12.68	50	51.0844748858	15.1770192308	26.1744160058	PLoS_ONE	24699516	8	266	448	9978	234	5256	2014
11.27	11.34	43.1137724551	42.4219725343	40.9479730539	40.9317339122	PLoS_ONE	24699515	10	198	294	6882	167	4005	2014
12.54	12.36	50.2325581395	49.3233690164	22.1247357294	19.394409376	PLoS_ONE	24699514	11	262	419	9847	215	4951	2014
12.88	12.22	51.652892562	45.7668379767	19.1504545455	17.6422829121	PLoS_ONE	24699501	11	135	473	7053	242	3697	2014
12.98	12.68	53.1598513011	49.7305619707	19.7049907063	19.4056780857	PLoS_ONE	24699474	14	162	533	7509	269	3897	2014
11.87	11.89	46.976744186	47.3313192346	20.4549731664	30.9212480672	PLoS_ONE	24699465	13	254	431	7514	215	3972	2014
12.01	12.3	47.4576271186	46.9400434918	18.2356016949	20.3091495442	PLoS_ONE	24699457	10	128	357	6126	177	3219	2014
12.79	12.71	53.6585365854	50.8180943215	5.192601626	19.2884105596	PLoS_ONE	24699454	3	49	91	2039	41	1039	2014
12.79	12.49	50.2923976608	49.6755994358	14.8189473684	24.4970463094	PLoS_ONE	24699440	7	174	338	6774	171	3545	2014
12.17	11.16	47.5655430712	41.2547528517	21.2244165946	35.003007399	PLoS_ONE	23056251	13	259	520	9402	267	5260	2012
11.45	11.59	40.9594095941	41.8034857287	27.6104188192	26.2693099267	PLoS_ONE	24699432	10	145	486	7153	271	3959	2014
12.06	11.67	42.6470588235	41.4322250639	9.9676470588	21.3872299823	PLoS_ONE	24699429	8	91	522	5012	272	2737	2014
13.36	12.96	54.9763033175	52.66837567	-0.2203625592	14.508070869	PLoS_ONE	24699426	10	212	463	8713	211	4291	2014
13.38	13.29	56.0747663551	53.6778115502	15.5808956386	14.2082401656	PLoS_ONE	24699424	6	69	219	3275	107	1645	2014
11.31	10.88	42.8571428571	38.855160451	34.6930284421	37.4182406807	PLoS_ONE	24699408	13	206	432	7997	238	4612	2014
13.06	12.48	53.2608695652	49.0503323837	19.1828019324	22.9245082114	PLoS_ONE	24699404	9	191	363	8042	184	4212	2014
11.85	11.44	45.971563981	42.1169504071	20.9720896165	28.7484642708	PLoS_ONE	24699393	11	407	415	17271	211	9457	2014
12.32	12.55	45.9459459459	48.9627434378	21.1645516946	17.1577536497	PLoS_ONE	24699389	9	199	479	9246	259	4724	2014
12.57	11.43	46.3917525773	40.5433287483	14.4104810997	27.7711980214	PLoS_ONE	24699376	9	208	549	10359	291	5816	2014
12.96	11.7	52.6785714286	44	21.8757305195	30.358296169	PLoS_ONE	24699366	11	206	435	8402	224	4625	2014
11.43	11.08	42.9347826087	40.883844482	34.815410628	43.8026499371	PLoS_ONE	24699325	9	208	329	6991	184	4141	2014
12.87	12.24	51.5	49.3246009005	15.0794444444	31.1049169659	PLoS_ONE	24699316	9	149	400	4594	200	2443	2014
12.98	12.02	51.8918918919	47.3138353039	18.2788006757	36.6994821915	PLoS_ONE	24699283	8	262	361	8631	185	4821	2014
13.59	13.05	55.2	51.5525529427	4.4768	13.7477772141	PLoS_ONE	24699281	10	300	523	15198	250	7697	2014
14.31	12.93	60.1398601399	50.7770472206	-14.9530361305	5.9479988965	PLoS_ONE	24699280	6	130	334	6912	143	3346	2014
12.4	11.97	49.6183206107	45.5296769346	38.6598473282	33.2762309186	PLoS_ONE	24699276	14	173	462	7086	262	3993	2014
13.14	12.04	53.1835205993	46.0747978437	-1.742008427	20.379632375	PLoS_ONE	24699274	12	261	587	11463	267	5936	2014
12.68	12.22	50.5154639175	47.4638707849	14.0117812142	24.4007281284	PLoS_ONE	24699270	9	161	392	6682	194	3529	2014
11.91	12.11	48.1481481481	48.0052608505	24.8277380952	20.9256094682	PLoS_ONE	24699267	14	127	376	4521	189	2281	2014
13.32	12.53	54.1062801932	49.2641046607	23.2813043478	27.1537348001	PLoS_ONE	24699266	9	218	392	9073	207	4892	2014
12.05	11.24	48.2300884956	42.1985815603	39.5924778761	40.4078125	PLoS_ONE	23056250	14	224	403	7363	226	4230	2012
11.13	11.84	40.9691629956	45.4241071429	28.9877693232	27.154652201	PLoS_ONE	24699265	11	129	421	5037	227	2688	2014
12.34	10.54	46.1538461538	35.9891230455	20.4381678322	39.4991414666	PLoS_ONE	24699262	10	298	532	12370	286	7355	2014
13.51	12.49	56.038647343	50.04784689	-1.7668043478	18.7512818336	PLoS_ONE	24699261	10	217	459	8327	207	4180	2014
12.15	11.49	46.8	42.5563030126	29.1180181818	27.8368242859	PLoS_ONE	24699259	11	150	457	6299	250	3419	2014
13.03	12.36	54.4747081712	48.7777146106	19.0272823444	23.9169401732	PLoS_ONE	24699257	16	170	521	6733	257	3518	2014
12.35	12.44	49.7584541063	48.9679521999	34.4305978261	26.6248293579	PLoS_ONE	24699256	12	171	379	6892	207	3682	2014
13.21	12.37	55.1020408163	48.793407887	6.7508673469	9.484153627	PLoS_ONE	24699254	14	82	528	3541	245	1699	2014
13.27	12.49	52.5581395349	48.9263157895	11.5373401163	21.4238708134	PLoS_ONE	24699253	8	209	427	9115	215	4750	2014
11.8	11.79	44.7368421053	45.3281027104	30.0839536341	29.6460142653	PLoS_ONE	24699251	12	140	485	5199	266	2804	2014
12.19	11.46	42.662116041	41.4494823277	5.6578946246	33.5108543608	PLoS_ONE	24699245	8	217	568	9742	293	5602	2014
13.02	11.8	52.1505376344	45.6277827248	15.400766129	32.8908829538	PLoS_ONE	23056249	8	289	369	10236	186	5615	2012
12.94	12.12	52.8497409326	49.0392887869	-10.0083860104	22.752380386	PLoS_ONE	24699235	10	234	450	6964	193	3487	2014
14.45	12.26	59.6837944664	47.2038263429	-11.2954062363	20.057616182	PLoS_ONE	24699232	9	230	567	10460	253	5436	2014
12.3	11.97	47.7832512315	46.3678710815	14.7411111111	26.1758024004	PLoS_ONE	24699212	9	388	406	15011	203	7943	2014
12.88	13.4	50	53.6832579186	8.0368943534	5.4423691713	PLoS_ONE	24699196	9	213	494	11433	244	5525	2014
11.97	11.9	46.9230769231	45.7315138051	31.8003846154	30.9494458385	PLoS_ONE	24699187	7	301	240	11519	130	6302	2014
12.35	10.92	48.6631016043	39.6454075351	17.9027748069	37.8746071956	PLoS_ONE	24699171	9	196	371	7101	187	4061	2014
12.42	12.02	48.0836236934	44.5244956772	16.8968655633	20.1492628694	PLoS_ONE	24699170	12	153	562	7829	287	4164	2014
12.87	12.17	50.3521126761	47.1230739224	1.5992637644	21.0126839526	PLoS_ONE	24699139	11	232	601	9902	284	5127	2014
13.37	12.55	54.2056074766	50.141723356	6.7799948079	22.8557632653	PLoS_ONE	24699133	9	175	445	6819	214	3528	2014
12.33	11.69	47.8260869565	45.1965065502	16.1291304348	36.43827687	PLoS_ONE	24699072	2	124	91	4105	46	2290	2014
13.55	12.2	55.625	47.8271082922	-0.37	25.1288890978	PLoS_ONE	23056248	7	208	348	8098	160	4257	2012
13.85	12.84	58.282208589	52.229871296	-3.2873427914	16.3479883767	PLoS_ONE	24699049	8	174	365	6753	163	3341	2014
13.44	12.31	53.7931034483	44.5533464016	10.292460815	14.4034204679	PLoS_ONE	24699034	11	108	582	6706	290	3571	2014
13.91	12.08	56.8306010929	45.8888888889	13.4114754098	21.1622663102	PLoS_ONE	24699007	7	187	361	8577	183	4500	2014
13.12	11.69	51.048951049	43.659043659	-21.566027972	18.876286953	PLoS_ONE	24699000	5	82	337	3733	143	1924	2014
13.27	12.26	55.7446808511	49.3502165945	7.2775	27.3374861805	PLoS_ONE	24698999	14	180	507	5767	235	3001	2014
12.96	12.55	52.3364485981	49.3975903614	15.1233457944	22.5396513171	PLoS_ONE	24698958	10	177	430	7603	214	3984	2014
11.89	12.21	44.1747572816	47.5142857143	14.7841868932	26.1238733686	PLoS_ONE	24695807	8	162	404	6569	206	3500	2014
12.02	11.94	48.0769230769	46.0206185567	20.1748076923	20.5677551546	PLoS_ONE	24695805	13	116	419	4731	208	2425	2014
12.58	12.59	49.7907949791	48.9217252396	6.7324457969	10.1060236295	PLoS_ONE	24695800	11	101	503	5078	239	2504	2014
12.51	11.55	48.2954545455	44.2838709677	11.6343181818	35.0781064826	PLoS_ONE	24695790	7	208	353	7001	176	3875	2014
12.36	10.43	48.6394557823	34.683776352	29.5567346939	43.6356688662	PLoS_ONE	23056247	14	206	542	8790	294	5455	2012
12.73	12.49	51.2315270936	50.1143417184	1.6107955665	15.6012266523	PLoS_ONE	24695789	10	161	443	6221	203	3061	2014
12.87	12.91	50.5415162455	51.3272010512	19.4054184444	19.9391510027	PLoS_ONE	24695788	11	322	530	14654	277	7610	2014
13.36	12.99	55.3459119497	52.9752257467	-1.6928419811	17.0610563228	PLoS_ONE	24695785	8	217	354	8657	159	4319	2014
12.96	12.64	49.0566037736	49.7129436326	5.8900754717	26.6022686784	PLoS_ONE	24695782	5	165	317	7096	159	3832	2014
10.88	11.08	37.619047619	39.0876752459	35.5655357143	31.8231916372	PLoS_ONE	24695781	8	187	359	8421	210	4779	2014
13.01	12.17	51.6260162602	47.4551823614	23.6708780488	30.6058752162	PLoS_ONE	24695768	10	231	460	8886	246	4853	2014
11.8	11.39	47.1861471861	42.3796381478	24.8121063312	24.7702898786	PLoS_ONE	24695758	16	153	457	6184	231	3261	2014
13.41	13.14	55	54.3471582181	-9.3059090909	6.1504700461	PLoS_ONE	24695748	10	175	504	6995	220	3255	2014
12.18	11.98	46.6981132075	45.7751277683	22.9044129979	25.6871573188	PLoS_ONE	24695745	9	260	401	10979	212	5870	2014
12.42	12.53	50	49.5163806552	24.6734190031	24.8406605494	PLoS_ONE	24695692	12	148	415	6062	214	3205	2014
11.81	11.98	44.0909090909	44.4106794009	19.7457070707	20.5114643604	PLoS_ONE	23056246	9	172	422	8666	220	4607	2012
11.59	11.13	43.2038834951	40.4547858276	27.9552049622	34.8732728404	PLoS_ONE	24695678	9	170	379	6678	206	3782	2014
13.54	12.64	56.25	49.7211155378	2.94875	17.4049310167	PLoS_ONE	24695675	14	324	623	14761	288	7530	2014
12.98	12.34	50.8021390374	48.5468451243	-1.2425668449	22.3576514973	PLoS_ONE	24695674	7	251	400	10097	187	5230	2014
13.35	12.39	53.6231884058	49.1220271171	15.8459881423	31.5024737094	PLoS_ONE	24695667	11	224	540	8240	276	4499	2014
11.23	11.44	41.1320754717	41.6498993964	34.0558883648	36.144566967	PLoS_ONE	24695643	12	161	471	6844	265	3976	2014
13.93	12.96	59.2105263158	53.3882540526	13.8973684211	20.09914647	PLoS_ONE	24695641	12	210	468	7497	228	3763	2014
13.01	12.75	51.8987341772	51.0159493118	16.4351962025	20.1676562692	PLoS_ONE	24695638	10	215	466	8930	237	4577	2014
12.28	11.54	47.491638796	42.1373700859	16.8364882943	29.3008922729	PLoS_ONE	24695637	13	350	589	15890	299	8852	2014
13.3	12.95	55.701754386	52.565833896	1.2808299595	12.216867657	PLoS_ONE	24695632	13	145	506	6088	228	2962	2014
13.21	12.15	51.3513513514	46.0456744291	-2.6981891892	24.4688412201	PLoS_ONE	24695618	5	355	314	16491	148	8889	2014
12.19	11.48	48.4375	42.4168891046	28.9890625	33.5770002577	PLoS_ONE	23056245	7	178	241	7295	128	4121	2012
12.47	12.35	49.6855345912	48.9991036749	-2.7569929245	14.6941062497	PLoS_ONE	24695616	8	170	356	6811	159	3347	2014
12.05	11.85	43.984962406	45.0281848929	13.0428780284	29.0143648534	PLoS_ONE	24695585	9	200	515	8142	266	4435	2014
11.84	11.75	46.7065868263	45.381773399	24.7371946108	30.3021968994	PLoS_ONE	24695583	10	170	326	6033	167	3248	2014
13.42	12.4	56.6502463054	49.4797371303	9.2123665846	23.4399873554	PLoS_ONE	24695582	12	191	433	7079	203	3652	2014
12.26	11.85	48.7455197133	44.8309812931	13.9043870968	27.3756058591	PLoS_ONE	24695577	15	133	574	5626	279	3047	2014
12.21	12.06	47.4789915966	45.785440613	30.6035026738	30.1985490716	PLoS_ONE	24695576	11	130	434	5634	238	3132	2014
13.77	13.33	55.3571428571	53.7722695585	-7.4028571429	12.8599116352	PLoS_ONE	24695574	8	266	492	12921	224	6455	2014
12.56	12.05	51.6	48.329925017	27.866825	42.0965861864	PLoS_ONE	24695572	16	186	482	5158	250	2934	2014
13.27	12.13	55.1111111111	48.0159720489	18.97975	27.1704192835	PLoS_ONE	24695557	12	218	449	7626	225	4007	2014
13.12	12.41	54.8387096774	49.4982592668	12.5052109181	29.1585135759	PLoS_ONE	24695556	13	254	455	9129	217	4883	2014
14.08	12.29	58.1005586592	48.3182060865	-7.225027933	28.8915861191	PLoS_ONE	23056244	7	181	398	6949	179	3746	2012
13.09	12.38	50.9803921569	48.0989740495	-0.7445098039	14.668219113	PLoS_ONE	24695551	9	285	539	13206	255	6628	2014
12.73	11.45	51.4124293785	43.6656027498	15.2835028249	33.0416589893	PLoS_ONE	24695550	9	441	359	14929	177	8146	2014
12.71	12.16	52.7777777778	48.1458300735	18.5605462185	27.4500173977	PLoS_ONE	24695549	17	345	516	12131	252	6391	2014
14.32	13.03	59.9190283401	52.8712871287	8.4543785425	20.0135103135	PLoS_ONE	24695547	10	240	506	9877	247	5050	2014
11.96	11.76	44.5614035088	43.2142074107	27.960430622	27.0180287583	PLoS_ONE	24695546	11	174	514	8260	285	4561	2014
12.14	11.96	46	44.7538337369	19.31	28.3346489104	PLoS_ONE	24695543	12	294	575	13430	300	7434	2014
13.85	12.95	56.5891472868	52.474277315	-5.275255814	11.2355657374	PLoS_ONE	24695541	10	197	567	8423	258	4082	2014
13.3	12.71	51.2658227848	50.3270348837	2.8837848101	17.3167564386	PLoS_ONE	24695540	5	121	321	5414	158	2752	2014
12.37	11.96	48.4732824427	46.1850443599	15.1512659033	24.4306608965	PLoS_ONE	24695538	12	190	525	7523	262	3945	2014
11.3	10.84	43.4482758621	38.1619937695	27.7001532567	37.4837331256	PLoS_ONE	24695537	9	81	279	3306	145	1926	2014
12.94	12.69	51.3888888889	51.7112632234	16.8	32.2647847265	PLoS_ONE	23383103	6	360	282	11887	144	6428	2013
14.17	12.62	57.4324324324	51.1161217587	-0.9833243243	25.5360077274	PLoS_ONE	23056243	5	240	311	8521	148	4435	2012
13.01	12.13	52.8	47.8087649402	-1.1076333333	18.7041106164	PLoS_ONE	24695535	6	119	276	4509	125	2259	2014
12.84	12.45	51.7543859649	49.2253521127	13.9994497608	19.2314919144	PLoS_ONE	24695534	11	135	463	5581	228	2840	2014
13.52	13.26	55.7603686636	54.9782441771	-7.392343318	12.0760473572	PLoS_ONE	24695532	10	205	493	8101	217	3907	2014
13.31	12.08	54.1436464088	47.227683838	8.1269785912	32.3904102715	PLoS_ONE	24695531	8	256	376	9275	181	5086	2014
13.38	12.8	54.2016806723	51.1462882096	2.8141344538	16.2431801898	PLoS_ONE	24695530	10	167	506	7290	238	3664	2014
12.45	12.53	48.7804878049	50.2513615417	26.9724944568	29.4376827608	PLoS_ONE	24695529	11	248	457	8908	246	4774	2014
11.93	12.36	46.1224489796	48.1739844071	20.7104506803	17.4915406199	PLoS_ONE	24695528	12	216	479	9589	245	4874	2014
13.75	11.93	57.6687116564	45.1428571429	16.954375	36.5348517857	PLoS_ONE	24695527	8	224	326	9092	163	5250	2014
12.33	11.45	49.1978609626	44.0548780488	17.7496871658	28.7341256461	PLoS_ONE	24695526	10	151	376	4977	187	2624	2014
12.87	12.23	49.5	47.9349186483	9.481	27.5333247423	PLoS_ONE	24695525	7	194	398	7480	200	3995	2014
14.18	12.75	60.8187134503	51.4414414414	27.75	31.2825675676	PLoS_ONE	23056242	9	222	323	8148	171	4440	2012
12.86	12.45	51.9417475728	50.0662251656	6.0483300971	20.7756737342	PLoS_ONE	24695522	10	124	438	4485	206	2265	2014
13.5	12.64	55.5	50.6640368179	8.3114444444	21.5227526627	PLoS_ONE	24695521	9	375	416	14808	200	7605	2014
14.72	12.33	62.4161073826	48.6892097264	-13.6889541387	19.062953668	PLoS_ONE	24695519	6	259	344	10400	149	5264	2014
12.44	12.62	49.2	50.3968253968	18.8579666667	21.3156343024	PLoS_ONE	24695516	12	158	493	6369	250	3276	2014
12.49	12.41	48.9051094891	48.9213521318	11.3715754258	20.380438043	PLoS_ONE	24695496	6	278	279	11479	137	5887	2014
13.76	12.38	56.9343065693	47.9686057248	-5.3014172749	14.72094478	PLoS_ONE	24695495	12	183	612	8607	274	4332	2014
14.74	12.67	62.9343629344	50.3047351149	13.4097227097	28.642046196	PLoS_ONE	24695494	11	291	519	11790	259	6399	2014
12.14	11.81	48.1012658228	46.0259301015	25.9130477118	29.9924768476	PLoS_ONE	24695493	13	387	455	13272	237	7096	2014
12.5	12.31	47.7178423237	47.2963433573	10.8065929	33.9512917382	PLoS_ONE	24695492	9	291	481	12406	241	7083	2014
12.56	11.13	50.2793296089	40.5699647775	17.4477777778	35.8158339148	PLoS_ONE	24695491	9	285	358	10984	179	6246	2014
11.5	11.59	43.7908496732	44.3066801619	9.3760661765	28.1932359534	PLoS_ONE	24695488	8	205	322	7431	153	3952	2014
14.22	12.49	57.2192513369	47.4997139261	-8.0237655971	14.1561491536	PLoS_ONE	24695487	6	320	405	17040	187	8739	2014
12.68	11.38	47.6635514019	40.9646895915	21.6274299065	31.6448728268	PLoS_ONE	24695486	7	168	390	7632	214	4333	2014
11.39	11.98	42.6573426573	46.7287084038	27.548951049	27.0922256931	PLoS_ONE	24695485	7	182	268	6705	143	3546	2014
13.59	12.98	55.6603773585	53.2664941785	7.3412054507	22.4385107121	PLoS_ONE	24695466	9	164	440	6040	212	3092	2014
12.47	11.88	48.1617647059	45.7217973231	14.7140240642	29.9969996971	PLoS_ONE	24695464	11	202	537	7706	272	4184	2014
12.54	12.78	50	50.8801341157	25.9954195804	18.8073323292	PLoS_ONE	24695462	13	160	500	6994	264	3579	2014
12.83	11.73	50.3311258278	44.7631324525	-3.0363189845	27.7869199027	PLoS_ONE	24695456	6	299	329	11589	151	6206	2014
13.23	13.05	52.1212121212	51.9033674963	11.2606818182	17.7007091792	PLoS_ONE	24695442	6	111	327	5301	165	2732	2014
13.82	12.82	57.9710144928	52.0879609063	8.0418913043	22.9466950788	PLoS_ONE	24695436	10	233	435	8742	207	4502	2014
15.17	13.78	64.7727272727	57.7201783724	-4.2223636364	14.6034153344	PLoS_ONE	23056240	10	173	575	7260	264	3588	2012
12.2	12.61	45.564516129	48.9695980412	23.3112724014	21.7142786822	PLoS_ONE	24695422	9	196	456	9254	248	4901	2014
13.32	12.64	53.5353535354	48.6655309483	1.8319318182	9.0156461979	PLoS_ONE	24695421	8	66	421	3554	198	1761	2014
13.62	12.59	55.9782608696	50.7067137809	5.0943478261	19.6803740193	PLoS_ONE	24695420	8	177	388	6731	184	3396	2014
11.22	11.42	41.5458937198	43.2553247436	40.7375434783	39.2508934401	PLoS_ONE	24695414	10	198	355	6657	207	3803	2014
14.56	12.94	58.7878787879	50.9050772627	-10.7290909091	17.1636877744	PLoS_ONE	24695409	5	178	359	8773	165	4530	2014
13.06	12.25	52.4324324324	47.5802587446	4.5598817568	18.5859927974	PLoS_ONE	24695407	8	188	391	8176	185	4174	2014
12.74	12.16	51.4767932489	47.4665391969	14.0191297468	25.8065003271	PLoS_ONE	24695402	12	304	484	11875	237	6276	2014
14.7	12.93	62.2222222222	52.628077179	-1.652	18.2452736249	PLoS_ONE	24695399	9	151	487	5983	225	3006	2014
11.54	12.69	44.1489361702	51.2939358826	26.653	17.2546076992	PLoS_ONE	24695382	10	135	358	5206	188	2589	2014
12.22	12.08	46.5	47.523016221	15.221	25.7222518815	PLoS_ONE	24695378	8	120	393	4363	200	2281	2014
11.17	11.02	41.7061611374	41.2903225806	36.6090564412	37.2014875163	PLoS_ONE	23056239	11	223	376	6962	211	3875	2012
12.11	12.55	47.7272727273	49.7341513292	17.5336363636	15.7967185986	PLoS_ONE	24695371	14	114	531	4892	264	2445	2014
12	11.5	47.5095785441	44.5342917041	31.6429655172	37.5801633504	PLoS_ONE	24695370	15	199	486	6008	261	3339	2014
12.01	12.19	47.280334728	47.539893617	26.408088188	26.8497799296	PLoS_ONE	24695369	13	142	457	5635	239	3008	2014
11.44	11.99	45.7516339869	46.6971877044	30.112760181	27.615337721	PLoS_ONE	24695360	13	309	298	11504	153	6116	2014
13.58	12.27	53.2142857143	45.5361018666	17.5386507937	28.8108357373	PLoS_ONE	24695338	9	237	522	12125	280	6911	2014
13.89	13.01	60.5769230769	54.3405676127	-9.3848589744	13.6705139279	PLoS_ONE	24695324	15	299	497	10020	208	4792	2014
12.41	11.67	47.619047619	45.3915453915	34.2141428571	38.4439234877	PLoS_ONE	24695322	5	248	219	7710	126	4329	2014
13.06	11.56	52.8735632184	44.438587243	7.7794396552	32.1430091627	PLoS_ONE	24695321	8	207	364	7000	174	3794	2014
11.94	11.83	45.4212454212	44.7138700291	22.910782967	24.9654792542	PLoS_ONE	24695272	12	135	519	5799	273	3093	2014
12.79	12.19	51.6666666667	46.9549330085	25.795	27.1001388778	PLoS_ONE	24695245	9	214	342	9105	180	4926	2014
12.84	12.13	48.8888888889	45.9590145061	21.285	19.5082936142	PLoS_ONE	23056238	6	174	330	8316	180	4343	2012
12.54	12.52	50.1945525292	49.524506218	18.8859622867	17.3992724145	PLoS_ONE	24695125	13	192	510	8132	257	4101	2014
12.3	11.42	48.7972508591	42.7635427635	27.2470927835	36.1093380966	PLoS_ONE	24695117	15	413	550	15126	291	8547	2014
13.41	12.61	56.2790697674	51.4027149321	-17.5383236434	6.3804358739	PLoS_ONE	24695116	12	192	524	7168	215	3315	2014
12.91	11.72	51.4423076923	44.0618901589	14.9906837607	28.8039300655	PLoS_ONE	24695115	9	317	414	13149	208	7174	2014
13.71	12.37	56.3157894737	49.6574403946	9.9666447368	25.1397396547	PLoS_ONE	24695114	8	203	388	7050	190	3649	2014
10.36	10.76	37.2197309417	37.6232485729	41.0893170059	30.7014581124	PLoS_ONE	24695112	13	161	391	6917	223	3854	2014
12.76	12.87	51.0309278351	51.3615023474	21.4251832761	23.3206023374	PLoS_ONE	24695111	9	141	375	6062	194	3195	2014
12.7	12.8	51.5267175573	51.6939582157	8.6300763359	19.2649177866	PLoS_ONE	24695110	14	175	555	6993	262	3542	2014
13.09	12.24	52.9824561404	47.7836213373	13.8988663968	28.335017899	PLoS_ONE	24695109	13	187	575	7402	285	3993	2014
13.66	13.11	56.9892473118	53.1259438236	12.1099462366	22.3927428739	PLoS_ONE	24695107	9	302	382	12695	186	6622	2014
12.93	12.65	52.4344569288	50.7711138311	5.3817199654	19.5467932957	PLoS_ONE	23056237	13	204	570	8062	267	4085	2012
13.35	12.31	53.7572254335	48.275862069	7.6598265896	27.3947488009	PLoS_ONE	24695106	7	228	356	9038	173	4843	2014
13.51	12.37	53.1598513011	47.1812187721	-6.5401404378	8.0992073301	PLoS_ONE	24695105	9	1698	582	89390	269	43831	2014
13.07	12.68	53.6796536797	50.3086419753	7.109237013	20.2173569024	PLoS_ONE	24695104	12	176	492	7546	231	3888	2014
12.35	12.2	46.5753424658	46.1838006231	23.7562243151	28.1384963035	PLoS_ONE	24695103	8	201	402	9274	219	5136	2014
12.08	11.9	45.3488372093	45.2316689159	17.3503255814	21.6896139387	PLoS_ONE	24695101	10	196	498	8520	258	4446	2014
11.62	11.68	43.621399177	43.3746202384	23.9164309764	19.0675217551	PLoS_ONE	24695100	11	178	461	8263	243	4279	2014
12.46	12.57	49.3150684932	50.4221388368	0.2403424658	14.3771161411	PLoS_ONE	24695099	7	217	320	8695	146	4264	2014
14.1	13.1	57.9831932773	52.004008016	-9.1119934641	4.9543181299	PLoS_ONE	24695071	9	158	532	8316	238	3992	2014
12.66	12.27	49.2063492063	47.0705604934	12.7284285714	21.4857942101	PLoS_ONE	24695069	5	227	251	10472	126	5513	2014
11.74	10.87	46.9613259669	38.704472107	41.2644028899	36.1156217583	PLoS_ONE	24694994	13	192	324	7578	181	4338	2014
11.69	10.58	42.9268292683	37.8855944894	21.1173323171	47.6131073649	PLoS_ONE	23056236	8	173	387	5511	205	3339	2012
13.11	12.01	53.007518797	46.8402495254	27.8576378446	33.1943786464	PLoS_ONE	24694993	12	188	492	6700	266	3687	2014
12.15	11.89	46.0227272727	44.6992481203	16.4411363636	21.4868455229	PLoS_ONE	24694949	7	110	343	5056	176	2660	2014
13.27	12.98	53.8461538462	53.8548752834	14.54375	22.1263854003	PLoS_ONE	24694877	12	260	546	8731	273	4410	2014
12.77	12.43	50.9803921569	49.1502832389	14.8970588235	23.614340648	PLoS_ONE	24694787	7	144	307	5749	153	3001	2014
13.32	12.6	52.6104417671	49.3692802374	-7.0948594378	14.2857527486	PLoS_ONE	24694755	9	171	547	8055	249	4043	2014
12.08	12.37	47.8873239437	49.3437587266	38.0877640845	26.9322152926	PLoS_ONE	24694753	8	189	253	6801	142	3581	2014
12.63	12.49	48.8372093023	47.22	22.2689302326	17.4057636158	PLoS_ONE	24694747	10	177	483	9501	258	5000	2014
13.45	12.79	55.1111111111	51.6354556804	-0.9945	24.1571503585	PLoS_ONE	24694742	10	199	492	7681	225	4005	2014
13.7	12.97	54.9800796813	51.0915104741	11.0130367419	17.95322227	PLoS_ONE	24694734	9	177	497	8731	251	4535	2014
12.52	11.83	49.3212669683	45.7952069717	24.3908303167	29.4048560437	PLoS_ONE	24694731	10	237	418	8560	221	4590	2014
12.19	12.52	47.7832512315	48.3643542019	23.2817315271	25.2306571984	PLoS_ONE	23056235	10	141	391	6542	203	3546	2012
12.5	10.78	47.5609756098	39.2789731974	11.9550813008	40.1097248505	PLoS_ONE	24694693	6	279	324	9234	164	5298	2014
13.24	12.63	51.724137931	49.5389344262	13.4510344828	21.6303963806	PLoS_ONE	24694656	5	166	281	7445	145	3904	2014
11.32	11.81	44.4444444444	46.3627220919	41.4791666667	36.4848538943	PLoS_ONE	24694576	20	174	484	5393	270	2983	2014
11.93	11.06	43.4782608696	38.7722882615	28.3163586957	28.9555696974	PLoS_ONE	24694545	4	411	203	19256	115	10768	2014
12.84	11.15	50.8474576271	40.9217523424	19.7750677966	41.1459017807	PLoS_ONE	24691654	10	371	455	13451	236	7898	2014
12.84	11.98	50.6912442396	45.913593836	17.4507014849	28.2376807105	PLoS_ONE	24691625	9	329	423	13417	217	7268	2014
13.52	12.48	55.8139534884	48.238965671	17.4520348837	24.2276539535	PLoS_ONE	24691549	12	181	511	8349	258	4486	2014
13.37	12.67	55.3191489362	51.9112207152	1.59	18.8012192777	PLoS_ONE	24691542	7	193	308	6556	141	3244	2014
13.04	12.41	53.9534883721	49.520927887	13.940746124	26.5770882616	PLoS_ONE	24691519	12	308	444	11297	215	5949	2014
12.21	11.58	45.2961672474	42.4193221027	17.0529320557	24.2176678285	PLoS_ONE	24691517	10	197	545	9157	287	4927	2014
11.9	12.35	45.5813953488	48.8086976637	23.2887790698	18.9728712209	PLoS_ONE	23056234	10	212	411	8542	215	4323	2012
13.67	13.18	54.8	54.7977422389	1.6573555556	18.3505457645	PLoS_ONE	24691516	9	237	523	8558	250	4252	2014
14.07	13.3	59.8870056497	54.2299971322	-17.2181920904	1.4324074132	PLoS_ONE	24691515	9	157	427	7537	177	3487	2014
12.21	12.29	49.7142857143	48.2295719844	29.6009166667	21.0480294608	PLoS_ONE	24691495	12	245	336	9994	175	5140	2014
12.45	12.64	50.7109004739	50.8729519205	16.7503426905	16.9869740245	PLoS_ONE	24691493	13	191	433	7484	211	3723	2014
13.1	12.19	53.8860103627	48.7242798354	25.0589715026	34.2324179518	PLoS_ONE	24691488	10	281	370	8907	193	4860	2014
12.06	11.26	47.9532163743	42.6654740608	13.3521842105	29.5915386629	PLoS_ONE	24691487	10	311	356	10506	171	5590	2014
12.93	12.77	51.6304347826	50.7821552723	12.9106521739	19.4415827452	PLoS_ONE	24691473	8	154	371	6718	184	3452	2014
12.22	12.26	47.9820627803	45.7972805933	23.1281369751	15.8449198151	PLoS_ONE	24691471	11	115	430	6213	223	3236	2014
13.66	12.59	57.4626865672	49.9274310595	9.6818656716	19.5233913885	PLoS_ONE	24691468	14	318	563	13464	268	6890	2014
12.35	11.97	47.8494623656	46.9692993965	14.4910887097	29.4463743112	PLoS_ONE	24691466	8	206	371	7145	186	3811	2014
13.51	12.88	54.8717948718	52.2420975251	16.3651442308	28.7352683166	PLoS_ONE	23383102	8	203	382	7607	195	4081	2013
14.13	13.05	59.1397849462	53.6893886156	-18.7121370968	19.1955183956	PLoS_ONE	23056233	4	226	222	8501	93	4269	2012
13.88	12.01	51.4619883041	46.0036889026	-17.1351973684	22.8483068075	PLoS_ONE	24691464	4	291	365	12404	171	6506	2014
12.88	12.25	52.3255813953	48.376497874	11.5888282648	26.0815405846	PLoS_ONE	24691450	13	264	534	9838	258	5174	2014
13.06	12.32	53.2786885246	47.1551371265	21.1573224044	29.8204246828	PLoS_ONE	24691448	6	196	238	8762	122	4886	2014
12.97	12.5	52.296819788	49.192472959	8.962552324	18.3967570472	PLoS_ONE	24691447	13	305	588	13241	283	6749	2014
12.8	12.13	49.1166077739	46.2509865825	17.2808180212	25.4455569727	PLoS_ONE	24691435	10	263	538	11752	283	6335	2014
12.08	12.27	47.1074380165	48.6971627099	35.34434573	29.0184607005	PLoS_ONE	24691432	6	181	216	6469	121	3454	2014
12.83	11.99	50.7633587786	45.2775585372	24.1152706454	23.5448446855	PLoS_ONE	24691431	11	157	491	7131	262	3801	2014
11.76	12.09	44.5283018868	46.5417682536	23.2015487421	27.9321048248	PLoS_ONE	24691413	12	350	505	14398	265	7793	2014
12.67	11.52	50	43.1145431145	18.2747826087	29.6338901639	PLoS_ONE	24691408	12	286	539	11399	276	6216	2014
14.88	13.11	64.2857142857	54.2087542088	-13.2612337662	15.8295627257	PLoS_ONE	24691407	7	193	360	7257	154	3564	2014
13.23	12.52	52.8052805281	48.7635239567	11.4478341584	12.6588058847	PLoS_ONE	23056232	12	162	608	7794	303	3882	2012
12.49	11.97	50.5747126437	46.2891379977	10.898137931	18.1164996985	PLoS_ONE	24691406	15	250	550	10257	261	5174	2014
11.88	11.75	46.5437788018	45.6666666667	20.4500019201	26.7239545455	PLoS_ONE	24691404	12	132	431	4586	217	2400	2014
12.38	12.21	48.7179487179	46.5573770492	18.573951049	17.5030275783	PLoS_ONE	24691403	11	161	461	7702	234	3965	2014
13.16	12.5	52.9605263158	48.8092814981	20.8568522267	23.8337782342	PLoS_ONE	24691382	13	211	583	9255	304	4913	2014
13.66	12.25	56.5610859729	49.0142039432	-4.3195769231	25.209417709	PLoS_ONE	24691380	10	267	493	9127	221	4717	2014
12.97	12.36	53.1914893617	47.7863989046	8.653	22.4206556714	PLoS_ONE	24691379	5	92	199	4150	94	2191	2014
11.58	11.73	42.0454545455	43.4550677062	34.2321818182	34.0219715399	PLoS_ONE	24691360	10	98	455	4251	264	2437	2014
13.13	12.3	50.8474576271	48.0225988701	14.1450423729	27.1097926865	PLoS_ONE	24691358	4	106	227	4289	118	2301	2014
12.73	11.83	50.8771929825	45.6851221775	25.339375	36.919522277	PLoS_ONE	24691290	8	163	323	5724	171	3233	2014
12.34	12.55	48.5576923077	50.6767308693	18.1499230769	19.5497685233	PLoS_ONE	24691273	10	210	412	7662	208	3842	2014
12.97	11.9	51.3513513514	47.1121862715	2.3091441441	33.0726276073	PLoS_ONE	23056231	3	199	157	6133	74	3307	2012
12.7	12.77	48.4848484848	49.1301546392	21.7431818182	18.9080283505	PLoS_ONE	24691270	7	112	366	5863	198	3104	2014
12.3	12.66	48.3253588517	51.2164163317	12.37365311	12.7569466243	PLoS_ONE	24691269	10	251	428	9776	209	4727	2014
11.54	11.77	43.5483870968	44.955260722	27.9155913978	24.5874651797	PLoS_ONE	24691253	12	156	463	6174	248	3241	2014
13.38	13.1	56.0747663551	53.6019119153	14.3949143302	16.6698627518	PLoS_ONE	24691252	12	145	441	5874	214	2929	2014
11.77	12.29	44.4444444444	47.3167182099	35.0075	27.0095122408	PLoS_ONE	24691251	8	231	317	10115	180	5497	2014
12.79	11.69	49.0272373541	40.9632177825	4.3717336792	21.673095418	PLoS_ONE	24691213	9	118	527	6819	257	3779	2014
12.57	11.97	52.2471910112	46.5551573078	31.3418020743	31.2119329439	PLoS_ONE	24691208	13	127	340	4617	178	2511	2014
13.06	12.25	52.7027027027	47.6678291194	18.5317297297	17.0131112367	PLoS_ONE	24691206	10	209	435	9086	222	4588	2014
12.58	12.08	51.8691588785	47.6154428463	14.6087850467	23.2652703351	PLoS_ONE	24691203	14	284	447	10286	214	5284	2014
13.55	13.14	55.8441558442	53.0787448194	-7.2183766234	13.5218381275	PLoS_ONE	24691202	7	149	349	6800	154	3378	2014
12.73	12.21	51.376146789	47.2430224643	20.236059216	21.8395207572	PLoS_ONE	24691185	11	131	429	5634	218	2938	2014
14.1	12.81	57.3099415205	51.294534189	-6.1346052632	18.5904084615	PLoS_ONE	24691167	6	209	372	8883	171	4519	2014
12.19	12.52	46.9945355191	49.2185430464	8.8693340164	7.5218540287	PLoS_ONE	24691166	8	168	378	7876	183	3775	2014
12.91	12.49	53.2567049808	49.734212205	6.3602068966	16.0863598434	PLoS_ONE	24691160	15	233	564	9465	261	4703	2014
12.8	11.87	51.1450381679	46.5820594174	24.5153880407	36.8595487556	PLoS_ONE	24691158	6	196	248	6230	131	3467	2014
13.59	12.33	56.3758389262	48.6644407346	1.8353691275	26.5769538237	PLoS_ONE	24691136	7	235	323	9038	149	4792	2014
13.05	12.52	52.752293578	49.2001421969	20.9410275229	18.6129209812	PLoS_ONE	24691133	10	125	422	5499	218	2813	2014
14.5	12.89	61.797752809	52.2231909329	-1.1083005618	16.7536281507	PLoS_ONE	24691130	8	225	390	9186	178	4588	2014
12.8	12.27	51.8348623853	48.3828382838	0.4443160967	14.7811580233	PLoS_ONE	24691126	11	227	480	9226	218	4545	2014
13.01	12.1	53.4391534392	49.3279149734	12.632452381	29.668211365	PLoS_ONE	24691125	10	236	391	6179	189	3199	2014
12.57	12.06	50	46.5120967742	5.3774901186	23.8607901811	PLoS_ONE	23056230	11	228	490	9433	230	4960	2012
14.43	13.35	58.4210526316	54.5251894784	-13.6529824561	6.607558256	PLoS_ONE	24691121	6	101	423	4711	190	2243	2014
12.19	12.1	46.3503649635	46.7415730337	15.1311048441	19.3879692562	PLoS_ONE	24691109	11	163	539	6955	274	3560	2014
12.68	12.78	51.4851485149	50.4872389791	19.8335328533	19.0160021417	PLoS_ONE	24691098	11	91	402	4172	202	2155	2014
13.73	12.65	53.937007874	51.0939779121	-1.9188090551	26.161587947	PLoS_ONE	24691097	8	251	530	9148	254	4799	2014
11.43	11.68	42.8	43.6687708875	33.0707666667	31.223719365	PLoS_ONE	24691095	12	116	451	4840	250	2693	2014
12.79	11.71	52.7173913043	43.5757244396	21.5763833992	29.7520181074	PLoS_ONE	24691080	11	228	366	9901	184	5487	2014
13.07	12.33	51.1415525114	48.3132028322	9.0767722603	17.7786447053	PLoS_ONE	24691075	8	112	440	4748	219	2401	2014
13.72	12.62	57.8947368421	49.7826716894	5.8826315789	14.0266568519	PLoS_ONE	24691072	10	152	408	6925	190	3451	2014
11.84	11.44	47.5177304965	43.8375853396	14.9235	25.3275786108	PLoS_ONE	24691070	10	157	296	5379	141	2783	2014
13.35	12.27	53.9923954373	47.8611500701	15.2973107501	26.913354389	PLoS_ONE	24691069	11	262	520	10641	263	5704	2014
12.01	11.48	48.3253588517	41.6280608868	38.2691028708	29.8932259476	PLoS_ONE	23056229	14	118	379	5392	209	3022	2012
12.36	12.74	48.7084870849	50.3503503504	20.846633551	19.6310448655	PLoS_ONE	24691067	13	301	528	13525	271	6993	2014
14.37	13.3	59.5833333333	53.9860997547	2.4608333333	10.5879520651	PLoS_ONE	24691066	9	213	503	10000	240	4892	2014
11.41	11.6	41.935483871	43.2014281464	17.371733871	21.9966654066	PLoS_ONE	24691056	12	146	547	6415	279	3361	2014
13.48	12.49	54.2635658915	50.5054025793	9.8084651163	27.1493324017	PLoS_ONE	24691035	10	162	521	5484	258	2869	2014
12.52	11.97	50	45.7170356112	19.281477591	27.5557319408	PLoS_ONE	24691026	12	185	471	7687	238	4156	2014
12.99	12.21	53.5714285714	47.4429355678	5.265	18.8723806959	PLoS_ONE	24691024	14	158	546	6780	252	3461	2014
11.62	12.36	43.8144329897	49.4345718901	17.500441008	18.9231220517	PLoS_ONE	24691023	9	100	384	3711	194	1857	2014
13.96	12.6	54.2372881356	49.4470774092	1.2260338983	16.9640738728	PLoS_ONE	24691022	5	109	355	4977	177	2532	2014
12.31	12.41	49.6688741722	48.3616265298	26.7684694628	21.175938395	PLoS_ONE	24691006	9	110	291	4859	151	2533	2014
13.6	12.93	54.8936170213	52.2205206738	3.9322222222	21.8254196512	PLoS_ONE	24690998	9	62	490	2526	235	1306	2014
12.19	11.64	48.5981308411	43.3690555928	25.8594003115	33.5061828638	PLoS_ONE	23056228	6	128	206	5282	107	2986	2012
13.53	12.56	51.724137931	49.9692685925	12.037137931	24.2627722488	PLoS_ONE	24690990	5	156	328	6208	174	3254	2014
10.99	11.75	39.4160583942	44.1927364257	36.689823601	28.9087186071	PLoS_ONE	24690978	6	121	238	5082	137	2781	2014
13.13	13.11	55.0561797753	54.128440367	15.0318028601	10.8997094155	PLoS_ONE	24690955	11	129	369	5019	178	2398	2014
13.35	12.97	52.9411764706	50.7722772277	11.2711176471	23.0815175864	PLoS_ONE	24690951	10	286	540	14046	272	7575	2014
14.19	12.69	61.25	51.2871287129	2.6705555556	19.0427122666	PLoS_ONE	24690948	9	131	352	5021	160	2525	2014
12.67	12.02	49.4464944649	46.4212076583	13.8777993962	25.7914591771	PLoS_ONE	24690945	11	160	538	6401	271	3395	2014
12.63	12.19	50.4854368932	49.001814882	24.939592233	30.7784518078	PLoS_ONE	24690944	10	167	392	5188	206	2755	2014
11.44	11.95	44.7916666667	46.6219051616	25.7286057692	27.4658782133	PLoS_ONE	24690943	13	124	377	4503	192	2383	2014
12.24	12.84	44.4881889764	48.6391290426	8.4063877953	3.0093850653	PLoS_ONE	24690937	8	102	499	6377	254	3123	2014
12.03	12.02	46.4705882353	46.9151670951	22.5356617647	28.3825987145	PLoS_ONE	24690921	8	277	327	10203	170	5446	2014
12.42	11.99	50.2242152466	45.7235772358	22.1207071404	25.2653638515	PLoS_ONE	23056227	13	134	441	5753	223	3075	2012
13.88	12.68	58.7628865979	51.3993541442	3.1171958763	22.1192614039	PLoS_ONE	24690920	5	199	211	7281	97	3716	2014
12.25	11.99	47.5694444444	46.3512677798	15.7363461538	31.0022285595	PLoS_ONE	24690919	13	155	574	5912	288	3234	2014
11.43	11.54	42.1818181818	41.070147755	41.4465833333	36.5374283184	PLoS_ONE	24690918	12	244	462	11643	275	6971	2014
11.56	11.82	45.6790123457	45.0855281021	19.2968409586	21.92481027	PLoS_ONE	24690917	17	343	497	14202	243	7366	2014
11.59	11.78	44.8113207547	45.6594885599	30.0788050314	31.3807430533	PLoS_ONE	24690905	12	158	398	5493	212	2972	2014
11.17	11.81	42.328042328	45.6194387406	32.7287878788	25.7500185356	PLoS_ONE	24690903	11	149	350	5567	189	2922	2014
12.46	12.71	48.8789237668	50.8403361345	8.1718004484	12.0608069382	PLoS_ONE	24690901	10	294	464	12684	223	6188	2014
12.83	12.35	51.8518518519	48.9544436146	14.9923611111	25.9936368359	PLoS_ONE	24690900	8	271	328	10179	162	5356	2014
12.32	11.76	49.8098859316	44.1608040201	19.342572481	27.548331892	PLoS_ONE	24690899	16	215	531	9162	263	4975	2014
13.32	11.81	53.8194444444	45.1538682773	-6.7	17.8105780066	PLoS_ONE	24690898	12	166	644	6895	288	3477	2014
12.01	12.31	46.1038961039	48.4047856431	25.7426623377	23.1812707753	PLoS_ONE	23056226	7	97	289	3857	154	2006	2012
13.33	12.4	54.7413793103	47.9714329129	12.5811755486	22.8065465099	PLoS_ONE	24690895	11	275	474	12426	232	6581	2014
13.37	12.33	55.0264550265	49.009009009	14.5295238095	22.3150140603	PLoS_ONE	24690894	9	173	382	6494	189	3330	2014
11.71	11.95	44.3925233645	45.2128722766	24.6111962617	26.9054634436	PLoS_ONE	24690890	10	212	406	9224	214	5003	2014
11.33	11.29	42.2330097087	42.6889519605	21.2434757282	28.6418014164	PLoS_ONE	24690888	10	515	401	17929	206	9513	2014
13.44	12.4	55	49.4064577398	19.0275	28.2576413014	PLoS_ONE	24690886	8	217	351	7910	180	4212	2014
11.73	11.36	45.9259259259	42.7429028389	26.146875	30.8728424536	PLoS_ONE	24690885	8	127	261	4611	135	2501	2014
12.75	12.52	50.5494505495	49.8037505451	8.965728022	19.8431741986	PLoS_ONE	24690884	8	224	376	9010	182	4586	2014
12.62	11.56	51.8828451883	44.3251533742	29.9580641562	33.0859713701	PLoS_ONE	24690883	15	348	454	11925	239	6520	2014
11.65	12.43	43.6708860759	49.8116487975	29.7174050633	26.8596651648	PLoS_ONE	24690879	7	184	288	6565	158	3451	2014
12.48	12.96	49.1428571429	49.8722534492	24.1335892857	12.6566891907	PLoS_ONE	24690878	8	67	332	3806	175	1957	2014
12.78	12.48	50.9677419355	49.711815562	10.2477419355	20.4408837656	PLoS_ONE	23056225	7	174	319	6815	155	3470	2012
12.27	11.93	45.8064516129	44.643088483	17.2175513196	24.9048114028	PLoS_ONE	24690875	11	307	590	14271	310	7719	2014
13.75	12.78	55.5555555556	50.3313086692	1.2776190476	12.366696737	PLoS_ONE	24690771	7	301	398	14560	189	7244	2014
12.09	11.75	48.6956521739	44.7499171911	14.3473188406	21.2504878891	PLoS_ONE	24690769	15	143	481	5858	230	3019	2014
10.8	10.95	37.6865671642	38.5792471797	32.1618792402	35.7868170905	PLoS_ONE	24690768	11	362	475	15445	268	8953	2014
12.68	12.48	50.8108108108	49.8773307164	9.4543543544	17.8608274131	PLoS_ONE	24690767	9	209	386	8151	185	4076	2014
13.8	12.92	56.3725490196	52.6627218935	0.1407352941	15.9322390876	PLoS_ONE	24690766	8	138	436	5466	204	2704	2014
11.7	11.59	44.5414847162	44.2433779177	14.2879515681	24.878092194	PLoS_ONE	24690765	11	196	464	7311	229	3813	2014
14.61	12.54	63.5761589404	51.0606385258	-18.5006084437	20.653211172	PLoS_ONE	24690763	8	276	368	9324	151	4667	2014
11.4	10.91	43.3734939759	41.2296564195	25.5391900937	37.9920255676	PLoS_ONE	24690752	9	144	319	4007	166	2212	2014
12.73	12.81	50.4385964912	51.7259978425	3.7324736842	15.2663433073	PLoS_ONE	24690743	10	183	485	7495	228	3708	2014
12.77	12.36	52.036199095	49.3057374902	20.4733050528	29.2937173393	PLoS_ONE	23383101	12	202	438	7145	221	3817	2013
12.21	11.15	46.1538461538	40.0830175059	10.5942307692	27.4826573657	PLoS_ONE	23056224	5	233	261	10166	130	5541	2012
14.05	13.25	58.9430894309	53.4552163703	0.8359090909	18.6871721831	PLoS_ONE	24690739	11	252	533	11567	246	5962	2014
14.08	12.8	56.5420560748	50.8793969849	2.2564018692	17.2535843503	PLoS_ONE	24690681	7	245	439	10966	214	5572	2014
13.3	12.65	53.488372093	50.539083558	8.268255814	21.398776622	PLoS_ONE	24690680	7	213	353	8642	172	4452	2014
12.88	12.82	50	51.8339934562	31.0123684211	26.7133406696	PLoS_ONE	24690677	7	287	333	10954	190	5807	2014
12.67	12.16	51.1848341232	47.9935275081	23.7787246876	28.4049119022	PLoS_ONE	24690670	11	324	408	11620	211	6180	2014
11.73	10.83	42.6829268293	38.8095238095	32.0733739837	40.3347582973	PLoS_ONE	24690633	6	216	285	7907	164	4620	2014
12.34	12.07	49.2682926829	48.9954899549	21.1951884701	30.6093929569	PLoS_ONE	24690630	11	173	404	4668	205	2439	2014
11.46	11.72	41.9475655431	43.9790575916	24.0880694586	29.5539225131	PLoS_ONE	24690620	11	150	499	6259	267	3438	2014
12.81	12.35	49.6296296296	47.1854304636	3.3366666667	16.259864285	PLoS_ONE	24690612	5	284	281	14108	135	7248	2014
14.37	12.73	59.375	50.9398993911	-11.355	19.1521664796	PLoS_ONE	24687099	7	179	432	7423	192	3777	2014
12.46	12.22	49.0196078431	48.4488107549	12.6852941176	38.7424209094	PLoS_ONE	23056223	7	103	311	3407	153	1934	2012
12.37	12.58	49.765258216	50.0554528651	27.5624119718	30.5505116852	PLoS_ONE	24687048	12	129	406	4956	213	2705	2014
11.6	11.71	44.5945945946	45.0138504155	26.4791216216	28.8041300442	PLoS_ONE	24687006	12	222	424	8102	222	4332	2014
11.68	12.42	43.842364532	47.1258415329	28.0770717022	22.6872728902	PLoS_ONE	24686948	9	143	374	7155	203	3862	2014
13.54	13.09	57.037037037	53.9501998156	14.9783333333	20.7791261108	PLoS_ONE	24686897	15	172	554	6416	270	3253	2014
13.39	12.58	51.7361111111	49.0747486522	9.56125	23.0179091008	PLoS_ONE	24686837	9	284	561	12922	288	6863	2014
12.3	12.18	48.0263157895	47.8838174274	8.9160526316	22.4289055166	PLoS_ONE	24686813	7	122	316	4682	152	2410	2014
12.13	12.16	46.7948717949	46.834712334	12.3034615385	23.0000311063	PLoS_ONE	24686750	7	229	317	9878	156	5197	2014
14.03	12.56	53.0864197531	46.7233009709	0.7052777778	13.158468584	PLoS_ONE	24686490	4	53	316	3158	162	1648	2014
11.78	11.97	44.1176470588	45.8297006684	19.8763193277	26.8171700087	PLoS_ONE	24686475	10	310	458	12811	238	6882	2014
13.67	12.59	56.1320754717	50.0113610543	10.5336582809	23.6482644261	PLoS_ONE	24686421	9	207	432	8407	212	4401	2014
14.32	13.09	59.8984771574	54.1720821419	-1.1015069797	17.5239342776	PLoS_ONE	23056222	8	211	426	7767	197	3847	2012
13.35	10.4	54.0069686411	36.1092455787	2.7477366434	37.8060058215	PLoS_ONE	24686406	12	416	610	15548	287	8934	2014
12.21	12.14	46.8421052632	46.9873286786	5.5140131579	23.6857420678	PLoS_ONE	24686403	8	177	398	7358	190	3867	2014
11.89	11.9	46.7948717949	46.6795366795	35.7685897436	33.2630553724	PLoS_ONE	24686397	9	287	283	9506	156	5180	2014
12.26	12.28	46.992481203	48.0065988452	13.726544771	22.4208441511	PLoS_ONE	24686382	11	169	530	6989	266	3637	2014
13.33	12.16	52.7272727273	47.6116032656	-4.8902272727	23.6873206684	PLoS_ONE	24686296	8	284	478	11063	220	5757	2014
11.52	11.7	44.2396313364	44.3100065402	24.3486194316	29.4710051677	PLoS_ONE	24686251	12	142	421	5621	217	3058	2014
12.99	12.45	51.40562249	49.0965013456	7.604873494	21.1508961087	PLoS_ONE	24682221	10	244	512	10087	249	5202	2014
12.73	12.89	50.4901960784	53.4686458649	13.7989215686	19.023632885	PLoS_ONE	24682219	9	202	410	6681	204	3301	2014
12.11	11.61	45.9259259259	42.1073798512	31.8346969697	28.8872175284	PLoS_ONE	24682217	11	186	479	8865	270	4973	2014
12.59	11.71	49.063670412	43.4687375548	9.1959346272	20.235482479	PLoS_ONE	24682186	11	206	546	9608	267	5022	2014
11.94	11.7	46.3768115942	45.0779327317	24.9815217391	33.8765668259	PLoS_ONE	23056221	7	255	264	8850	138	4876	2012
13.4	12.73	51.5283842795	50.3994953743	6.2771615721	25.9532956751	PLoS_ONE	24682175	7	208	453	8864	229	4756	2014
12.95	12.44	54.6875	48.9769150052	8.73375	9.9252095059	PLoS_ONE	24682159	14	176	418	7882	192	3812	2014
12.52	11.83	49.377593361	44.3415997206	17.5034967937	26.0384955141	PLoS_ONE	24682145	11	239	476	10591	241	5726	2014
12.8	11.72	49.7297297297	44.0495422725	20.4132432432	28.5895126877	PLoS_ONE	24682091	7	82	349	3408	185	1857	2014
12.1	11.82	48.275862069	45.799821269	18.380839491	27.1788530281	PLoS_ONE	24682088	12	117	411	4239	203	2238	2014
13.78	12.63	57.1428571429	50.6656983781	-7.346573618	16.0930014066	PLoS_ONE	24682087	9	206	459	8320	203	4131	2014
12.59	12.63	50.826446281	50.3210420106	14.8949300699	20.3805981941	PLoS_ONE	24682084	13	258	495	10632	242	5451	2014
12.21	12.12	47.6439790576	47.4392935982	17.423240256	25.9330911398	PLoS_ONE	24682076	9	227	379	8602	191	4530	2014
12.98	12.46	52.2900763359	49.3140617344	17.0886704835	31.2475882737	PLoS_ONE	24682075	12	195	519	7447	262	4082	2014
11.77	11.53	44.4827586207	43.5510338037	15.8678647215	26.9850559798	PLoS_ONE	24682041	13	149	577	5730	290	3047	2014
13.56	12.48	55	49.8043728423	6.338	24.715010069	PLoS_ONE	24682039	8	220	414	8324	200	4345	2014
12.95	12.3	52.3605150215	47.8904515174	22.6710768631	19.945697419	PLoS_ONE	24682038	11	122	448	5251	233	2702	2014
13.92	12.23	57.9365079365	47.7970348716	12.0322727273	31.5022730965	PLoS_ONE	24682035	11	227	511	8713	252	4789	2014
13.12	12.15	51.4170040486	47.0021186441	7.3813180387	23.9859019088	PLoS_ONE	24682033	9	428	501	17905	247	9440	2014
13.27	11.97	54.5454545455	45.378597003	-7.9102840909	18.8239352148	PLoS_ONE	24682019	8	319	378	14620	165	7541	2014
12.48	12.91	45.9821428571	50.15625	-2.3985714286	3.4632224893	PLoS_ONE	24682003	7	234	468	13285	224	6400	2014
11.35	11.47	42.7835051546	43.2872253865	28.8460618557	26.2372393923	PLoS_ONE	24681993	10	122	363	4653	194	2458	2014
12.66	11.79	51.2295081967	44.9764982374	23.0916078184	21.4588538484	PLoS_ONE	24681973	13	160	475	6590	244	3404	2014
14.2	13	59.3103448276	52.6211950395	-21.3176149425	12.5418343133	PLoS_ONE	24681902	6	167	349	7244	145	3548	2014
12.54	11.74	48.275862069	43.3684210526	9.6472796935	20.4484561404	PLoS_ONE	24681891	9	150	469	7217	232	3800	2014
12.59	11.81	49.4584837545	44.9781659389	24.2841170277	32.6271698113	PLoS_ONE	23056220	12	265	521	10305	277	5725	2012
13.35	12.58	54.4715447154	49.2067089755	9.0895676275	17.1390092892	PLoS_ONE	24681871	11	187	509	8644	246	4412	2014
13.69	13.21	55.1020408163	52.7124052653	11.0403628118	17.4772351687	PLoS_ONE	24681846	9	199	487	9707	245	5014	2014
13.24	12.47	55.7142857143	49.4494078537	7.5417032967	20.9900510337	PLoS_ONE	24681826	13	232	454	9375	210	4813	2014
13.54	12.14	54.375	47.439544808	2.1083333333	28.2796743567	PLoS_ONE	24681801	6	275	336	10490	160	5624	2014
12.3	12.25	49.0196078431	48.6693730266	10.5172459893	25.8344605055	PLoS_ONE	24681782	11	236	428	8487	204	4434	2014
12.74	12.25	51.7857142857	48.5762548263	10.6311904762	22.5730467111	PLoS_ONE	24681760	9	219	352	8085	168	4144	2014
13.71	12.6	57.6470588235	48.699045967	4.4547963801	16.4600398669	PLoS_ONE	24681759	13	269	550	13433	255	6918	2014
12.47	12.08	45.145631068	45.6579263892	11.821618123	27.673514741	PLoS_ONE	24681716	6	167	390	7562	206	4157	2014
12.93	12.74	52.7675276753	51.3150029886	12.3683118081	13.3328680892	PLoS_ONE	24681713	14	166	560	6844	271	3346	2014
11.58	12.19	42.3645320197	46.9017459774	34.800557266	25.6814314836	PLoS_ONE	24681691	8	253	351	10891	203	5842	2014
12.13	11.62	45.9854014599	42.9042264444	13.8960683477	17.2043020734	PLoS_ONE	23056219	11	212	543	10056	274	5158	2012
12.64	10.86	46.6666666667	37.6872084459	-8.6781818182	25.6755515459	PLoS_ONE	24681665	5	159	355	7470	165	4073	2014
12.13	11.63	46.8468468468	43.9502529511	25.3911891892	31.1112834338	PLoS_ONE	24681636	10	223	417	8643	222	4744	2014
12.3	11.96	47.0119521912	46.5212162859	19.5736394422	28.1482077413	PLoS_ONE	24681627	10	294	480	10912	251	5821	2014
13.05	11.56	47.7876106195	40.9792085848	-3.217020649	16.6424641969	PLoS_ONE	24681626	6	102	459	5658	226	2982	2014
13.66	12.29	57.4193548387	46.7424396184	1.5951814516	18.2851897125	PLoS_ONE	24681625	8	192	340	9464	155	4927	2014
13.45	12.42	54.3624161074	48.2153480071	-9.1466722595	20.2640601665	PLoS_ONE	24681578	6	143	336	6466	149	3362	2014
12.82	12.57	53.8812785388	51.1795166858	5.1997217466	18.6356462418	PLoS_ONE	24681574	16	202	486	7015	219	3476	2014
12.82	12.77	53.0769230769	52.4911452184	20.1650961538	21.1400735537	PLoS_ONE	24681567	16	250	523	8435	260	4235	2014
13.97	13.04	59.7014925373	53.2725572698	2.673256445	19.4559712646	PLoS_ONE	24681552	11	215	441	8454	201	4278	2014
12.56	12.03	50.2283105023	44.8253968254	25.5396014944	25.1090672269	PLoS_ONE	24681550	11	119	417	5766	219	3150	2014
12.64	12.82	51.6949152542	52.7691778466	18.3741525424	22.2283452012	PLoS_ONE	23056218	14	170	478	5747	236	2907	2012
12.85	12.29	54.3103448276	49.7547683924	12.8838122605	28.4892139921	PLoS_ONE	24681543	9	228	248	7028	116	3670	2014
13.6	12.85	54.6583850932	51.7832647462	-3.7884109731	13.3026419753	PLoS_ONE	24681529	6	140	349	5942	161	2916	2014
12.57	12.24	48	47.6298997265	21.2331818182	27.2905674037	PLoS_ONE	24681526	11	301	560	12242	300	6582	2014
12.33	12.18	49.1803278689	48.305785124	19.6243947037	25.5966844363	PLoS_ONE	24681490	13	131	485	4648	244	2420	2014
13.94	12.76	55.5555555556	52.4230330673	-14.835	14.755453997	PLoS_ONE	24681489	7	206	486	7248	216	3508	2014
11.8	12.15	45.390070922	48.2170542636	27.99	33.6993923439	PLoS_ONE	24676480	14	178	528	5899	282	3225	2014
12.65	11.83	48.2233502538	44.4498147253	12.9349746193	30.8609972612	PLoS_ONE	24676479	7	261	385	11140	197	6207	2014
12.96	12.34	51.4792899408	48.492399701	3.6187573964	17.9748090564	PLoS_ONE	24676463	7	191	357	7947	169	4013	2014
13.65	13	54.6428571429	50.75928009	1.6614285714	9.3214814226	PLoS_ONE	24676455	10	131	585	7144	280	3556	2014
13.17	12.42	52.752293578	48.1699051062	1.7953160041	19.1355638292	PLoS_ONE	24676422	9	187	465	8563	218	4426	2014
13.73	12.78	55.737704918	50.6910083603	11.1	22.3603150168	PLoS_ONE	23056217	7	255	366	11164	183	5861	2012
11.83	10.79	46.3157894737	37.6912691269	20.7426809211	34.9932453655	PLoS_ONE	24676421	16	183	566	7732	285	4444	2014
12.03	12.01	44.5454545455	46.685752037	24.3352272727	28.0690760226	PLoS_ONE	24676409	8	224	402	8491	220	4541	2014
13.54	12.35	53.7688442211	48.9514507325	7.5046231156	26.5589604137	PLoS_ONE	24676404	7	175	401	6587	199	3481	2014
12.55	11.88	49.3392070485	44.4619422572	15.712561674	27.3563922691	PLoS_ONE	24676389	10	154	451	6952	227	3810	2014
11.38	10.88	42.4242424242	40.9693229261	34.6316883117	42.5863078163	PLoS_ONE	24676388	11	354	412	9667	231	5509	2014
12.36	12.13	48.9626556017	47.027027027	23.5690888658	24.5537592138	PLoS_ONE	24676387	12	154	464	6311	241	3330	2014
12.81	12.14	47.7966101695	45.1483898127	11.24826742	21.4720014869	PLoS_ONE	24676381	9	171	566	8826	295	4751	2014
12.51	12.16	49.3723849372	46.1382571493	23.3692658806	26.2176476285	PLoS_ONE	24676363	11	178	456	8152	239	4441	2014
12.93	11.92	52.8571428571	46.2532299742	19.8691558442	28.6334634551	PLoS_ONE	24676355	11	196	416	7235	210	3870	2014
12.62	11.67	47.0119521912	43.5554880826	9.1598929283	24.42630929	PLoS_ONE	24676354	8	283	492	12363	251	6587	2014
12.87	12.41	50.5376344086	47.7874702617	13.4070381232	23.0046068324	PLoS_ONE	23056216	11	255	553	11830	279	6305	2012
12.37	12.31	48.4210526316	46.471644855	20.4293927126	19.7342909931	PLoS_ONE	24676350	13	145	553	7362	285	3897	2014
12.92	11.97	53.4759358289	45.2023647112	17.2131550802	25.8413120345	PLoS_ONE	24676348	11	183	381	8141	187	4398	2014
12.03	12.39	46.8468468468	49.0139490139	30.1072113022	30.4568684747	PLoS_ONE	24676347	11	102	410	3826	222	2079	2014
12.41	12.39	48.3695652174	48.7722873153	6.4736956522	22.8414941427	PLoS_ONE	24676346	8	463	385	18850	184	9815	2014
12.41	11.85	49.2537313433	45.7914392416	13.0245447761	24.0003054651	PLoS_ONE	24676345	10	176	412	6697	201	3481	2014
11.68	11.61	44.8598130841	43.4881087203	24.6091971113	32.788805352	PLoS_ONE	24676338	11	159	411	6325	214	3532	2014
11.94	12.1	44.8979591837	46.0092807425	2.9838265306	22.6566818105	PLoS_ONE	24676335	12	179	622	8138	294	4310	2014
13.05	12.18	51.1029411765	46.3616489694	15.9365588235	31.9048266286	PLoS_ONE	24676333	10	259	525	11342	272	6404	2014
13.23	12.4	54.0084388186	48.8770926909	16.8372497123	22.0097616374	PLoS_ONE	24676332	11	116	471	4730	237	2449	2014
13.64	11.49	51.677852349	43.0316316943	4.3685318792	29.7676472653	PLoS_ONE	24676330	4	149	290	5862	149	3193	2014
13.72	13.04	54.4776119403	52.4060414471	9.6202570481	22.0680501387	PLoS_ONE	23383100	9	251	529	10886	268	5694	2013
12.05	11.81	46.3878326996	44.7131997236	13.1378723067	14.9228456363	PLoS_ONE	23056215	12	129	533	5786	263	2894	2012
13.23	12.62	53.8461538462	49.2285084497	22.9959090909	15.4843621418	PLoS_ONE	24676282	13	112	546	5363	286	2722	2014
13.48	13.04	57.037037037	53.8084874864	6.0935416667	24.5955094224	PLoS_ONE	24676280	8	201	293	7112	135	3676	2014
13.07	12	51.4767932489	45.6179276681	19.1167932489	27.4177629995	PLoS_ONE	24676272	9	192	451	8289	237	4507	2014
13.2	12.62	56.0885608856	50.5588673621	20.0361235191	25.2661884548	PLoS_ONE	24676270	19	267	552	10226	271	5368	2014
13.6	13.05	53.4693877551	52.2912650156	-11.4052933673	10.6587434835	PLoS_ONE	24676219	8	288	542	13742	245	6743	2014
13.23	11.62	53.4482758621	43.2599118943	19.9214827586	34.5107424114	PLoS_ONE	24676218	5	146	224	5983	116	3405	2014
13.07	12.12	51.6129032258	47.2159639524	30.5173924731	27.4208153953	PLoS_ONE	24676215	6	150	275	5817	155	3107	2014
12.53	11.82	51.0989010989	45.4252417555	31.5325724276	36.3644525531	PLoS_ONE	24676214	11	198	341	7141	182	4033	2014
12.48	11.3	49.4845360825	41.0087719298	18.5725515464	31.2979221627	PLoS_ONE	24676210	14	248	575	10600	291	5928	2014
13.91	12.45	57.2580645161	49.0217590053	-10.051516129	22.2432873926	PLoS_ONE	24676209	10	252	562	10509	248	5469	2014
12.42	12.4	49.756097561	49.274849664	19.5444567627	27.2734832002	PLoS_ONE	23056214	11	142	408	5325	205	2827	2012
12.72	12.26	49.4699646643	47.2004816376	14.8101574044	24.0607461326	PLoS_ONE	24676150	11	141	555	6238	283	3322	2014
10.91	11.83	39.0243902439	46.1321287408	33.8505432373	27.924649633	PLoS_ONE	24676148	11	290	437	10068	246	5313	2014
13.48	11.99	53.5714285714	47.0886075949	11.3731632653	30.7187623795	PLoS_ONE	24676142	7	193	387	6615	196	3555	2014
12.68	12.1	52.5773195876	45.9053833605	17.6911697066	22.8495164763	PLoS_ONE	24676139	13	125	399	5764	194	3065	2014
12.39	11.77	50	45.8386683739	18.0080128205	28.4708775845	PLoS_ONE	24676137	12	216	421	7386	208	3905	2014
13.38	13.27	54.1379310345	55.1704217215	-0.8969252874	15.465587291	PLoS_ONE	24676135	12	278	628	10583	290	5193	2014
11.9	12.25	45.7142857143	48.0389429764	21.96	21.7436712036	PLoS_ONE	24676134	10	173	406	6969	210	3595	2014
12.59	12.3	48.9795918367	48.5602094241	1.5450510204	22.6540741251	PLoS_ONE	24676133	4	76	209	2958	98	1528	2014
13.03	11.88	49.6453900709	42.6133019423	11.2316666667	21.0991769069	PLoS_ONE	24676098	9	278	546	15536	282	8495	2014
13.86	12.14	57.7889447236	46.632996633	-0.1123003908	22.8732921447	PLoS_ONE	24676091	9	103	434	4509	199	2376	2014
12.76	11.98	49.7206703911	45.2190438088	23.4956424581	29.4116336657	PLoS_ONE	23056213	7	413	333	18064	179	9998	2012
13.1	12.28	52.9147982063	48.4992101106	-8.1412040359	18.3511881927	PLoS_ONE	24676085	10	254	507	10071	223	5064	2014
13.55	12.22	54.5023696682	47.1163088754	18.4823844787	28.1755802024	PLoS_ONE	24676060	8	271	403	11457	211	6242	2014
12.09	11.42	46.1904761905	43.1923433158	19.1888095238	33.9458005687	PLoS_ONE	24676059	9	166	407	5861	210	3239	2014
11.37	11.46	40.7643312102	42.6822916667	13.7701008493	20.40815625	PLoS_ONE	24676058	6	175	309	7451	157	3840	2014
11.36	11.92	41.5094339623	45.6748059814	27.2940356394	29.382265793	PLoS_ONE	24676054	9	244	390	9709	212	5283	2014
13.13	12.73	51.6891891892	48.2069370958	1.4621375921	10.0143989604	PLoS_ONE	24676053	11	171	623	10045	296	5103	2014
13.24	12.41	53.6231884058	49.1349480969	10.2030434783	17.2923897977	PLoS_ONE	24676037	9	183	424	7492	207	3757	2014
12.37	10.94	48.9130434783	40.076394194	17.3436714976	36.4361024666	PLoS_ONE	24676036	9	334	367	11644	184	6545	2014
12.26	12.21	46.7391304348	46.5084613888	12.4742490119	22.7445908755	PLoS_ONE	24676035	11	207	551	9655	276	5141	2014
14.29	12.18	59.8360655738	47.2305389222	0.7337540984	25.6598788697	PLoS_ONE	24676034	10	306	523	12556	244	6680	2014
12.39	13.02	49.696969697	52.6293469042	18.5139393939	19.4131761345	PLoS_ONE	23056212	9	326	331	13830	165	7074	2012
11.98	11.96	45.9595959596	45.7493857494	28.9777272727	26.4289975697	PLoS_ONE	24676029	9	184	364	7599	198	4070	2014
15.02	13.15	63.5944700461	53.4794520548	-14.4581653226	10.627284448	PLoS_ONE	24676019	8	170	497	7525	217	3650	2014
11.41	11.72	44.8113207547	44.7798295455	22.0924968553	18.7557153738	PLoS_ONE	24676010	15	138	427	5571	212	2816	2014
12.09	12.27	45.0617283951	46.4907786885	26.4188888889	27.1671136612	PLoS_ONE	24675996	6	150	293	7072	162	3904	2014
12.65	12.28	49.5798319328	47.8519273221	17.3880840336	24.3355649024	PLoS_ONE	24675995	10	269	465	11157	238	5889	2014
12.08	11.87	48.2071713147	45.559985502	34.8068419655	22.7979251513	PLoS_ONE	24675993	15	132	460	5310	251	2759	2014
13.1	12.21	54.2435424354	47.7760736196	24.2921672817	25.5143012952	PLoS_ONE	24675985	15	252	526	9884	271	5216	2014
12.46	12.59	50.2538071066	49.0489130435	12.5862067374	15.6802609415	PLoS_ONE	24675982	11	151	410	7239	197	3680	2014
14.41	12.22	60.4026845638	48.4405940594	7.3190995526	25.0277236976	PLoS_ONE	24675979	6	214	307	7767	149	4040	2014
11.4	11.79	42.5837320574	45.4733574754	26.1363325359	26.3950373366	PLoS_ONE	24675970	10	99	394	3670	209	1933	2014
11.82	11.07	44.8863636364	40.2199266911	26.8413636364	31.1880516227	PLoS_ONE	23056211	8	137	328	5442	176	3001	2012
12.82	11.84	48.75	43.4879481466	0.84	24.0123235278	PLoS_ONE	24675969	8	183	498	9071	240	4937	2014
13.15	12.9	53.1135531136	49.9219237976	13.6140796703	11.3158121011	PLoS_ONE	24675968	12	230	549	12661	273	6404	2014
13.57	12.82	55.4621848739	51.2229806598	-0.3850252101	23.7300791188	PLoS_ONE	24675966	10	319	515	13360	238	7032	2014
13.48	12.18	55.023923445	46.6449511401	12.8500903775	23.8961208747	PLoS_ONE	24675965	9	129	421	5762	209	3070	2014
14.28	13.03	60.775862069	52.3174795517	4.5587617555	14.6305143896	PLoS_ONE	24675963	11	145	496	6598	232	3301	2014
11.43	12.06	44.4866920152	46.5873512837	30.29585104	24.6034024522	PLoS_ONE	24675922	17	148	500	6053	263	3194	2014
13.46	12.59	53.7037037037	48.6340275899	-4.81	12.033953102	PLoS_ONE	24675900	10	144	588	7374	270	3697	2014
13.04	12.42	54.1666666667	49.7217068646	6.135	18.1350845366	PLoS_ONE	24675899	14	115	520	4324	240	2156	2014
12.31	12.37	50.3816793893	49.7008227375	13.8198897371	28.910895298	PLoS_ONE	24675898	9	149	276	5048	131	2674	2014
12.89	12.71	52.1212121212	51.5577007459	14.1369886364	25.7564697798	PLoS_ONE	24675897	8	121	335	4363	165	2279	2014
13.13	12.97	54.4444444444	53.5268768428	4.795	18.0358708223	PLoS_ONE	24675880	10	248	391	8899	180	4409	2014
13.6	12.73	57.0754716981	51.8992654774	-16.2456861063	9.3569555962	PLoS_ONE	24675879	11	262	510	10083	212	4765	2014
14.1	12.31	59.4594594595	48.8702388638	-7.1369481982	19.7297706988	PLoS_ONE	24675875	12	160	588	6132	259	3098	2014
12.24	11.24	48.7562189055	41.5789473684	33.3986295794	39.3520479865	PLoS_ONE	24675868	11	191	368	6899	201	3990	2014
13.9	12.45	57.3099415205	49.3934983018	2.9452631579	15.0343358535	PLoS_ONE	24675867	7	201	362	8331	171	4122	2014
12.74	12.56	50	48.5974754558	11.8288360656	19.84485719	PLoS_ONE	24675843	10	170	491	8164	244	4278	2014
13.41	13.06	55.0925925926	52.7971289846	16.886	15.6745179677	PLoS_ONE	24675842	10	217	429	9463	216	4737	2014
12.32	11.7	50.2202643172	44.8670756646	22.2746666667	26.5486084999	PLoS_ONE	24675840	15	124	454	4632	227	2445	2014
12.98	12.26	51.3392857143	48.1779053085	2.5531349206	15.6137266858	PLoS_ONE	24675825	9	170	474	7020	224	3485	2014
12.87	12.01	51.171875	45.5266368442	10.0475568182	21.2472710905	PLoS_ONE	24675822	11	206	524	9380	256	4918	2014
12.77	12.97	51.9417475728	52.4905660377	8.7705075022	13.5103438155	PLoS_ONE	23056210	11	126	436	5387	206	2650	2012
12.55	11.83	48.309178744	45.7003379647	14.6414402174	33.5714073895	PLoS_ONE	24675817	8	271	406	9652	207	5326	2014
9.96	11.17	33.4782608696	39.429753287	54.2983596838	35.7432867351	PLoS_ONE	24675816	11	256	357	11542	230	6769	2014
11.54	11.61	42.8571428571	43.2662051605	12.7136024845	22.8057653615	PLoS_ONE	24675815	7	138	325	6035	161	3178	2014
13.98	12.89	58.6734693878	52.245308311	-2.16638322	11.528515325	PLoS_ONE	24675814	9	148	433	6167	196	2984	2014
13.7	13.33	57.9185520362	54.6732099041	15.4968344646	14.9669882147	PLoS_ONE	24675808	12	210	451	9019	221	4483	2014
10.74	11.11	37.9032258065	40.0382226469	19.1860410557	32.3410745607	PLoS_ONE	24675807	11	90	483	3733	248	2093	2014
12.19	12.06	44.9152542373	46.4673257777	22.0314830508	30.5367030256	PLoS_ONE	24675804	8	190	432	7556	236	4147	2014
12.95	12.56	52.380952381	50.5158810439	16.32	23.4557070333	PLoS_ONE	24675797	10	260	420	9587	210	4943	2014
12.03	12.18	44.3946188341	47.7909293332	5.9275252242	21.7077761879	PLoS_ONE	24675794	8	425	455	16617	223	8533	2014
13.58	12.3	54.4973544974	47.0555032926	18.2871428571	26.7992502044	PLoS_ONE	24675793	7	214	360	9727	189	5315	2014
12.97	12.62	51.9417475728	50.1059322034	-6.1312028047	11.8410989737	PLoS_ONE	23056209	9	218	462	9653	206	4720	2012
12.38	12.39	47.5	48.2784543678	16.067	19.909175881	PLoS_ONE	24675792	8	292	391	12878	200	6651	2014
13.01	12.84	50.2145922747	51.2906556531	13.5194769313	25.0820977457	PLoS_ONE	24675788	8	174	451	7288	233	3874	2014
13.15	12.68	50.8361204013	48.6400725295	14.0771354515	15.322168291	PLoS_ONE	24675785	10	160	574	8528	299	4412	2014
12.77	12.38	48.8986784141	47.7043158861	23.7418639868	31.88733355	PLoS_ONE	24675777	8	178	414	7729	227	4356	2014
12.32	11.6	48.4126984127	44.0051679587	36.1271428571	34.8429130967	PLoS_ONE	24675775	12	190	445	6922	252	3870	2014
13.16	12.29	54.3071161049	48.3901073262	23.6640168539	25.3674901229	PLoS_ONE	24675771	14	105	517	4072	267	2143	2014
13.54	12.7	52.4904214559	48.6521181001	-1.6379956897	17.004509781	PLoS_ONE	24675770	8	335	541	17846	261	9348	2014
12.91	12.49	53.3333333333	48.602739726	19.53	17.1012503113	PLoS_ONE	24675769	7	77	241	3574	120	1825	2014
12.96	12.57	52.3297491039	50.793274923	15.2450868486	25.2089944455	PLoS_ONE	24675768	13	230	560	8136	279	4223	2014
13.86	12.75	56.884057971	51.0004582251	-4.9974901186	17.6694374297	PLoS_ONE	24675763	11	305	608	12953	276	6547	2014
12.54	12.44	46.1016949153	46.2070801171	10.1011487759	14.3130660294	PLoS_ONE	23056208	9	124	570	7184	295	3757	2012
12.65	12.66	52.0833333333	52.7185501066	1.12625	22.5515267647	PLoS_ONE	24675762	6	133	215	3769	96	1876	2014
13.02	12.31	54.1176470588	49.2085106383	8.9341176471	24.3862866044	PLoS_ONE	24675749	10	321	363	11380	170	5875	2014
12.7	11.5	49.2753623188	43.6565977742	7.2849184783	29.1326591553	PLoS_ONE	24675747	8	161	424	5869	207	3145	2014
12.32	12.61	48.4126984127	50.9144350098	25.0485714286	21.6900218591	PLoS_ONE	24675746	6	163	239	6011	126	3062	2014
12.12	12.36	47.619047619	46.5143874221	17.5326098901	13.799667975	PLoS_ONE	24675745	14	121	547	6565	273	3371	2014
14.17	12.62	58.2644628099	50.488997555	7.8956703398	22.3424309291	PLoS_ONE	24675741	9	240	491	9499	242	4908	2014
13.36	12.91	54.3010752688	52.0231213873	8.5781854839	17.6438312903	PLoS_ONE	24675731	8	186	384	7877	186	3979	2014
13.29	12.03	53.3783783784	45.2945159106	18.6003603604	24.6979358067	PLoS_ONE	24675720	12	236	571	10945	296	5908	2014
12.11	11.49	45.9302325581	40.9276944065	8.7601162791	24.6749080538	PLoS_ONE	24675719	7	183	352	9322	172	5131	2014
13.08	11.82	54.7619047619	46.4244186047	13.1817032967	23.2019418605	PLoS_ONE	24675717	13	200	440	6757	210	3440	2014
14.03	12.38	57.8947368421	49.6655132641	-1.8072807018	25.6071539792	PLoS_ONE	23056207	9	238	493	8339	228	4335	2012
12.34	12.1	46.8899521531	45.5371632587	15.5707565789	17.862898369	PLoS_ONE	24675712	8	120	407	5933	209	3081	2014
13.37	12.47	53.4351145038	49.4771494965	18.4687175573	22.4850004338	PLoS_ONE	24675709	10	250	501	9973	262	5164	2014
13.52	12.53	54.132231405	49.9126568207	9.9931910009	22.8486489779	PLoS_ONE	24675707	9	308	485	12150	242	6297	2014
13.34	12.56	54.5045045045	48.7846240814	1.7641621622	14.4664881681	PLoS_ONE	24675689	10	144	479	7002	222	3538	2014
14.18	12.59	57.5609756098	50.9474824039	-14.7875609756	20.4705865546	PLoS_ONE	24675684	7	202	465	7327	205	3694	2014
13.68	12.85	55.8035714286	51.6483516484	18.7933134921	23.0415334665	PLoS_ONE	24675671	9	154	431	6281	224	3276	2014
12.78	12.38	52.358490566	49.2448759439	18.1071069182	18.8759882473	PLoS_ONE	24675670	12	95	428	3685	212	1854	2014
13.57	12.87	53.2467532468	50.5082284608	6.373	20.5452355995	PLoS_ONE	24675669	5	163	308	7842	154	4132	2014
13.7	12.33	56.5934065934	49.7757847534	2.9228708791	26.5347852254	PLoS_ONE	24675668	8	266	389	8608	182	4460	2014
12.1	11.79	47.3076923077	43.4235249906	22.2157692308	26.6702100603	PLoS_ONE	24675650	13	204	505	9668	260	5322	2014
13.34	12.5	55.6561085973	48.6849168009	-0.5809935897	10.254258131	PLoS_ONE	23056206	12	157	493	7597	221	3726	2012
12.44	12.03	50.2590673575	48.2641607935	18.0729957607	29.3161026961	PLoS_ONE	24675615	11	245	390	7320	193	3831	2014
12.8	11.9	50.2242152466	46.0019743337	14.7617887394	29.0384792401	PLoS_ONE	24675610	9	151	440	5653	223	3039	2014
12.01	11.71	46.2633451957	43.0095886174	19.9103312346	28.4574291123	PLoS_ONE	24675574	13	250	548	11627	281	6466	2014
11.96	12.51	45.8333333333	50.1073114895	25.88	25.8342207111	PLoS_ONE	24675552	12	362	495	13334	264	6989	2014
12.35	12.06	47.263681592	46.4092140921	28.1271548507	35.7942136877	PLoS_ONE	24671307	8	67	364	2594	201	1476	2014
13.09	12.22	53.738317757	48.9085667216	23.4232158029	31.7045700165	PLoS_ONE	24671276	11	280	414	9042	214	4856	2014
12.69	12.16	51.7730496454	46.9550953455	13.445625	26.2552813666	PLoS_ONE	24671257	16	218	585	9101	282	4877	2014
10.85	10.86	38.0733944954	38.3980938416	39.8265086646	39.0954888739	PLoS_ONE	24671255	9	233	367	9285	218	5456	2014
10.34	11	35.632183908	38.2911392405	48.6208189655	34.7518058677	PLoS_ONE	24671254	8	107	280	4878	174	2844	2014
12.77	12.39	51.1811023622	50.0182215743	-0.5027099738	23.6239820061	PLoS_ONE	24671253	12	317	558	10745	254	5488	2014
13.99	11.69	57.7142857143	44.2990010334	-2.2428571429	24.5661965943	PLoS_ONE	23056205	7	272	380	11022	175	5806	2012
11.32	10.89	39.880952381	37.678517168	37.415	43.417914093	PLoS_ONE	24671252	6	250	280	10635	168	6582	2014
13.02	12.42	53.0303030303	49.2607924305	12.2158741259	27.6282119574	PLoS_ONE	24671238	13	250	543	9511	264	5073	2014
11.55	12.05	43.8818565401	45.6201446558	20.4444462025	15.8844709174	PLoS_ONE	24671232	12	153	466	7333	237	3733	2014
13.02	12.43	51.8348623853	47.9352226721	18.4824719674	26.0822327935	PLoS_ONE	24671231	9	300	422	13636	218	7410	2014
11.92	11.4	44.5544554455	42.4174342844	27.9211014851	36.7177095089	PLoS_ONE	24671221	8	207	366	7802	202	4451	2014
13.66	12.43	53.7634408602	47.7849068133	-2.4719354839	23.1174533244	PLoS_ONE	24671218	6	130	391	6119	186	3273	2014
12.46	11.93	48.2352941176	45.511389013	14.4779411765	19.1032545109	PLoS_ONE	24671216	7	100	337	4367	170	2239	2014
13.95	13.06	58.2278481013	52.4211184005	-2.4091772152	14.0757866809	PLoS_ONE	24671215	7	139	348	6409	158	3201	2014
13.89	13.11	53.9285714286	51.490747087	-9.6735714286	8.0367691595	PLoS_ONE	24671213	8	216	599	11822	280	5836	2014
13.82	13.35	58.0487804878	54.6218487395	9.3992073171	10.0322625941	PLoS_ONE	24671212	10	125	428	5648	205	2737	2014
13.88	12.18	56.1151079137	46.2348604529	8.8093669065	25.1870468303	PLoS_ONE	23056204	10	303	558	14025	278	7596	2012
12.51	11.82	49.8245614035	45.0080949811	27.0651315789	25.7957495953	PLoS_ONE	24671211	14	255	536	10442	285	5559	2014
12.54	12	48.7972508591	44.806232521	24.6501159794	21.9887320604	PLoS_ONE	24671210	12	193	542	9380	291	5006	2014
13.44	12.26	54.6610169492	47.7986594822	4.3606610169	23.9038652121	PLoS_ONE	24671209	10	351	498	14474	236	7609	2014
13.19	11.78	51.8072289157	43.6150094556	-3.017751004	25.931586512	PLoS_ONE	24671208	9	398	535	18441	249	10047	2014
12.04	11.73	43.7086092715	43.4230420321	24.6303443709	30.5094942148	PLoS_ONE	24671207	10	133	541	5906	302	3307	2014
12.45	12.35	49.3902439024	49.2126665513	19.4067682927	24.9030555573	PLoS_ONE	24671205	8	305	323	11114	164	5779	2014
11.73	10.57	43.7262357414	36.7029685579	23.0174628413	39.8079685084	PLoS_ONE	24671204	11	497	496	19350	263	11386	2014
13.37	12.56	52.6011560694	49.9486125385	-0.9221628131	21.1327421634	PLoS_ONE	24671203	6	232	365	9455	173	4865	2014
14.12	12.59	58.9473684211	50.7900160293	-5.1723026316	22.307025561	PLoS_ONE	24671202	8	232	422	8539	190	4367	2014
13.45	12.48	53.0172413793	47.1035386632	1.6362068966	12.7660589292	PLoS_ONE	24671197	8	135	482	7458	232	3815	2014
13.55	12.8	54.748603352	51.1332137616	-2.0261452514	20.5649965841	PLoS_ONE	23056203	7	279	387	11886	179	6133	2012
12.24	12.6	47.6851851852	49.9646017699	20.411	23.6436273353	PLoS_ONE	24671196	10	261	420	10767	216	5650	2014
11.87	11.66	44.6511627907	43.9548966381	24.7989405685	30.1017576142	PLoS_ONE	24671194	9	219	401	8748	215	4789	2014
13.58	12.3	57.3604060914	48.9082969432	-5.4503414859	13.8480508902	PLoS_ONE	24671193	11	182	452	7058	197	3435	2014
11.44	10.83	43.75	39.7720075997	29.94	35.0707668448	PLoS_ONE	24671190	16	171	540	5712	288	3158	2014
12.95	12.42	52.6970954357	49.50293143	18.6545660443	23.6592202813	PLoS_ONE	24671188	12	202	478	7580	241	3923	2014
13.65	13.16	55.3398058252	52.1764499942	-2.4643567961	12.1681924213	PLoS_ONE	24671187	8	332	446	17064	206	8569	2014
11.56	10.98	40.782122905	39.362063115	26.731820298	39.4861311764	PLoS_ONE	24671185	6	130	317	5028	179	2947	2014
13.12	12.76	51.9417475728	50.9708737864	19.3016626214	29.3238850442	PLoS_ONE	24671184	8	218	393	8706	206	4738	2014
12.66	12.19	49.8054474708	46.8836004533	24.7839441104	33.0474813399	PLoS_ONE	24671182	11	266	481	10968	257	6177	2014
13.03	12.79	54.358974359	51.4824797844	2.9197115385	6.8653277228	PLoS_ONE	24671181	12	197	432	8632	195	4081	2014
11.69	11.55	44.769874477	41.7573221757	28.3928050907	22.3622826592	PLoS_ONE	23056202	12	135	447	6675	239	3585	2012
13.91	13.26	59.1093117409	54.3225572103	-3.5706477733	13.0163817681	PLoS_ONE	24671180	13	262	558	11226	247	5506	2014
12.36	12.17	49.3827160494	46.6195761857	22.1437891738	23.2470845947	PLoS_ONE	24671179	13	84	476	3740	243	1982	2014
11.42	11.08	43.0167597765	40.7732447818	23.1192861577	42.7276181375	PLoS_ONE	24671178	9	207	346	7148	179	4216	2014
13.76	12.29	53.431372549	45.4626652376	3.5397058824	24.6702762195	PLoS_ONE	24671177	6	188	407	10054	204	5598	2014
12.87	12.5	49.7435897436	49.9590275881	8.0584615385	28.1019773888	PLoS_ONE	24671176	7	186	393	6870	195	3661	2014
13.26	12.27	53.6184210526	47.2750316857	17.5173785425	27.2680014259	PLoS_ONE	24671175	13	168	595	7262	304	3945	2014
14.18	12.82	59.8984771574	53.3824690708	-2.1893288212	23.8366983259	PLoS_ONE	24671173	9	250	435	7525	197	3799	2014
10.43	10.87	35.7142857143	39.4457441065	38.525952381	35.9587390355	PLoS_ONE	24671172	9	273	359	9867	210	5557	2014
12.06	11.74	45.8333333333	44.6905537459	32.6625	27.5845170039	PLoS_ONE	24671170	8	218	340	8590	192	4605	2014
13.53	12.61	55.4585152838	51.0562685094	11.8054737991	28.7464810175	PLoS_ONE	24671169	10	277	465	9551	229	5065	2014
11.07	11.03	40	39.5950506187	24.8241666667	29.3603819409	PLoS_ONE	23056201	6	231	254	9712	135	5334	2012
13.7	12.87	56.4655172414	52.3272552783	-3.7811034483	14.0792578825	PLoS_ONE	24671164	10	213	513	8518	232	4168	2014
11.38	11.88	41.4179104478	45.7784532253	22.3760583446	27.8648517054	PLoS_ONE	24671161	11	289	506	11072	268	5922	2014
12.75	12.54	51.2	49.0737377406	8.3675666667	17.1120976809	PLoS_ONE	24671156	12	237	524	10813	250	5506	2014
12.3	11.44	48.4444444444	42.6806439536	13.8656363636	26.1288170584	PLoS_ONE	24671155	11	124	458	5015	225	2671	2014
12.54	11.74	49.7630331754	45.725	31.8554668246	38.9851055556	PLoS_ONE	24671154	10	225	383	7083	211	4000	2014
11.72	11.75	46.5968586387	45.5776433305	25.3798993153	30.7380361344	PLoS_ONE	24671153	13	187	376	6452	191	3471	2014
14	11.96	57.6419213974	46.3173323562	23.2612906356	39.0826855881	PLoS_ONE	24671152	9	267	427	9484	229	5458	2014
11.77	12.53	43.5643564356	48.5847953216	21.2201113861	20.3560263158	PLoS_ONE	24671147	8	174	382	8163	202	4275	2014
13.94	13.34	56.9620253165	54.7550432277	7.1585654008	20.8459242487	PLoS_ONE	24671139	6	196	323	8093	158	4164	2014
12.85	11.56	49.5535714286	43.3628318584	14.8801785714	37.9489582301	PLoS_ONE	24671138	8	125	433	4708	224	2712	2014
13.05	12.39	49.7354497354	48.236700538	-6.8708333333	8.1282961459	PLoS_ONE	24671137	6	146	406	6939	189	3346	2014
11.23	11.4	39.2156862745	40.4223786588	29.1143137255	23.4040759273	PLoS_ONE	24671136	9	194	449	9902	255	5398	2014
11.67	11.39	43.1818181818	41.19765018	29.7438888889	35.4139450699	PLoS_ONE	24671133	9	209	396	9094	220	5277	2014
14.18	13.01	55.2036199095	50.9212730318	-21.9535482655	10.8498804835	PLoS_ONE	24671130	6	111	500	5952	221	2985	2014
12.67	11.87	47.5609756098	43.3859738496	17.7725304878	27.7233109927	PLoS_ONE	24671129	8	211	459	10496	246	5889	2014
12.84	12.21	53.6231884058	46.062992126	15.679673913	21.1232942086	PLoS_ONE	24671114	14	107	431	5258	207	2794	2014
12.24	12.66	47.2440944882	49.1606714628	10.200876879	12.6178143122	PLoS_ONE	24671113	11	180	520	9128	254	4587	2014
13.25	11.52	53.9923954373	43.0521571153	17.3196213561	31.1578619748	PLoS_ONE	24671109	12	354	520	14081	263	7765	2014
13.12	12.61	51.2455516014	48.8673600228	23.5647455516	28.2835322125	PLoS_ONE	24671108	10	277	514	12680	281	7019	2014
13.72	13.24	56	54.7667342799	10.3262857143	17.4396585531	PLoS_ONE	24671107	7	153	354	5936	175	2958	2014
12.53	12.62	50.3759398496	50.5520883341	15.8056390977	25.3336103587	PLoS_ONE	23056200	7	411	270	15849	133	8332	2012
12.56	12.37	49.5495495495	47.6639344262	1.3830810811	21.1903114754	PLoS_ONE	24671106	10	200	480	9280	222	4880	2014
11.49	11.68	43.8524590164	44.413938754	25.1719356873	24.4710010606	PLoS_ONE	24671104	13	228	469	9027	244	4735	2014
11.67	11.8	45.8333333333	43.4822662368	30.795	29.6154114755	PLoS_ONE	24671103	9	166	272	7733	144	4342	2014
12.73	12.19	50.1930501931	48.0224126566	21.2491049491	26.0541489121	PLoS_ONE	24671102	11	309	495	11537	259	6068	2014
13.53	13.28	55.3571428571	51.800480128	10.9302380952	8.642858442	PLoS_ONE	24671099	12	127	570	7455	280	3749	2014
12.49	11.5	49.0990990991	43.1401142302	31.1074054054	31.9773074521	PLoS_ONE	24671096	10	387	402	14909	222	8229	2014
13.32	13.18	54.8387096774	53.9734497181	18.9325268817	20.8393326636	PLoS_ONE	24671091	9	268	367	10736	186	5499	2014
13.71	12.66	56.338028169	50.6159014558	-18.5584976526	11.3455201958	PLoS_ONE	24671089	6	129	338	5523	142	2679	2014
12.94	11.97	53.2407407407	45.8487654321	16.2316666667	25.6663512241	PLoS_ONE	24671057	12	295	440	12169	216	6480	2014
12.41	12.33	46.1538461538	47.6333451077	1.3446939799	13.7536266662	PLoS_ONE	24671052	10	239	619	11313	299	5662	2014
13.47	12.43	52.5974025974	46.8156821004	5.8236493506	17.2215837014	PLoS_ONE	23056199	5	200	309	10728	154	5637	2012
11.74	11.98	46.6321243523	47.462406015	40.0998326026	31.6261587436	PLoS_ONE	24671051	13	124	346	3969	193	2128	2014
13.23	12.97	55.7894736842	53.4608189566	5.5346929825	15.6133358807	PLoS_ONE	24671048	12	269	416	9842	190	4811	2014
13.61	12.55	55.3333333333	50.3367003367	6.62	25.3482218781	PLoS_ONE	24671047	6	274	310	10217	150	5346	2014
11.95	12.18	45.8781362007	46.6172603395	22.219280397	16.8889769535	PLoS_ONE	24671033	13	176	537	8199	279	4183	2014
14.09	12.76	60.663507109	52.6463371889	-6.674642575	17.3513223975	PLoS_ONE	24671027	12	175	488	5832	211	2853	2014
12.03	11.94	46.6346153846	45.3039832285	28.7249230769	26.2376829268	PLoS_ONE	24671019	10	205	386	8851	208	4770	2014
13.28	11.02	51.2820512821	38.0325814536	23.3208461538	38.923089701	PLoS_ONE	24671007	5	172	280	7904	156	4788	2014
12.53	11.88	48.4126984127	44.8950244464	9.0355714286	22.9519844115	PLoS_ONE	24671006	10	298	513	13168	252	6954	2014
13.19	12.4	54.3147208122	49.4511427029	14.2039670051	29.5730832284	PLoS_ONE	24671003	10	290	402	10366	197	5557	2014
12.94	11.72	53.6912751678	45.1951321863	23.1022520507	29.9295217457	PLoS_ONE	24671002	9	125	294	4438	149	2383	2014
12.68	12.48	51.3245033113	49.5633187773	4.1901200331	18.8082497189	PLoS_ONE	23056198	16	157	655	6340	302	3206	2012
11.48	11.68	42.3487544484	43.4683954619	18.3830975682	25.6966646927	PLoS_ONE	24671000	12	130	547	5727	281	3085	2014
13.46	13.02	55.4817275748	51.4765694076	16.6556893688	19.431046502	PLoS_ONE	24670997	14	224	599	10814	301	5655	2014
12.59	11.76	49.2146596859	45.3634085213	16.9453304974	28.547859877	PLoS_ONE	24670992	8	165	374	5986	191	3192	2014
12.63	12.98	50.4854368932	52.3886205046	10.9764854369	14.8888569155	PLoS_ONE	24670989	10	173	426	7491	206	3726	2014
11.91	12.2	46.3541666667	46.9180327869	19.468875	15.8617468402	PLoS_ONE	24670988	10	131	381	6033	192	3050	2014
12.2	11.8	48.8372093023	45.5325232309	32.965372093	34.3556544413	PLoS_ONE	24670985	10	142	318	5043	172	2798	2014
11.91	11.86	45.703125	44.5404071561	39.1144791667	36.5285614704	PLoS_ONE	24670984	12	202	442	8385	256	4863	2014
13.53	12.3	55.1724137931	47.5389145982	21.3311285266	25.7702166597	PLoS_ONE	24670981	11	203	498	8839	261	4754	2014
11.81	11.68	46.1538461538	44.1295546559	15.9422246503	18.062880914	PLoS_ONE	24670979	8	309	292	13154	143	6669	2014
12.68	11.97	48.0582524272	45.1711204876	18.8533495146	27.6285646816	PLoS_ONE	24670977	7	176	385	7796	206	4266	2014
13.2	13.1	55.364806867	53.6809815951	30.5459334764	21.5347985749	PLoS_ONE	23383099	14	115	439	4455	233	2282	2013
10.43	10.07	36.6120218579	34.5634443107	49.3573224044	52.3888816285	PLoS_ONE	23056197	9	379	296	11883	183	7479	2012
12.77	13.2	50.7389162562	53.3615819209	24.7430815545	13.41894453	PLoS_ONE	24670976	9	154	382	7117	203	3540	2014
10.63	11.21	37.4558303887	40.4667863555	37.3618456102	25.1115550427	PLoS_ONE	24670974	13	233	493	10367	283	5570	2014
12.1	11.68	42.7536231884	40.242785158	13.0392391304	18.0311625701	PLoS_ONE	24670973	8	256	518	15914	276	8732	2014
10.46	10.59	34.693877551	36.116751269	36.2477097506	41.9532968892	PLoS_ONE	24670972	9	156	414	6485	245	3940	2014
11.04	11.66	39.5017793594	41.7593278972	25.0065851127	24.4115220534	PLoS_ONE	24670971	12	140	525	7323	281	4047	2014
12.65	11.55	50.2564102564	43.3901427913	12.6064102564	28.4432271937	PLoS_ONE	24670965	9	101	397	4018	195	2171	2014
13.92	13.02	57.4074074074	51.1952692501	-6.391969697	11.1382417978	PLoS_ONE	24670947	11	303	601	15884	270	7948	2014
14.09	11.11	58.064516129	40.4450537861	1.5896505376	32.6011592282	PLoS_ONE	24670935	6	433	328	17037	155	9482	2014
12.7	12.86	50	51.4390132481	19.8263986014	13.0279462971	PLoS_ONE	24670925	11	99	501	4434	260	2189	2014
11.83	11.8	45.5445544554	45.035335689	26.7646732673	30.5329755815	PLoS_ONE	24670900	10	268	381	10361	202	5660	2014
13.63	11.91	55.3784860558	45.7408544609	4.7433605578	26.8360309939	PLoS_ONE	23056196	10	537	524	21350	251	11399	2012
12.81	12.52	53.2544378698	50.136239782	3.5190155998	14.7103129519	PLoS_ONE	24670894	11	263	375	10464	169	5138	2014
11.06	11.35	41.3580246914	43.1865464632	33.9872222222	34.3894155844	PLoS_ONE	24670874	9	319	296	10506	162	5768	2014
12.94	12.75	53.3333333333	50.9680324178	20.9433566434	21.8429986055	PLoS_ONE	24670869	11	103	387	4282	195	2221	2014
12.28	12.66	50	51.1125443405	18.4472291994	17.9330798408	PLoS_ONE	24670840	13	162	401	6212	196	3101	2014
14.08	12.88	59.6	49.789410349	7.6907666667	11.7433781702	PLoS_ONE	24670812	12	239	526	13112	250	6648	2014
13.17	12.51	54.5454545455	49.4615936827	23.6345994914	24.4338675797	PLoS_ONE	24670791	13	325	470	13226	242	6965	2014
12.81	11.94	49.0099009901	45.4769230769	24.6786633663	26.9094138889	PLoS_ONE	24670784	7	144	365	6032	202	3250	2014
13	12.03	50.6849315068	42.9903730445	19.8932106164	19.2335903053	PLoS_ONE	24670776	8	103	412	6084	219	3324	2014
13.15	12.48	52.8301886792	50.0943807173	9.7355450734	26.2899237872	PLoS_ONE	24670775	9	367	434	13147	212	6887	2014
13.24	12.65	52.6132404181	48.7313547593	34.7346088058	27.521799198	PLoS_ONE	24670632	11	244	494	11704	287	6503	2014
13.34	12.8	55.3903345725	51.0857880026	4.9235780669	14.5549086576	PLoS_ONE	23056195	14	210	580	9335	269	4651	2012
13.14	11.6	52.5773195876	43.3370660694	8.2243427835	28.8974191825	PLoS_ONE	24670581	8	197	399	8177	194	4465	2014
12.79	12.34	52.1739130435	48.3648088439	12.0622608696	19.4805371891	PLoS_ONE	24670553	10	101	383	4248	184	2171	2014
12.15	11.65	47.3684210526	43.5593592276	22.0884856459	34.0893109061	PLoS_ONE	24670534	10	199	404	8053	209	4557	2014
13.19	11.78	53.3783783784	42.6995369109	12.8093659044	19.4862689671	PLoS_ONE	24670519	13	259	598	13762	296	7342	2014
11.67	12.75	44.0789473684	50.7028830117	20.6042105263	20.0149786892	PLoS_ONE	24670468	7	188	295	8144	152	4197	2014
14.57	13.05	59.4982078853	53.375	-2.9267741935	16.7727419929	PLoS_ONE	24670435	9	281	588	11242	279	5600	2014
13.64	12.81	57.6923076923	48.8275613276	12.1342307692	15.5468043658	PLoS_ONE	24670422	13	188	488	10574	234	5544	2014
12.93	12.2	50	47.0853636528	8.4977272727	23.0896255669	PLoS_ONE	24670421	7	244	397	10525	198	5541	2014
13.47	12.91	54.9356223176	50.2752078698	8.9022381974	15.3932022791	PLoS_ONE	24670416	10	318	480	16572	233	8539	2014
13.1	12.8	52.8225806452	51.215244021	10.316686217	16.9188838341	PLoS_ONE	24670408	11	238	509	10212	248	5143	2014
12.47	11.68	47.8723404255	43.842364532	26.3140909091	36.071974093	PLoS_ONE	23056194	11	188	515	7445	282	4263	2012
13.16	11.98	51.8518518519	45.7824838478	16.7815151515	36.2692070652	PLoS_ONE	24670407	11	249	571	9738	297	5572	2014
12.24	12.67	46.3768115942	49.6204666854	19.1370923913	13.2650346065	PLoS_ONE	24670385	8	147	395	7106	207	3557	2014
12.33	12.07	48.1203007519	45.9505252457	36.7629010025	26.0506638674	PLoS_ONE	24670316	6	248	232	10927	133	5902	2014
11.94	11.89	45.3333333333	45.014421096	37.0539230769	36.4373527379	PLoS_ONE	24668017	13	211	519	8437	300	4854	2014
12.71	11.91	52.9411764706	46.7139350968	30.2731180584	31.5735751295	PLoS_ONE	24667986	13	203	358	6802	187	3667	2014
13.53	12.99	54.0322580645	52.380952381	0.4556272401	17.3243250465	PLoS_ONE	24667984	9	117	523	5066	248	2562	2014
13.6	13.12	53.781512605	51.9551049964	-20.2873004202	5.3087239708	PLoS_ONE	24667968	4	107	277	5724	119	2762	2014
12.09	12.44	47.619047619	50.0542299349	27.4038809524	24.7006797294	PLoS_ONE	24667966	10	304	358	10702	189	5532	2014
11.18	11.19	42.1296296296	40.7917383821	23.2816666667	24.8832339324	PLoS_ONE	24667944	12	129	422	5463	216	2905	2014
13.03	12.53	52.962962963	48.6584811278	11.8542307692	17.3363944975	PLoS_ONE	24667938	13	90	555	4281	270	2199	2014
13.32	12.05	53.4090909091	45.4916916372	14.5184090909	26.4705440837	PLoS_ONE	23056193	7	148	347	6734	176	3671	2012
12.06	11.55	47.3684210526	42.1781387299	18.35	24.7349102815	PLoS_ONE	24667931	6	298	228	13896	114	7511	2014
12.18	11.78	47.4178403756	45.4149472719	3.7028239437	22.6372887468	PLoS_ONE	24667929	10	222	457	8469	213	4362	2014
13.17	12.63	53.0487804878	49.8696088265	21.0769512195	23.5287810021	PLoS_ONE	24667909	7	220	314	9446	164	4985	2014
12.18	12.2	47.3958333333	46.509152831	26.1160416667	24.3201463361	PLoS_ONE	24667896	9	191	361	8749	192	4698	2014
11.85	11.69	45.5223880597	43.5075541037	28.3902353617	20.445137623	PLoS_ONE	24667894	13	206	499	9394	268	4898	2014
12.51	12.12	50.4166666667	47.4680656934	16.7815384615	30.5503784008	PLoS_ONE	24667893	13	220	486	8087	240	4384	2014
12.91	11.94	53.0386740331	45.6717256886	10.3828370166	23.8786802823	PLoS_ONE	24667875	10	162	381	6757	181	3558	2014
13.23	11.76	49.1525423729	43.1588287489	4.2217902542	24.2100400327	PLoS_ONE	24667872	8	214	576	10384	295	5635	2014
12.3	11.88	45.8515283843	45.1074531321	26.3133760917	32.4067364976	PLoS_ONE	24667849	8	193	410	7829	229	4374	2014
12.7	11.57	50.7246376812	42.2977465829	15.1662040134	22.2853366661	PLoS_ONE	24667848	13	214	555	10167	276	5414	2014
12.14	11.38	46.8152866242	41.2207214909	19.9891082803	29.7435750137	PLoS_ONE	23056192	14	235	609	10497	314	5849	2012
13.02	12.79	51.6483516484	50.3969105342	19.8819080919	13.3940450978	PLoS_ONE	24667847	11	194	522	9314	273	4661	2014
11.68	12.13	45.7286432161	47.985004686	33.1315598827	23.55739379	PLoS_ONE	24667846	12	115	369	4148	199	2134	2014
13.59	12.05	54.2600896861	46.8015665796	0.2369422646	26.8562215087	PLoS_ONE	24667843	8	222	470	8636	223	4596	2014
12.32	11.9	49.1891891892	46.1906388794	24.3450675676	25.2687085295	PLoS_ONE	24667841	10	149	358	5592	185	2927	2014
13.99	12.46	57.7142857143	49.1781430475	-3.6931428571	15.7173080099	PLoS_ONE	24667839	7	318	383	13535	175	6753	2014
12.84	12.47	50.4464285714	47.9716677399	17.6602777778	13.564542662	PLoS_ONE	24667838	9	122	434	6147	224	3106	2014
12.62	12.26	48.1967213115	46.9953397106	15.871490313	23.4199020419	PLoS_ONE	24667837	11	168	587	7652	305	4077	2014
13.75	12.27	56.3265306122	47.2893050764	8.9691326531	22.4858142687	PLoS_ONE	24667836	10	172	501	7694	245	4058	2014
10.63	11.17	36.4444444444	39.7104740278	33.316	28.0523445413	PLoS_ONE	24667835	9	138	394	6366	225	3523	2014
11.72	11.7	44.8275862069	45.00456621	18.6974950739	34.3764253785	PLoS_ONE	24667832	10	285	402	9899	203	5475	2014
12.72	11.87	48.6725663717	44.8294148842	11.5816039823	28.1304583183	PLoS_ONE	23056191	8	242	445	10363	226	5657	2012
12.52	12.24	50.4504504505	48.9141893316	24.5737162162	31.1765162211	PLoS_ONE	24667828	12	268	429	8841	222	4743	2014
10.36	11.25	33.0578512397	41.371315005	36.9957128099	32.2071409133	PLoS_ONE	24667826	4	139	199	5445	121	3019	2014
13.28	12.86	51.0416666667	48.5655131618	16.3175	9.1901531747	PLoS_ONE	24667825	9	215	538	13246	288	6762	2014
12.48	12.06	48.8095238095	46.1197806833	18.0751298701	16.5953953773	PLoS_ONE	24667824	11	207	493	9360	252	4742	2014
12.78	12.53	49.7854077253	49.0473441109	12.8101382928	21.1068717475	PLoS_ONE	24667821	9	150	462	6645	233	3464	2014
12.15	12.13	48.4375	47.2755988418	27.4092613636	26.852330107	PLoS_ONE	24667818	11	183	367	7136	192	3799	2014
12.79	12.65	50.3424657534	50.3632966577	24.81543379	23.8257998662	PLoS_ONE	24667817	12	225	543	9183	292	4817	2014
12.03	12.06	45.3874538745	47.6948245092	19.1848104663	32.4857655982	PLoS_ONE	24667816	11	373	521	12403	271	6724	2014
13.05	12.46	52.4861878453	48.1203007519	13.2684150552	12.820043725	PLoS_ONE	24667815	8	113	365	5577	181	2793	2014
12.81	12.62	49.0347490347	50.1422070535	1.2394551695	11.8561308582	PLoS_ONE	24667814	9	164	540	7199	259	3516	2014
12.22	11.43	46.7213114754	41.8999404407	16.3362131148	33.7528207203	PLoS_ONE	23056189	10	283	478	11828	244	6716	2012
12.57	12.87	49.2822966507	51.7408906883	14.8740138224	20.4415398657	PLoS_ONE	24667813	9	173	416	7211	209	3705	2014
11.73	11.07	45	39.4063926941	37.2764285714	34.2206773	PLoS_ONE	24667809	7	359	247	15309	140	8760	2014
14.16	12.78	58.8709677419	50.8992416035	-14.1450645161	9.5064354316	PLoS_ONE	24667808	10	207	574	9530	248	4615	2014
12.99	12.41	51.968503937	50.1276324186	-0.1243199714	25.4747916155	PLoS_ONE	24667806	11	182	551	6071	254	3134	2014
13.75	12.93	56.6137566138	51.9063045103	-0.2205654762	11.6105521971	PLoS_ONE	24667805	8	181	409	8193	189	4013	2014
13.2	11.77	53.3980582524	44.5423946145	16.0454962244	27.3987820765	PLoS_ONE	24667801	9	280	408	11565	206	6239	2014
12.22	11.78	48.9473684211	45.5436447167	12.533708134	25.6552713719	PLoS_ONE	24667800	11	170	397	6240	190	3265	2014
12.12	11.67	48.4978540773	45.652173913	27.2781223176	34.869549666	PLoS_ONE	24667799	14	218	448	6660	233	3634	2014
12.8	12.56	52.1428571429	50.9149406797	11.1347619048	22.448856299	PLoS_ONE	24667798	15	280	585	9779	280	4973	2014
12.94	12.51	49.5798319328	48.8902782119	18.1026155462	14.2912435385	PLoS_ONE	24667794	4	138	223	6391	119	3199	2014
13.43	12.46	53.8461538462	47.728026534	10.7026923077	20.0644962687	PLoS_ONE	23056188	6	116	313	5716	156	3015	2012
12.61	11.4	49.7777777778	43.3849497419	23.8215	32.1901236009	PLoS_ONE	24667792	10	199	426	6782	225	3681	2014
12.58	11.98	51.7441860465	46.1687413555	24.7152536998	26.0767969717	PLoS_ONE	24667791	11	171	338	6807	172	3615	2014
12.68	12.68	49.4949494949	49.2075664622	15.0773863636	13.3935469809	PLoS_ONE	24667777	8	152	390	7737	198	3912	2014
13.13	13.08	51.9047619048	53.0276816609	2.53125	13.8843545908	PLoS_ONE	24667776	8	215	441	9353	210	4624	2014
14.56	12.32	61.6822429907	48.6891385768	-1.1265472482	21.0802055347	PLoS_ONE	24667767	9	187	465	7311	214	3738	2014
13.43	12.48	57.5757575758	51.072056239	-4.92	23.673907684	PLoS_ONE	24667766	7	180	231	5620	99	2845	2014
12.92	12.74	52.4861878453	52.4157020634	13.015592388	20.7432787698	PLoS_ONE	24667764	9	237	371	7942	181	3974	2014
13.01	11.99	53.3834586466	45.8539423916	6.9003759398	26.4027969368	PLoS_ONE	24667763	14	153	568	6404	266	3437	2014
13.7	12.39	57.2289156627	49.7480050399	-13.4949246988	22.3836926284	PLoS_ONE	24667755	8	263	391	9348	166	4762	2014
13.78	13.03	55.7851239669	51.8066025474	3.0014554637	16.0849329695	PLoS_ONE	24667746	9	157	505	7543	242	3847	2014
14.85	12.72	66.4739884393	50.2581755594	1.4853203276	17.468258864	PLoS_ONE	23056187	12	150	390	6831	173	3486	2012
13.96	13.05	58.9430894309	51.8801089918	0.6640853659	14.7915798927	PLoS_ONE	24667745	12	223	539	10866	246	5505	2014
11.83	10.93	44.1295546559	39.6769799572	19.7572125506	34.5599790126	PLoS_ONE	24667744	10	247	473	9182	247	5139	2014
12.64	12.36	50.7537688442	48.4848484848	19.5621281407	19.860824736	PLoS_ONE	24667740	10	107	393	4507	199	2310	2014
12.67	12.45	49.765258216	49.4374360723	14.4076995305	25.1531726735	PLoS_ONE	24667739	9	144	424	5582	213	2933	2014
12.34	12.36	48.8584474886	49.0061909417	8.9286425903	17.7658577713	PLoS_ONE	24667736	11	154	460	6125	219	3069	2014
12.85	12.74	49.6	51.1729323308	-2.7418444444	15.5420915524	PLoS_ONE	24667731	9	323	536	13394	250	6650	2014
12.47	12.42	46.6292134831	47.6497102382	-1.0317228464	22.3574614176	PLoS_ONE	24667730	6	184	374	8744	178	4659	2014
12.78	11.77	46.2365591398	44.5679355376	3.9705483871	23.1222430225	PLoS_ONE	24667701	5	163	363	6862	186	3599	2014
12.91	12.1	50	47.0665787739	20.9011824324	31.990191528	PLoS_ONE	24667700	8	219	414	8271	222	4551	2014
12.32	11.67	48.1651376147	43.1565576373	13.5676330275	20.80471257	PLoS_ONE	24667695	10	128	441	5995	218	3149	2014
12	11.98	47.6821192053	47.5473155659	20.0452906549	28.6749602339	PLoS_ONE	23383098	9	154	303	4930	151	2589	2013
12.96	12.34	50.6849315068	47.2014548394	7.7941033624	20.3074504515	PLoS_ONE	23056186	11	197	594	9420	292	4949	2012
13.14	12.83	53.0973451327	51.6929205142	1.5942300885	16.8207966923	PLoS_ONE	24667694	10	266	487	11029	226	5523	2014
13.09	12.29	54.7297297297	48.6214052772	14.6560510511	15.7830249331	PLoS_ONE	24667691	9	171	307	6819	148	3373	2014
13.27	12.7	55.6053811659	50.6926121372	20.2238461538	12.5864182987	PLoS_ONE	24667689	13	142	446	6185	223	3032	2014
13.29	13.09	53.7704918033	53.0298719772	12.1572761665	19.0056334844	PLoS_ONE	24667684	13	162	616	6889	305	3515	2014
12.84	11.26	52	42.0188613343	11.413	33.2673274239	PLoS_ONE	24667681	5	287	207	10377	100	5726	2014
13.16	11.81	50.8287292818	44.9756606398	1.8743968692	21.4607507827	PLoS_ONE	24667680	6	267	373	11117	181	5752	2014
12.94	12.65	50.8287292818	49.169550173	8.1181767956	12.8887159621	PLoS_ONE	24667663	7	115	369	5754	181	2890	2014
13.13	12.46	53.0120481928	49.2725971858	0.0494523549	12.562345892	PLoS_ONE	24667662	11	200	541	8574	249	4193	2014
13.35	12.99	55.1569506726	52.3270217661	9.8501100693	15.6877979441	PLoS_ONE	24667661	11	258	465	11283	223	5651	2014
13.86	12.16	55.3333333333	45.7250144425	4.365	23.8680443517	PLoS_ONE	24667658	10	132	610	6398	300	3462	2014
12.59	12.23	48.1632653061	46.5783664459	17.9464852608	21.8026642894	PLoS_ONE	23056185	9	182	467	8555	245	4530	2012
13.21	12.46	53.6312849162	49.5895408939	6.8897381285	24.3271552718	PLoS_ONE	24667657	8	164	375	6304	179	3289	2014
12.85	12.35	52.2988505747	49.4482758621	16.0668390805	26.842908337	PLoS_ONE	24667656	9	237	352	8297	174	4350	2014
13.79	12.13	53.7037037037	46.3808281709	-14.48125	20.1248659566	PLoS_ONE	24667642	8	261	597	11808	270	6134	2014
13.54	12.24	57.8703703704	48.5074626866	4.35	17.9955032216	PLoS_ONE	24667631	14	183	477	6981	216	3484	2014
11.97	11.94	46.4539007092	44.7051559123	30.09	26.1236022938	PLoS_ONE	24667609	14	258	521	11886	282	6478	2014
12.48	12.23	48.9795918367	47.5215517241	15.7187940631	23.0329805461	PLoS_ONE	24667587	11	338	488	14173	245	7424	2014
13.23	13.02	54.5918367347	54.7945205479	3.928755102	16.6503481799	PLoS_ONE	24667580	10	188	424	5745	196	2774	2014
12	12.03	47.1074380165	47.157622739	25.7321201526	33.5352544324	PLoS_ONE	24667579	13	202	464	7038	242	3870	2014
12.02	11.64	46.017699115	44.219588551	20.3110442478	22.2310793152	PLoS_ONE	24667578	10	433	437	17300	226	8944	2014
13.36	12.69	56.7164179104	52.0012037316	-2.0495063146	15.5520815142	PLoS_ONE	24667577	13	195	459	6834	201	3323	2014
14.14	12.55	58.9211618257	48.9284085727	-4.3783672199	19.8077758488	PLoS_ONE	23056184	10	275	532	12656	241	6579	2012
13.07	12.79	53.2	51.5088757396	15.8123666667	17.6672218213	PLoS_ONE	24667573	12	164	502	6722	250	3380	2014
10.65	11.58	37.5	43.2249322493	45.5879545455	30.089695122	PLoS_ONE	24667563	8	164	289	6713	176	3690	2014
13.36	12.63	53.3333333333	49.9553172475	6.9626785714	18.9262705094	PLoS_ONE	24667561	8	150	430	6555	210	3357	2014
13.22	12.96	56.4814814815	53.6349453978	18.8408333333	20.5820283314	PLoS_ONE	24667560	16	187	445	6397	216	3205	2014
13.84	12.55	59.585492228	49.6290511519	-13.3185988774	11.2125411651	PLoS_ONE	24667559	12	118	465	5255	193	2561	2014
12.96	11.5	49.0196078431	43.4887073522	14.5712867647	37.3674316388	PLoS_ONE	24667548	8	208	482	7338	255	4162	2014
13.06	12.09	53.1135531136	46.9183078045	11.0518681319	23.4200401167	PLoS_ONE	24667545	13	261	563	10507	273	5484	2014
13.67	13.12	55.8139534884	52.955946131	7.2845348837	14.5013714035	PLoS_ONE	24667541	7	194	355	8773	172	4381	2014
13.72	12.91	55.9471365639	52.6026743075	-1.7549828683	19.872214739	PLoS_ONE	24667536	9	214	491	8272	227	4188	2014
12.01	12.06	45.2702702703	46.9795427196	16.8854954955	18.3861486308	PLoS_ONE	24667533	12	205	577	8245	296	4155	2014
13.29	12.58	53.8793103448	49.5072735805	11.8990689655	26.0979391106	PLoS_ONE	23056183	10	188	470	7946	232	4262	2012
13.37	12.76	54.9295774648	51.4947245018	3.7028239437	12.973845321	PLoS_ONE	24667532	10	170	457	6997	213	3412	2014
13.02	12.07	54.9090909091	48.0129650507	8.1776650718	22.4314885164	PLoS_ONE	24667531	19	414	598	14008	275	7096	2014
12.99	11.83	51.3274336283	44.9539058709	18.5109390364	31.4345033043	PLoS_ONE	24667529	9	187	435	7456	226	4122	2014
12.41	12.48	47.5177304965	48.7252124646	17.9140909091	15.530389074	PLoS_ONE	24667527	11	214	543	9806	282	4942	2014
12.56	11.4	48.7804878049	41.9125565367	23.3269756098	32.2642149687	PLoS_ONE	24667525	10	201	461	8294	246	4643	2014
12.68	11.34	49.3392070485	42.1823020625	17.6247528145	30.9897242578	PLoS_ONE	24667521	9	286	439	10980	227	6012	2014
12.84	12.39	48.4098939929	47.1424738395	9.6051079702	11.8654059764	PLoS_ONE	24667496	9	283	553	14823	283	7454	2014
13.38	12.1	54.9707602339	46.7597208375	-4.8395723684	20.0442649226	PLoS_ONE	24667491	8	276	384	11713	171	6018	2014
12.38	12.28	47.6744186047	48.6320491346	24.9915116279	24.7956983286	PLoS_ONE	24667490	7	184	319	6871	172	3582	2014
12.78	11.88	48.7179487179	44.5642201835	13.7308653846	28.5126454308	PLoS_ONE	24667489	8	179	452	7916	234	4360	2014
12.78	12.61	51.2820512821	49.6082553029	11.9815384615	24.9548224963	PLoS_ONE	23056182	13	227	560	9803	273	5233	2012
13.26	12.33	50.8650519031	45.3623294169	1.23668589	19.5371668922	PLoS_ONE	24667484	9	443	591	25252	289	13703	2014
11.43	11.18	39.7540983607	40.4177718833	29.5611065574	30.2017385314	PLoS_ONE	24667483	8	258	422	10902	244	6032	2014
12.76	11.49	50.8710801394	43.2710280374	20.5328464219	32.2067127965	PLoS_ONE	24667482	13	312	556	11667	287	6420	2014
12.88	12.71	52.6829268293	51.9631735716	12.5288470067	26.6051069719	PLoS_ONE	24667444	11	211	425	7092	205	3693	2014
12.39	11.24	47.0989761092	42.3355263158	24.1697393733	34.9082097289	PLoS_ONE	24667442	11	165	539	5506	293	3040	2014
13.74	12.45	56.5384615385	49.2151733159	-10.7597552448	10.4967740577	PLoS_ONE	24667441	11	292	595	12657	260	6116	2014
12.53	12.13	47.6683937824	47.6613380699	23.6769430052	34.2088632327	PLoS_ONE	24667438	7	174	354	6106	193	3378	2014
13.97	11.69	58.6206896552	44.6757965344	17.9897844828	35.55488152	PLoS_ONE	24667437	8	357	343	12767	174	7156	2014
13.17	12.66	53.024911032	50.4570848146	-0.5841622183	8.7035178922	PLoS_ONE	24667435	12	185	610	8217	281	3938	2014
12.6	12.34	50.4504504505	49.4902568073	25.1531572482	28.1432912379	PLoS_ONE	24667434	11	430	423	14692	222	7749	2014
12.32	12.09	50.2202643172	48.2862436313	27.8649750367	30.6323234294	PLoS_ONE	24667412	15	257	439	8123	227	4318	2014
11.83	10.02	44.6043165468	33.467867122	22.9460131894	40.5094914261	PLoS_ONE	24667407	12	292	527	10960	278	6442	2014
14.05	12.24	59.3886462882	48.1395886295	13.1796546249	31.6780604885	PLoS_ONE	24667392	11	214	467	7909	229	4327	2014
13.31	12.52	55	50.1046025105	21.142	32.3768132824	PLoS_ONE	24667379	10	243	391	8729	200	4780	2014
14.74	13.27	61.6	52.4209012464	4.7029555556	15.6363658425	PLoS_ONE	24667371	9	305	514	16119	250	8344	2014
12.42	12.15	49.8069498069	48.4072138884	34.8629054054	28.3597243454	PLoS_ONE	24667367	14	338	469	11267	259	5933	2014
12.62	11.39	48.3606557377	42.3111646103	15.6647632058	32.9532466922	PLoS_ONE	24667366	9	306	472	11928	244	6646	2014
13.95	12.77	59.0909090909	51.6973811833	12.4107272727	21.1350200453	PLoS_ONE	24667359	10	315	408	12121	198	6186	2014
14.24	13.06	57.2727272727	52.4014336918	-1.5713636364	21.2418986515	PLoS_ONE	24667358	7	181	459	8020	220	4185	2014
11.62	12.39	44.2922374429	49.1725015913	27.0848069738	26.5245348847	PLoS_ONE	24667351	11	158	413	5947	219	3142	2014
12.97	11.96	49.8127340824	43.6745704955	10.3750187266	23.0633600535	PLoS_ONE	23056180	9	245	525	12870	267	7043	2012
13.49	11.78	56.8075117371	45.7834884064	-6.595334507	22.8307388126	PLoS_ONE	24667350	12	366	492	13224	213	6771	2014
14.06	13.18	59.7014925373	53.4174244647	10.9200671642	15.7642384154	PLoS_ONE	24667347	10	153	417	6788	201	3409	2014
11.89	12.16	43.8016528926	46.9960895841	15.9361662075	22.7169249351	PLoS_ONE	24667344	9	254	468	10749	242	5626	2014
12.8	12.46	52.2167487685	47.6901632816	0.9834393193	10.4968005152	PLoS_ONE	24667343	11	192	449	10079	203	5022	2014
12.82	12.29	50	48.2738944365	11.245	22.4449212435	PLoS_ONE	24667334	8	168	416	6762	208	3505	2014
13.23	12.25	54.0772532189	47.5945648182	17.9509051892	23.8018068904	PLoS_ONE	24667333	11	123	461	5168	233	2723	2014
12.83	12.45	51.2295081967	49.1466388018	10.9597988077	15.342123302	PLoS_ONE	24667325	11	135	500	5766	244	2871	2014
11.46	11.49	41.2322274882	44.4136657433	23.2937588863	38.9871002596	PLoS_ONE	24667324	8	191	391	5783	211	3249	2014
13.02	12.6	51.7948717949	50.2034883721	-1.8563942308	16.7197181113	PLoS_ONE	24667323	8	165	424	6870	195	3440	2014
12.13	12.57	49.756097561	50.4957264957	18.0273856707	20.8658838512	PLoS_ONE	24667320	16	151	426	5750	205	2925	2014
13.04	12.45	51.6245487365	49.0768463074	5.9671512964	17.9374888932	PLoS_ONE	23056179	11	186	574	7913	277	4008	2012
9.82	11.08	30.8270676692	38.4169278997	27.8104360902	31.541128732	PLoS_ONE	24667309	5	229	239	11087	133	6380	2014
11.96	12.06	46.6321243523	47.2694895133	39.9625984456	35.3304439081	PLoS_ONE	24667308	10	262	336	9076	193	5054	2014
13.92	12.39	56.4766839378	48.4426529864	7.8966321244	24.1363098845	PLoS_ONE	24667298	7	123	390	5167	193	2729	2014
12.86	12.7	52.3076923077	50.8439781022	4.3932692308	9.1898272506	PLoS_ONE	24667295	10	210	421	9144	195	4384	2014
12.71	11.76	50	44.1292722623	20.1903012048	31.3958665136	PLoS_ONE	24667286	7	184	319	7713	166	4301	2014
11.45	11.95	45.3333333333	46.6501240695	31.3451764706	25.8189495451	PLoS_ONE	24667283	17	126	431	4617	225	2418	2014
11.62	11.75	42.9752066116	43.0387794024	20.7629090909	22.1373227235	PLoS_ONE	24667276	10	177	462	8793	242	4719	2014
12.15	11.8	47.1502590674	45.4373394619	24.1973862982	30.0040652036	PLoS_ONE	24667273	9	370	367	13687	193	7397	2014
12.29	12.18	48.9626556017	48.4347312463	17.0632748165	26.7260676275	PLoS_ONE	24667246	13	375	487	12950	241	6772	2014
12.76	12.35	51.6279069767	48.6786469345	24.4856659619	30.665263693	PLoS_ONE	24667240	11	183	413	6941	215	3784	2014
13.41	12.6	53.6332179931	50.6	8.9190468701	25.4915851528	PLoS_ONE	23056178	11	229	585	8585	289	4500	2012
12.59	12.79	47.6744186047	51.5315315315	2.1441472868	20.5819219219	PLoS_ONE	24667237	6	216	357	8680	172	4440	2014
12.87	12.36	52.2471910112	48.843310279	7.1043757803	18.6702437163	PLoS_ONE	24667226	9	205	378	8297	178	4193	2014
13.5	13.36	55.7971014493	55.1378446115	1.9857692308	14.957228897	PLoS_ONE	24667214	13	194	598	8065	276	3990	2014
11.41	11.39	43.5424354244	41.1081991763	41.4619089791	36.8374224385	PLoS_ONE	24667212	15	105	471	4552	271	2671	2014
13.51	12.85	54.6255506608	51.8996247655	1.226514929	18.6528283302	PLoS_ONE	24667182	9	208	483	8436	227	4264	2014
12.58	10.65	51.1961722488	38.1818181818	19.1475139553	35.2981750194	PLoS_ONE	24667178	12	288	420	10235	209	5720	2014
12.78	12.93	51.3793103448	50.7906976744	6.1079310345	6.8395356589	PLoS_ONE	24667168	14	210	616	11056	290	5375	2014
13.27	12.26	55.2941176471	48.8935281837	-3.4125	22.9102167552	PLoS_ONE	24667167	14	264	578	9371	255	4790	2014
14.09	12.31	59.7014925373	46.4728819568	2.189489093	21.4014198275	PLoS_ONE	24667163	13	105	582	5274	268	2821	2014
13.42	12.88	56.7164179104	52.4791575252	8.0068843284	18.3000591995	PLoS_ONE	24667162	12	237	432	9106	201	4558	2014
12.79	12.26	51.5789473684	47.7310367671	18.7535526316	26.3307980736	PLoS_ONE	23056177	14	276	564	11298	285	6038	2012
13.77	12.62	58.3333333333	51.3643128824	12.1760695187	23.8539964158	PLoS_ONE	24664420	11	343	424	11800	204	6047	2014
14.53	12.5	63.1111111111	50.8568548387	14.84375	33.3102762955	PLoS_ONE	24664419	12	235	460	7335	225	3968	2014
14.52	13.04	60.9649122807	53.6277602524	-1.0651754386	26.4342058203	PLoS_ONE	24664372	9	151	491	5437	228	2853	2014
13.88	12.51	59.0909090909	48.7191880135	1.7221212121	9.7348493636	PLoS_ONE	24664365	12	87	485	4230	220	2069	2014
13.35	12.71	55.614973262	52.1601685985	3.2726818182	27.2350603182	PLoS_ONE	24664350	10	281	408	9112	187	4745	2014
12.65	11.93	51.5283842795	47.0687575392	0.9143365805	23.5499774711	PLoS_ONE	24664319	13	238	509	8114	229	4145	2014
13.24	12.56	54.2105263158	50.3531786075	16.6524853801	25.2719770509	PLoS_ONE	24664315	9	202	379	7574	190	3964	2014
11.21	11.65	42.8571428571	43.9051500556	28.3080952381	30.2634205876	PLoS_ONE	24664308	15	247	469	9851	245	5398	2014
13.77	12.3	57.0175438596	49.2487904253	10.0403684211	29.2116732238	PLoS_ONE	24664296	10	220	468	7404	228	3927	2014
12.6	12.64	49.7206703911	50.6785411366	16.8148777933	20.8402881434	PLoS_ONE	24664283	8	233	354	9223	179	4716	2014
13.5	13	54.7085201794	52.9303608366	-1.1718435476	16.4720307654	PLoS_ONE	23383097	9	215	482	8734	223	4351	2013
10.68	11.51	39.6078431373	44.5614035088	43.6866727941	36.0667780771	PLoS_ONE	23056176	16	254	443	7766	255	4275	2012
10.14	10.94	34.2342342342	37.7791188896	47.4938918919	42.4392175137	PLoS_ONE	24664282	10	307	359	13417	222	8285	2014
11.5	11.89	43.2692307692	46.5068957721	25.0643461538	32.645235625	PLoS_ONE	24664281	10	242	395	8137	208	4423	2014
12.92	12.49	52.5	50.6329113924	19.45	29.5780412136	PLoS_ONE	24664279	8	209	316	6856	160	3634	2014
13.96	13.03	57.0754716981	52.7435022316	10.7375	24.9326253536	PLoS_ONE	24664246	8	178	424	7212	212	3809	2014
12.67	11.7	46.7924528302	42.8624813154	15.5059551887	29.7559197938	PLoS_ONE	24664244	8	307	494	14285	265	8028	2014
12.74	11.97	50.6072874494	44.8231511254	18.6112476997	24.049120984	PLoS_ONE	24664240	11	123	483	5776	247	3110	2014
12.71	12.03	46.835443038	45.6532966087	7.9105063291	20.7839465297	PLoS_ONE	24664238	7	243	461	11109	237	5809	2014
14.26	13.28	61.6236162362	54.7908632453	2.7519458795	19.5021222066	PLoS_ONE	24664224	15	168	595	6653	271	3371	2014
11.07	11.71	41.7910447761	44.8042532624	43.362108209	31.353125566	PLoS_ONE	24664214	12	103	348	3793	201	2069	2014
12.1	12.07	47.9262672811	47.4380726162	7.5845641321	16.6431807962	PLoS_ONE	24664210	12	155	464	5953	217	2947	2014
12.3	11.9	48.7272727273	45.1136205214	16.4669545455	25.8892185325	PLoS_ONE	23056175	14	311	554	13357	275	7173	2012
12.73	11.99	49.1525423729	45.8583010222	15.0030200308	31.4071968837	PLoS_ONE	24664200	11	254	574	10245	295	5674	2014
12.96	12.04	51.1013215859	45.2451394759	23.5877484092	30.0304896881	PLoS_ONE	24664181	9	186	423	8445	227	4732	2014
[truncated: 141,958 more rows]
