# Supplementary material for: The readability of scientific texts is decreasing over time
Source: eLife. 2017 Sep 5;6:e27725. doi: 10.7554/eLife.27725 (PMC5584989; doi:10.7554/eLife.27725)
Supplement: Figure 6—source data 1. [file elife-27725-fig6-data1.csv]

	NDC common words	general common words	general science jargon	pmid	year	example word: novel	example word: robust	example word: significant	example word: distinct	example word: moreover	example word: therefore	example word: primary	example word: furthermore	example word: influence	example word: underlying	example word: appears	example word: suggesting
0	47.058823529411754	45.09803921568627	32.35294117647058	26594835.0	2015.0	0.0	0.0	0.98039216	0.0	0.0	0.0	0.0	0.0	0.0	0.0	0.0	0.0
1	51.470588235294116	40.44117647058824	33.088235294117645	26431342.0	2015.0	0.0	0.0	0.0	0.0	0.0	0.0	0.0	0.0	0.0	0.0	0.0	0.0
2	48.75000000000001	40.0	29.58333333333333	26375877.0	2015.0	0.0	0.0	0.0	0.0	0.0	0.0	0.0	0.0	0.0	0.0	0.0	0.0
3	61.70212765957447	28.723404255319156	24.468085106382972	26348643.0	2015.0	0.0	0.0	0.0	0.0	0.0	0.0	1.5957446800000001	0.0	0.0	0.0	0.0	0.0
4	50.4950495049505	43.56435643564357	39.933993399339926	26331705.0	2015.0	0.0	0.0	0.0	0.0	0.0	0.0	0.0	0.0	0.0	0.0	0.0	0.0
5	48.979591836734684	42.85714285714286	35.91836734693878	26284997.0	2015.0	0.0	0.0	0.0	0.0	0.0	0.0	0.0	0.0	0.0	0.0	0.0	0.0
6	48.07692307692307	35.57692307692306	26.92307692307693	26215712.0	2015.0	0.0	0.0	0.0	0.0	0.0	0.0	0.0	0.0	0.0	0.0	0.0	0.0
7	53.90070921985816	30.851063829787226	24.113475177304963	26208318.0	2015.0	0.0	0.0	0.0	0.0	0.0	0.0	0.0	0.0	0.35460993	0.0	0.0	0.0
8	43.99999999999999	37.33333333333333	30.666666666666657	26186412.0	2015.0	0.0	0.0	0.0	0.0	0.0	0.0	1.3333333299999999	0.0	0.0	0.0	0.0	0.0
9	51.36186770428016	33.85214007782102	26.45914396887159	26012508.0	2015.0	0.0	0.0	0.0	0.0	0.0	0.0	0.0	0.0	0.0	0.0	0.0	0.0
10	58.41584158415842	29.70297029702971	23.762376237623755	25960198.0	2015.0	0.0	0.0	0.49504950000000003	0.0	0.0	0.0	0.0	0.0	0.0	0.0	0.0	0.0
11	44.303797468354425	43.67088607594936	32.278481012658226	25958817.0	2015.0	0.0	0.0	0.0	0.0	0.0	0.0	0.63291139	0.0	0.0	0.0	0.0	0.0
12	45.83333333333334	40.476190476190474	34.52380952380952	25940594.0	2015.0	0.0	0.0	0.0	0.0	0.0	0.0	0.0	0.0	0.0	0.0	0.0	0.0
13	40.11299435028248	46.89265536723163	44.632768361581924	25772796.0	2015.0	0.0	0.0	0.0	0.0	0.0	0.0	0.0	0.0	0.0	0.0	0.0	0.0
14	53.301886792452834	38.679245283018865	31.60377358490565	25754421.0	2015.0	0.47169811	0.0	0.47169811	0.0	0.0	0.0	0.0	0.0	0.0	0.0	0.0	0.0
15	49.68553459119497	32.704402515723274	27.672955974842782	25683894.0	2015.0	0.0	0.0	0.0	0.0	0.0	0.0	0.62893082	0.0	0.0	0.0	0.0	0.0
16	50.32051282051282	43.5897435897436	28.2051282051282	25651787.0	2015.0	0.0	0.0	0.0	0.0	0.0	0.0	0.0	0.0	0.0	0.0	0.0	0.0
17	55.95238095238096	30.95238095238095	25.0	25582527.0	2015.0	0.0	0.0	1.19047619	0.0	0.0	0.0	0.0	0.0	0.0	0.0	0.0	0.0
18	51.19047619047619	40.476190476190474	33.33333333333334	25581023.0	2015.0	0.0	0.0	0.0	0.0	0.0	0.0	0.0	0.0	0.0	0.0	0.0	0.0
19	55.3072625698324	30.16759776536313	25.698324022346373	25503438.0	2015.0	0.0	0.0	0.0	0.0	0.0	0.0	0.0	0.0	0.0	0.0	0.0	0.0
20	50.0	38.505747126436795	31.034482758620683	25483452.0	2015.0	0.57471264	0.0	0.0	0.0	0.0	0.0	0.0	0.0	0.0	0.57471264	0.0	0.0
21	44.70588235294117	42.352941176470594	35.29411764705883	25410402.0	2015.0	0.0	0.0	0.0	0.0	0.0	0.0	0.0	0.0	0.0	0.0	0.0	0.0
22	47.120418848167546	44.502617801047116	35.07853403141361	25266555.0	2014.0	1.57068063	0.0	0.0	0.0	0.0	0.0	0.0	0.0	0.0	0.0	0.0	0.0
23	45.038167938931295	45.038167938931295	34.35114503816794	25234700.0	2014.0	0.0	0.0	0.76335878	0.0	0.0	0.0	0.0	0.0	0.0	0.0	0.0	0.0
24	56.68449197860962	31.016042780748663	26.7379679144385	25203697.0	2014.0	0.0	0.0	0.0	0.0	0.0	0.0	0.0	0.53475936	0.0	0.0	0.0	0.0
25	53.57142857142857	36.30952380952381	33.33333333333334	25200391.0	2014.0	0.0	0.0	0.0	0.0	0.0	0.0	0.0	0.0	0.5952381000000001	0.0	0.0	0.0
26	52.60416666666667	36.458333333333336	26.041666666666657	25104502.0	2014.0	0.0	0.0	0.0	0.0	0.0	0.0	0.0	0.5208333300000001	0.0	0.0	0.0	0.0
27	53.225806451612904	35.483870967741936	26.881720430107517	25043971.0	2014.0	0.0	0.0	0.0	0.0	0.0	0.0	0.0	0.0	0.0	0.0	0.0	0.0
28	50.5952380952381	42.26190476190477	33.92857142857143	24976072.0	2014.0	0.0	0.0	0.0	0.0	0.0	0.0	0.0	0.0	0.0	0.0	0.0	0.0
29	51.121076233183864	37.66816143497758	31.83856502242153	24916760.0	2014.0	0.0	0.0	0.0	0.0	0.0	0.0	1.79372197	0.0	0.0	0.0	0.0	0.0
30	54.62184873949579	34.033613445378144	23.10924369747899	24890451.0	2014.0	0.0	0.0	0.0	0.0	0.0	0.0	0.0	0.0	0.0	0.0	0.0	0.0
31	56.378600823045275	30.041152263374485	27.983539094650197	24853237.0	2014.0	0.0	0.0	0.0	0.0	0.0	0.0	0.0	0.0	0.0	0.0	0.0	0.0
32	52.54901960784314	36.470588235294116	31.372549019607845	24817674.0	2014.0	0.0	0.0	0.0	0.0	0.0	0.39215686000000005	0.0	0.0	0.0	0.0	0.0	0.0
33	54.05405405405405	36.48648648648649	31.756756756756765	24676837.0	2014.0	0.0	0.0	0.67567568	0.0	0.0	0.0	0.67567568	0.0	0.0	0.0	0.0	0.0
34	54.320987654320994	34.5679012345679	29.629629629629637	24647877.0	2014.0	0.0	0.0	0.0	0.0	0.0	0.0	1.2345679	0.0	0.0	0.0	0.0	0.0
35	53.924914675767916	37.54266211604096	28.327645051194533	24639052.0	2014.0	0.0	0.0	0.0	0.0	0.0	0.0	0.0	0.0	0.0	0.0	0.0	0.0
36	51.57894736842106	33.6842105263158	26.31578947368422	24604743.0	2014.0	0.0	0.0	0.0	0.0	0.0	0.0	0.0	0.0	0.0	0.0	0.0	0.0
37	61.2	32.0	24.40000000000001	24604162.0	2014.0	0.0	0.0	0.0	0.0	0.0	0.0	0.0	0.0	0.0	0.0	0.0	0.0
38	48.412698412698404	32.53968253968253	25.39682539682539	24590861.0	2013.0	0.0	0.0	0.0	0.0	0.0	0.0	0.0	0.0	0.0	0.0	0.0	0.0
39	53.40909090909091	35.22727272727273	23.86363636363636	24500995.0	2014.0	0.56818182	0.0	0.0	0.0	0.0	0.0	0.56818182	0.0	0.0	0.0	0.0	0.0
40	59.134615384615394	36.05769230769232	25.96153846153845	24488779.0	2014.0	0.0	0.0	0.0	0.0	0.0	0.48076923000000005	0.48076923000000005	0.0	0.0	0.0	0.0	0.0
41	51.06382978723404	41.48936170212766	32.97872340425532	24408568.0	2014.0	0.0	0.0	0.0	0.0	0.0	0.0	0.0	0.0	0.0	0.0	0.0	0.0
42	59.016393442622956	36.885245901639344	26.639344262295083	24399786.0	2014.0	0.0	0.0	0.0	0.0	0.0	0.0	0.0	0.0	0.0	0.0	0.0	0.0
43	45.98930481283421	40.64171122994652	33.68983957219251	24357525.0	2014.0	0.0	0.0	0.0	0.0	0.0	0.0	0.0	0.0	0.0	0.0	0.0	0.0
44	49.7737556561086	41.17647058823529	35.29411764705883	24327355.0	2014.0	0.0	0.0	0.0	0.0	0.0	0.0	0.0	0.0	0.0	0.0	0.0	0.0
45	49.61832061068703	45.038167938931295	34.35114503816794	24249308.0	2014.0	0.0	0.0	0.0	0.0	0.0	0.0	0.0	0.0	0.0	0.0	0.0	0.0
46	51.89393939393939	35.22727272727273	25.378787878787875	24114568.0	2014.0	0.0	0.0	0.0	0.0	0.0	0.0	0.0	0.0	0.0	0.0	0.0	0.0
47	55.483870967741936	34.83870967741936	29.677419354838705	24114523.0	2013.0	0.0	0.0	0.0	0.0	0.0	0.0	0.0	0.0	0.0	0.0	0.0	0.0
48	50.555555555555564	37.77777777777778	34.44444444444444	23856954.0	2013.0	0.5555555600000001	0.0	0.0	0.0	0.0	0.0	0.0	0.0	0.0	0.0	0.0	0.0
49	54.0	34.0	23.0	23856911.0	2013.0	1.0	0.0	0.0	0.0	0.0	0.0	0.0	0.0	0.0	0.0	0.0	0.0
50	50.63291139240506	35.021097046413495	28.69198312236287	23856764.0	2013.0	0.0	0.0	0.42194093	0.0	0.0	0.42194093	0.0	0.42194093	0.0	0.0	0.42194093	0.0
51	45.4954954954955	40.090090090090094	37.837837837837846	23818335.0	2013.0	0.0	0.0	0.0	0.0	0.0	0.0	0.0	0.0	0.45045045	0.0	0.0	0.0
52	54.123711340206185	31.958762886597942	30.412371134020614	23818334.0	2013.0	0.0	0.0	0.0	0.0	0.0	0.0	1.03092784	0.0	0.0	0.0	0.0	0.0
53	42.97520661157025	42.97520661157025	27.272727272727266	23797834.0	2013.0	0.0	0.0	0.0	0.0	0.0	0.8264462800000001	0.0	0.0	0.0	0.0	0.0	0.0
54	44.16666666666666	40.0	25.83333333333333	23716430.0	2013.0	0.0	0.0	0.0	0.0	0.0	0.0	0.0	0.0	0.0	0.0	0.0	0.0
55	53.0	32.5	30.0	23681679.0	2013.0	0.0	0.0	0.0	0.0	0.0	0.0	1.0	0.0	0.0	0.0	0.0	0.0
56	52.77777777777778	29.444444444444446	26.66666666666667	23625473.0	2013.0	0.0	0.0	0.5555555600000001	0.0	0.0	0.0	0.0	0.0	1.1111111100000002	0.0	0.0	0.0
57	57.3170731707317	31.09756097560977	24.39024390243902	23512728.0	2013.0	0.0	0.0	0.0	0.0	0.0	0.0	1.2195122	0.0	0.0	0.0	0.0	0.0
58	52.97029702970298	36.63366336633664	34.653465346534645	23504675.0	2013.0	0.0	0.0	0.49504950000000003	0.0	0.0	0.0	0.0	0.0	0.0	0.0	0.0	0.0
59	53.41880341880343	38.46153846153846	26.92307692307693	23386565.0	2013.0	0.0	0.0	0.0	0.0	0.0	0.0	0.0	0.0	0.0	0.0	0.0	0.0
60	48.979591836734684	42.85714285714286	30.61224489795919	23378235.0	2013.0	0.0	0.0	0.0	0.0	0.0	0.0	0.0	0.0	0.0	0.0	0.0	0.0
61	48.91304347826087	41.84782608695652	37.5	23355109.0	2013.0	0.0	0.0	0.0	0.0	0.0	0.0	0.0	0.0	0.0	0.0	0.0	0.0
62	54.36507936507937	39.68253968253968	28.57142857142857	23335087.0	2013.0	0.0	0.0	0.0	0.0	0.0	0.0	0.0	0.0	0.0	0.0	0.0	0.0
63	49.0566037735849	38.9937106918239	30.188679245283023	23322675.0	2013.0	0.0	0.0	0.0	0.0	0.0	0.0	0.0	0.0	0.0	0.0	0.0	0.0
64	47.23618090452262	43.71859296482411	31.658291457286445	23315954.0	2013.0	0.0	0.0	0.0	0.0	0.0	0.0	0.0	0.0	0.0	0.0	0.0	0.0
65	49.72067039106145	39.106145251396654	30.16759776536313	23258613.0	2013.0	0.0	0.0	0.0	0.0	0.0	0.0	0.0	0.0	0.0	0.0	0.0	0.0
66	55.725190839694655	30.534351145038162	25.190839694656486	23168491.0	2013.0	0.0	0.0	0.0	0.0	0.0	0.0	0.0	0.0	0.0	0.0	0.0	0.0
67	50.295857988165686	28.994082840236693	23.66863905325444	23161385.0	2013.0	0.0	0.0	0.0	0.0	0.0	0.0	0.0	0.0	0.0	0.0	0.0	0.0
68	57.14285714285714	32.738095238095234	29.166666666666657	23070690.0	2012.0	0.0	0.0	0.0	0.0	0.0	0.0	0.0	0.0	0.5952381000000001	0.0	0.0	0.0
69	40.0	48.33333333333333	38.33333333333333	23070605.0	2012.0	0.0	0.0	0.0	0.0	0.0	0.0	0.0	0.0	0.0	0.0	0.0	0.0
70	46.37681159420289	40.096618357487934	31.884057971014485	22987448.0	2012.0	0.0	0.0	0.0	0.0	0.0	0.0	0.0	0.0	0.0	0.0	0.0	0.0
71	49.00398406374502	39.442231075697215	27.888446215139442	22987332.0	2012.0	0.0	0.0	0.0	0.0	0.0	0.0	0.0	0.0	0.0	0.0	0.0	0.0
72	51.03734439834025	41.49377593360995	33.19502074688798	22972543.0	2012.0	0.0	0.0	0.41493776000000004	0.0	0.0	0.41493776000000004	0.41493776000000004	0.0	0.0	0.0	0.0	0.0
73	47.78761061946902	36.28318584070797	34.070796460176986	22811342.0	2012.0	0.0	0.0	0.44247788	0.0	0.0	0.0	0.0	0.0	0.0	0.0	0.0	0.0
74	54.23728813559321	31.35593220338984	23.305084745762716	22700443.0	2012.0	0.0	0.0	0.0	0.0	0.0	0.0	0.0	0.0	0.0	0.0	0.0	0.0
75	50.638297872340424	41.70212765957447	28.085106382978722	22576456.0	2012.0	0.0	0.0	0.42553191	0.0	0.0	0.0	0.0	0.0	0.0	0.85106383	0.0	0.0
76	50.25906735751296	36.26943005181347	29.533678756476693	22539238.0	2012.0	0.0	0.0	0.0	0.0	0.0	0.0	0.0	0.0	0.0	0.0	0.0	0.0
77	50.694444444444436	36.805555555555564	30.555555555555557	22535487.0	2012.0	0.69444444	0.0	0.0	0.0	0.0	0.0	0.0	0.0	0.0	0.0	0.0	0.0
78	53.846153846153854	34.615384615384606	31.41025641025641	22488610.0	2012.0	0.0	0.0	0.0	0.0	0.0	0.0	0.0	0.0	0.0	0.0	0.0	0.0
79	44.02985074626866	33.582089552238806	26.11940298507463	22488575.0	2012.0	0.0	0.0	0.0	0.0	0.0	0.0	0.0	0.0	0.0	0.0	0.0	0.74626866
80	51.587301587301596	36.507936507936506	30.95238095238095	22422631.0	2012.0	0.0	0.0	0.0	0.0	0.0	0.0	0.79365079	0.0	0.0	0.0	0.0	0.0
81	36.81592039800995	50.24875621890547	41.29353233830847	22307864.0	2012.0	0.0	0.0	0.0	0.0	0.0	0.0	0.0	0.0	0.0	0.0	0.0	0.0
82	52.54777070063695	36.94267515923567	25.79617834394905	22281605.0	2012.0	0.0	0.0	0.0	0.0	0.0	0.0	0.0	0.0	0.0	0.31847134	0.0	0.0
83	51.612903225806456	40.32258064516129	30.645161290322577	22261986.0	2012.0	0.0	0.0	0.0	0.0	0.0	0.0	0.0	0.0	0.0	0.0	0.0	0.0
84	52.459016393442624	30.601092896174865	26.775956284153	22241452.0	2012.0	0.0	0.0	0.0	0.0	0.0	0.0	1.09289617	0.0	0.0	0.0	0.0	0.0
85	46.2686567164179	42.78606965174129	36.81592039800995	22237782.0	2012.0	0.0	0.0	0.0	0.0	0.0	0.49751244	0.0	0.0	0.0	0.0	0.0	0.0
86	57.553956834532364	35.611510791366904	26.2589928057554	22237781.0	2012.0	0.0	0.0	0.0	0.0	0.0	0.0	0.0	0.0	0.0	0.0	0.0	0.0
87	52.65017667844523	38.16254416961131	35.33568904593639	22086728.0	2011.0	0.0	0.0	0.0	0.0	0.0	0.0	1.4134275600000001	0.0	0.0	0.0	0.0	0.0
88	56.91056910569105	27.642276422764226	23.577235772357724	22034206.0	2011.0	0.8130081299999999	0.0	0.0	0.0	0.0	0.0	0.0	0.0	0.0	0.0	0.0	0.0
89	56.59722222222222	35.06944444444444	28.125	21969133.0	2011.0	0.0	0.0	0.34722222	0.0	0.0	0.0	0.0	0.0	0.0	0.0	0.0	0.0
90	45.37037037037037	43.51851851851853	33.79629629629629	21858794.0	2011.0	0.0	0.0	0.0	0.0	0.0	0.0	0.0	0.0	0.0	0.0	0.0	0.0
91	50.625	33.75	27.5	21858793.0	2011.0	0.0	0.0	0.0	0.0	0.0	0.0	0.625	0.0	0.0	0.0	0.0	0.0
92	51.04166666666667	32.29166666666666	23.958333333333343	21748730.0	2011.0	0.0	1.0416666700000001	0.0	0.0	0.0	0.0	0.0	0.0	0.0	0.0	0.0	0.0
93	52.654867256637175	38.93805309734514	34.513274336283196	21732332.0	2011.0	0.44247788	0.0	0.0	0.0	0.0	0.0	0.0	0.0	0.0	0.0	0.0	0.0
94	56.56565656565657	36.36363636363637	26.599326599326602	21685461.0	2011.0	0.0	0.0	0.33670034	0.0	0.0	0.0	0.0	0.0	0.0	0.0	0.0	0.0
95	52.19512195121951	36.58536585365854	31.707317073170728	21659419.0	2011.0	0.0	0.0	0.48780488000000005	0.0	0.0	0.0	0.0	0.0	0.0	0.0	0.0	0.0
96	47.74193548387096	40.645161290322584	32.9032258064516	21617154.0	2011.0	0.0	0.0	0.0	0.0	0.0	0.0	0.0	0.0	0.0	0.0	0.0	0.0
97	60.9375	28.90625	25.0	21543825.0	2011.0	0.0	0.0	0.0	0.0	0.0	0.0	0.0	0.0	0.0	0.0	0.0	0.0
98	58.79828326180258	34.763948497854074	22.746781115879827	21543824.0	2011.0	0.0	0.0	0.0	0.0	0.0	0.0	0.0	0.0	0.0	0.0	0.0	0.0
99	48.43205574912892	44.59930313588851	31.010452961672467	21521830.0	2011.0	0.0	0.0	0.0	0.0	0.0	0.0	0.0	0.0	0.0	0.0	0.0	0.0
100	41.56626506024096	44.57831325301205	35.54216867469878	21388967.0	2011.0	0.0	0.0	0.6024096400000001	0.0	0.0	0.0	0.0	0.0	0.0	0.0	0.0	0.0
101	49.61832061068703	46.18320610687022	36.25954198473282	21303969.0	2011.0	0.38167939	0.0	0.0	0.0	0.0	0.0	0.0	0.0	0.0	0.0	0.0	0.0
102	51.60256410256411	41.987179487179475	27.884615384615394	21296855.0	2011.0	0.0	0.0	0.0	0.0	0.0	0.0	0.0	0.0	0.0	0.0	0.0	0.0
103	59.11111111111111	30.666666666666657	26.66666666666667	21205833.0	2011.0	0.0	0.0	0.0	0.0	0.0	0.0	0.0	0.0	0.0	0.0	0.0	0.0
104	48.54368932038835	40.77669902912622	32.03883495145631	21205832.0	2011.0	0.0	0.0	0.0	0.0	0.0	0.0	0.0	0.0	0.0	0.0	0.0	0.0
105	41.02564102564102	47.69230769230769	39.487179487179496	21205831.0	2011.0	0.0	0.0	0.0	0.0	0.0	0.0	0.0	0.0	0.0	0.0	0.0	0.0
106	61.53846153846153	23.076923076923066	17.948717948717952	21075954.0	2010.0	0.0	0.0	0.0	0.0	0.0	0.0	0.0	0.0	0.0	0.0	0.0	0.0
107	53.086419753086425	37.654320987654316	31.48148148148148	21030533.0	2010.0	0.61728395	0.0	0.0	0.61728395	0.0	0.0	0.0	0.0	0.0	0.0	0.0	0.0
108	45.09803921568627	43.137254901960794	31.372549019607845	20959401.0	2010.0	0.0	0.0	0.0	0.0	0.0	0.0	0.0	0.0	0.0	0.0	0.0	0.0
109	51.85185185185186	39.15343915343915	27.513227513227505	20959400.0	2010.0	0.0	0.0	0.0	0.0	0.0	0.0	0.0	0.0	0.0	0.52910053	0.0	0.0
110	49.0	41.0	38.5	20709946.0	2010.0	0.0	0.0	0.0	0.0	0.0	0.0	0.0	0.0	0.0	0.0	0.0	0.0
111	49.39271255060729	39.27125506072875	30.364372469635626	20671054.0	2010.0	0.0	0.0	0.0	0.0	0.0	0.0	0.0	0.0	0.0	0.0	0.0	0.0
112	54.40729483282675	38.29787234042553	29.17933130699089	20610543.0	2010.0	0.0	0.0	0.0	0.0	0.0	0.0	0.0	0.0	0.0	0.0	0.0	0.0
113	56.04395604395605	35.164835164835175	21.97802197802197	20566675.0	2010.0	0.0	0.0	1.0989011	0.0	0.0	0.0	0.0	0.0	0.0	0.0	0.0	0.0
114	41.57303370786517	49.43820224719101	33.70786516853933	20554718.0	2010.0	0.0	0.0	0.0	0.0	0.0	0.0	0.0	0.0	1.12359551	0.0	0.0	0.0
115	40.55944055944056	49.650349650349646	35.664335664335674	20554717.0	2010.0	0.6993007000000001	0.0	0.0	0.0	0.0	0.0	0.0	0.0	0.0	0.0	0.0	0.0
116	51.864406779661024	37.627118644067785	29.491525423728813	20445000.0	2010.0	0.0	0.0	0.0	0.33898305	0.0	0.0	0.0	0.33898305	0.0	0.33898305	0.0	0.0
117	49.0	42.00000000000001	39.5	20444999.0	2010.0	0.0	0.0	0.0	0.0	0.0	0.0	0.0	0.0	0.0	0.0	0.0	0.0
118	52.38095238095239	38.888888888888886	30.158730158730165	20228384.0	2010.0	0.0	0.0	0.0	0.0	0.0	0.0	0.0	0.0	0.0	0.0	0.0	0.0
119	52.0446096654275	33.08550185873605	24.163568773234203	20200110.0	2010.0	0.0	0.0	0.0	0.0	0.0	0.0	0.0	0.0	0.0	0.0	0.0	0.0
120	50.224215246636774	41.70403587443946	32.28699551569507	20173172.0	2010.0	0.44843049000000007	0.0	0.0	0.0	0.0	0.0	0.0	0.0	0.0	0.0	0.0	0.0
121	68.9655172413793	20.689655172413797	18.96551724137932	20097837.0	2010.0	0.0	0.0	0.0	0.0	0.0	0.0	0.0	0.0	0.0	0.0	0.0	0.0
122	50.0	34.73684210526315	30.52631578947368	20097836.0	2010.0	0.0	0.0	0.0	0.0	0.0	0.0	0.0	0.0	0.0	0.0	0.0	0.0
123	47.26027397260274	38.35616438356164	34.93150684931507	20023050.0	2010.0	0.0	0.0	0.0	0.0	0.0	0.0	1.3698630100000002	0.0	0.0	0.0	0.0	0.0
124	51.955307262569825	32.40223463687151	23.463687150837984	19897841.0	2009.0	0.0	0.0	0.0	0.0	0.0	0.0	1.11731844	0.0	0.0	0.0	0.0	0.0
125	45.1063829787234	43.82978723404255	35.31914893617021	19897840.0	2009.0	0.0	0.0	0.42553191	0.0	0.0	0.0	0.0	0.0	0.0	0.0	0.0	0.0
126	58.29145728643215	35.175879396984925	29.14572864321609	19897839.0	2009.0	0.0	0.0	0.0	0.0	0.0	0.0	0.0	0.0	0.0	0.0	0.0	0.0
127	53.8860103626943	35.751295336787564	30.56994818652849	19864396.0	2009.0	0.0	0.0	0.0	0.0	0.0	0.0	0.0	0.0	0.0	0.0	0.0	0.0
128	51.131221719457024	39.819004524886886	35.74660633484163	19841280.0	2009.0	0.0	0.0	0.0	0.0	0.0	0.0	0.0	0.0	0.0	0.0	0.0	0.0
129	50.0	33.529411764705884	30.0	19729681.0	2009.0	0.0	0.0	0.0	0.0	0.0	0.0	0.0	0.0	0.0	0.0	0.0	0.0
130	39.837398373983724	50.40650406504064	37.39837398373985	19729680.0	2009.0	0.0	0.0	0.0	0.0	0.0	0.0	0.0	0.0	0.0	0.0	0.0	0.0
131	55.39568345323741	31.65467625899281	31.65467625899281	19706827.0	2009.0	0.0	0.0	0.0	0.0	0.0	0.0	0.0	0.0	0.0	0.0	0.0	0.0
132	52.208835341365464	39.3574297188755	32.93172690763052	19679690.0	2009.0	0.0	0.0	0.0	0.0	0.0	0.0	0.0	0.0	0.0	0.0	0.0	0.0
133	55.8139534883721	39.534883720930246	28.68217054263566	19564245.0	2009.0	0.0	0.0	0.0	0.0	0.0	0.0	0.0	0.0	0.0	0.0	0.0	0.0
134	49.31506849315068	38.35616438356164	32.87671232876713	19535791.0	2009.0	0.0	0.0	0.0	0.0	0.0	0.6849315100000001	0.0	0.0	0.0	0.0	0.0	0.0
135	54.69255663430421	39.482200647249186	29.44983818770227	19474385.0	2009.0	0.0	0.0	0.0	0.0	0.0	0.0	0.0	0.0	0.0	0.0	0.0	0.0
136	51.45631067961165	39.32038834951457	34.9514563106796	19414631.0	2009.0	0.0	0.0	0.97087379	0.0	0.0	0.0	0.0	0.0	0.0	0.0	0.0	0.0
137	42.1875	41.40625	32.8125	19369682.0	2009.0	0.0	0.0	0.0	0.78125	0.0	0.0	0.78125	0.0	0.0	0.0	0.0	0.0
138	47.96380090497737	39.819004524886886	33.48416289592761	19364702.0	2009.0	0.0	0.0	0.0	0.0	0.0	0.0	0.0	0.0	0.0	0.0	0.0	0.0
139	40.625	45.3125	32.8125	19278961.0	2009.0	0.5208333300000001	0.0	0.0	0.0	0.0	0.0	0.0	0.0	0.0	0.0	0.0	0.0
140	50.0	37.162162162162154	30.405405405405407	19278960.0	2009.0	0.0	0.0	0.0	0.0	0.0	0.0	0.0	0.0	0.0	0.0	0.0	0.0
141	50.819672131147534	36.885245901639344	24.590163934426233	19258446.0	2009.0	0.0	0.0	0.0	0.0	0.0	0.0	0.0	0.0	0.0	0.81967213	0.0	0.0
142	46.34146341463414	48.17073170731707	43.29268292682927	19147869.0	2009.0	0.0	0.0	0.6097561	0.0	0.0	0.0	0.0	0.0	0.0	0.0	0.0	0.0
143	47.5609756097561	39.02439024390244	32.92682926829268	19147868.0	2009.0	0.0	0.0	0.0	0.0	0.0	0.0	0.0	0.0	0.0	0.0	0.0	0.0
144	45.86466165413534	44.360902255639104	36.090225563909776	19147867.0	2009.0	0.0	0.0	0.0	0.0	0.0	0.0	0.0	0.0	0.0	0.0	0.0	0.0
145	51.0752688172043	35.483870967741936	31.182795698924718	19147865.0	2009.0	0.0	0.0	0.0	0.0	0.0	0.0	0.53763441	0.0	0.0	0.0	0.0	0.0
146	50.23923444976077	41.14832535885168	34.44976076555024	18981297.0	2008.0	0.0	0.0	0.0	0.0	0.0	0.0	0.0	0.0	0.0	0.0	0.0	0.0
147	51.955307262569825	39.66480446927375	33.5195530726257	18971486.0	2008.0	0.0	0.0	0.0	0.0	0.0	0.0	0.0	0.0	0.0	0.0	0.0	0.0
148	43.50000000000001	42.00000000000001	38.5	18755939.0	2008.0	0.0	0.0	0.0	0.0	0.0	0.0	0.0	0.0	0.0	0.0	0.0	0.0
149	54.92227979274612	33.67875647668393	30.56994818652849	18755938.0	2008.0	0.51813472	0.0	0.0	0.0	0.0	0.0	0.0	0.51813472	0.0	0.0	0.0	0.0
150	58.39416058394161	33.57664233576642	26.277372262773728	18596196.0	2008.0	0.0	0.0	0.0	0.0	0.0	0.0	0.0	0.0	0.0	0.0	0.0	0.0
151	55.5	37.5	26.5	18558664.0	2008.0	0.0	0.0	0.0	0.0	0.0	0.0	0.0	0.0	0.0	0.0	0.0	0.0
152	46.8599033816425	49.75845410628018	34.29951690821255	18502900.0	2008.0	0.0	0.0	0.0	0.0	0.0	0.48309179	0.0	0.0	0.0	0.0	0.0	0.0
153	49.72375690607735	34.254143646408835	32.04419889502762	18460593.0	2008.0	0.0	0.0	0.0	0.5524861900000001	0.0	0.0	0.0	0.0	0.0	0.0	0.0	0.0
154	50.0	40.0	34.54545454545455	18443206.0	2008.0	0.0	0.0	0.0	0.0	0.0	0.0	0.0	0.0	0.0	0.0	0.0	0.0
155	58.93719806763285	33.33333333333334	27.053140096618353	18322143.0	2008.0	0.0	0.0	0.0	0.0	0.0	0.0	0.48309179	0.0	0.0	0.0	0.0	0.0
156	55.769230769230774	38.46153846153846	30.384615384615394	18287387.0	2008.0	0.0	0.0	0.0	0.0	0.0	0.0	0.0	0.0	0.0	0.0	0.0	0.0
157	46.83544303797469	39.87341772151899	33.54430379746836	18272835.0	2008.0	0.0	0.0	0.63291139	0.0	0.0	0.0	0.0	0.0	0.63291139	0.0	0.0	0.0
158	45.09803921568627	43.137254901960794	28.43137254901961	18227410.0	2008.0	0.0	0.0	0.98039216	0.0	0.0	0.98039216	0.0	0.0	0.0	0.0	0.0	0.0
159	46.153846153846146	38.46153846153846	31.73076923076923	18096866.0	2008.0	0.0	0.0	0.0	0.0	0.0	0.0	0.0	0.0	0.0	0.0	0.0	0.0
160	50.51020408163265	37.24489795918368	29.59183673469387	18096865.0	2008.0	0.51020408	0.0	0.0	0.0	0.0	0.0	0.0	0.0	0.0	0.0	0.0	0.0
161	55.762081784386616	35.687732342007436	30.855018587360593	18096863.0	2008.0	0.0	0.0	0.0	0.0	0.0	0.0	0.0	0.0	0.0	0.0	0.37174721000000005	0.0
162	51.82926829268293	36.58536585365854	33.53658536585365	18083916.0	2008.0	0.0	0.0	0.0	0.0	0.0	0.0	0.0	0.0	0.0	0.0	0.0	0.0
163	54.11764705882353	26.470588235294123	25.882352941176467	17989131.0	2007.0	0.0	0.0	0.0	0.0	0.0	0.0	0.0	0.0	0.0	0.0	0.0	0.0
164	50.98039215686275	36.27450980392158	33.33333333333334	17989130.0	2007.0	0.0	0.0	0.0	0.0	0.0	0.0	0.98039216	0.0	0.0	0.0	0.0	0.0
165	55.75221238938053	31.858407079646028	30.530973451327444	17989129.0	2007.0	0.0	0.0	0.0	0.0	0.0	0.0	0.0	0.0	0.0	0.0	0.0	0.0
166	55.3763440860215	39.784946236559136	30.645161290322577	17989128.0	2007.0	0.0	0.0	0.0	0.0	0.0	0.0	0.0	0.0	0.0	0.0	0.0	0.0
167	49.740932642487046	39.89637305699482	34.71502590673575	17855486.0	2007.0	0.0	0.0	1.0362694300000002	0.0	0.0	0.0	0.0	0.0	0.0	0.0	0.0	0.0
168	48.59154929577465	40.84507042253522	35.91549295774648	17855485.0	2007.0	0.0	0.0	0.0	0.0	0.0	0.0	0.0	0.0	0.0	0.0	0.0	0.0
169	53.7313432835821	34.82587064676616	27.86069651741293	17855484.0	2007.0	0.0	0.0	0.0	0.0	0.0	0.0	0.0	0.0	0.0	0.0	0.0	0.49751244
170	57.360406091370564	34.01015228426397	25.888324873096447	17626120.0	2007.0	0.0	0.0	0.0	0.0	0.0	0.0	0.0	0.0	0.0	0.0	0.0	0.0
171	53.03030303030303	41.66666666666666	28.787878787878785	17626119.0	2007.0	0.0	0.0	0.0	0.0	0.0	0.0	0.0	0.0	0.0	0.0	0.0	0.0
172	47.1830985915493	43.661971830985905	33.098591549295776	17626118.0	2007.0	0.0	0.0	0.0	0.0	0.0	0.0	0.0	0.0	0.0	0.0	0.0	0.0
173	48.86363636363637	37.87878787878788	25.378787878787875	17626117.0	2007.0	0.0	0.0	0.0	0.0	0.0	0.0	0.0	0.0	0.0	0.0	0.0	0.0
174	48.633879781420774	41.53005464480874	30.054644808743163	17507442.0	2007.0	0.0	0.0	0.54644809	0.0	0.0	0.0	0.0	0.0	0.0	0.0	0.0	0.0
175	55.13513513513514	30.27027027027027	27.56756756756757	17507441.0	2007.0	0.0	0.0	0.0	0.0	0.0	0.0	0.0	0.0	0.0	0.0	0.0	0.0
176	45.39007092198582	40.42553191489362	28.36879432624113	17507440.0	2007.0	0.0	0.0	0.0	0.0	0.0	0.0	0.70921986	0.0	0.0	0.0	0.0	0.0
177	46.32352941176471	45.58823529411765	34.55882352941177	17392388.0	2007.0	0.73529412	0.0	0.0	0.0	0.0	0.0	0.0	0.0	0.0	0.0	0.0	0.0
178	49.0	40.0	34.5	17392387.0	2007.0	0.0	0.0	0.0	0.0	0.0	0.0	0.0	0.0	0.0	0.0	0.0	0.0
179	46.72131147540984	44.26229508196722	36.885245901639344	17392386.0	2007.0	0.0	0.0	0.0	0.0	0.0	0.0	0.0	0.0	0.0	0.0	0.0	0.0
180	57.14285714285714	35.338345864661655	29.32330827067669	17392385.0	2007.0	0.0	0.0	0.0	0.0	0.0	0.0	0.0	0.0	0.0	0.0	0.0	0.0
181	55.762081784386616	38.28996282527881	30.855018587360593	17237035.0	2007.0	0.0	0.0	0.0	0.0	0.0	0.0	0.0	0.0	0.0	0.0	0.0	0.0
182	53.79746835443038	39.87341772151899	30.37974683544303	17237034.0	2007.0	0.0	0.0	0.0	0.0	0.0	0.0	0.0	0.0	0.0	0.0	0.0	0.0
183	57.14285714285714	31.42857142857143	21.42857142857143	17237032.0	2007.0	0.0	0.0	0.0	0.0	0.0	0.0	0.0	0.0	0.0	0.0	0.0	0.0
184	50.0	32.05128205128205	32.05128205128205	17135693.0	2006.0	0.0	0.0	0.0	0.0	0.0	0.0	0.0	1.2820512800000001	0.0	0.0	0.0	0.0
185	53.60824742268043	37.11340206185567	34.02061855670104	17135692.0	2006.0	0.0	0.0	0.0	0.0	0.0	0.0	0.0	0.0	0.0	0.0	0.0	0.0
186	50.931677018633536	37.267080745341616	30.434782608695656	17135691.0	2006.0	0.0	0.0	0.0	0.0	0.0	0.0	0.0	0.0	0.0	0.0	0.0	0.0
187	47.2972972972973	41.8918918918919	27.02702702702703	17005598.0	2006.0	0.0	0.0	0.0	0.0	0.0	0.0	0.0	0.0	0.0	0.0	0.0	0.0
188	47.465437788018434	41.01382488479263	35.02304147465438	17005596.0	2006.0	0.0	0.0	0.0	0.0	0.0	0.46082949000000006	0.0	0.0	0.0	0.0	0.0	0.0
189	53.61445783132529	36.74698795180723	28.313253012048197	16870998.0	2006.0	0.0	0.0	0.0	0.0	0.0	0.0	0.0	0.0	0.0	0.0	0.0	0.0
190	47.70114942528736	36.206896551724135	31.60919540229885	16870997.0	2006.0	0.0	0.0	0.0	0.0	0.0	0.0	0.0	0.57471264	0.0	0.0	0.0	0.0
191	64.5	28.0	24.0	16870996.0	2006.0	0.0	0.0	0.0	0.0	0.0	0.0	0.0	0.0	0.0	0.0	0.0	0.0
192	54.752066115702476	40.08264462809917	31.404958677685944	16737949.0	2006.0	0.0	0.0	0.0	0.0	0.0	0.0	0.0	0.20661157000000002	0.0	0.0	0.0	0.0
193	47.31543624161075	32.5503355704698	22.147651006711417	16737948.0	2006.0	0.0	0.0	0.0	0.0	0.0	0.0	0.0	0.0	0.0	0.0	0.0	0.0
194	54.78468899521531	30.861244019138752	27.033492822966515	16737947.0	2006.0	0.0	0.0	0.23923445	0.0	0.0	0.0	0.0	0.0	0.0	0.0	0.0	0.0
195	58.653846153846146	35.57692307692306	34.615384615384606	16737946.0	2006.0	0.0	0.0	0.0	0.0	0.0	0.0	0.0	0.0	0.0	0.0	0.0	0.0
196	59.02578796561605	34.097421203438394	23.782234957020048	16514137.0	2006.0	0.0	0.0	0.0	0.0	0.0	0.0	0.0	0.28653295	0.0	0.0	0.0	0.0
197	54.716981132075475	27.830188679245282	26.41509433962264	16514136.0	2006.0	0.0	0.0	0.0	0.0	0.0	0.0	0.0	0.0	0.0	0.0	0.0	0.0
198	38.620689655172406	46.206896551724135	34.48275862068965	16514135.0	2006.0	0.0	0.0	0.0	0.0	0.0	0.0	0.0	0.0	0.6896551700000001	0.0	0.0	0.0
199	45.52238805970149	41.044776119402975	29.85074626865671	16449185.0	2006.0	0.0	0.0	0.74626866	0.0	0.0	0.0	0.0	0.0	0.0	0.0	0.0	0.0
200	56.18556701030928	30.927835051546396	28.35051546391753	16449184.0	2006.0	0.0	0.0	0.0	0.0	0.0	0.0	1.03092784	0.0	0.0	0.0	0.0	0.0
201	46.22641509433962	43.39622641509435	35.8490566037736	16449183.0	2006.0	0.0	0.0	0.0	0.0	0.0	0.0	0.0	0.0	0.0	0.0	0.0	0.0
202	48.0392156862745	37.25490196078432	30.392156862745093	16282281.0	2005.0	0.0	0.0	0.0	0.0	0.0	0.0	0.0	0.0	0.0	0.0	0.0	0.0
203	48.71794871794872	33.33333333333334	25.64102564102564	16282280.0	2005.0	0.0	0.0	0.0	0.0	0.0	0.0	0.0	0.0	0.0	0.0	0.0	0.0
204	49.43181818181818	32.95454545454545	25.56818181818183	16282279.0	2005.0	0.0	0.0	0.0	0.0	0.0	0.0	0.0	0.0	0.0	0.0	0.0	0.0
205	50.9433962264151	33.01886792452831	24.52830188679245	16166076.0	2005.0	0.0	0.0	0.0	0.0	0.0	0.0	0.0	0.9433962300000001	0.0	0.0	0.0	0.0
206	48.76543209876543	41.358024691358025	27.777777777777786	16166075.0	2005.0	0.0	0.0	0.0	0.0	0.0	0.0	0.0	0.0	0.0	0.0	0.0	0.0
207	51.86915887850467	37.38317757009347	35.981308411214954	16166074.0	2005.0	0.0	0.0	0.4672897200000001	0.0	0.0	0.0	0.0	0.0	0.0	0.0	0.0	0.0
208	45.283018867924525	31.132075471698123	23.58490566037736	16166073.0	2005.0	0.0	0.0	0.0	0.0	0.0	0.0	0.0	0.0	0.0	0.0	0.0	0.0
209	54.444444444444436	33.33333333333334	30.0	16020425.0	2005.0	0.0	0.0	1.1111111100000002	0.0	0.0	0.0	0.0	0.0	0.0	0.0	0.0	0.0
210	53.2520325203252	37.39837398373985	29.67479674796748	16020424.0	2005.0	0.0	0.0	0.0	0.0	0.0	0.0	0.0	0.0	0.0	0.0	0.0	0.0
211	59.016393442622956	37.70491803278689	29.508196721311478	16020423.0	2005.0	0.0	0.0	0.0	0.0	0.0	0.0	1.63934426	0.0	0.0	0.0	0.0	0.0
212	45.34883720930233	47.67441860465116	33.139534883720934	15890640.0	2005.0	1.1627907000000002	0.0	0.0	0.0	0.0	0.0	0.0	0.0	0.0	0.0	0.0	0.0
213	43.80165289256198	41.32231404958677	38.84297520661158	15890639.0	2005.0	0.0	0.0	0.0	0.0	0.0	0.0	0.0	0.0	0.0	0.0	0.0	0.0
214	51.707317073170735	38.53658536585366	29.268292682926827	15890638.0	2005.0	0.0	0.0	0.0	0.0	0.0	0.0	0.0	0.0	0.0	0.0	0.0	0.0
215	49.35897435897437	43.5897435897436	36.53846153846154	15761080.0	2005.0	0.0	0.0	0.0	0.0	0.0	0.0	0.0	0.0	0.0	0.0	0.0	0.0
216	47.093023255813954	37.7906976744186	34.30232558139535	15761079.0	2005.0	0.0	0.0	0.0	0.0	0.0	0.0	0.0	0.0	0.0	0.0	0.0	0.0
217	56.20915032679738	38.56209150326797	25.490196078431374	15761078.0	2005.0	0.0	0.0	0.0	0.0	0.0	0.0	0.0	0.0	0.0	0.0	0.0	0.0
218	51.689189189189186	42.229729729729726	32.432432432432435	15661686.0	2005.0	0.0	0.0	0.0	0.0	0.0	0.0	0.0	0.0	0.0	0.0	0.0	0.0
219	45.19230769230769	45.19230769230769	37.5	15661685.0	2005.0	0.0	0.0	0.0	0.0	0.0	0.0	0.0	0.0	0.0	0.0	0.0	0.0
220	58.89967637540453	33.98058252427184	24.271844660194176	15661684.0	2005.0	0.0	0.0	0.0	0.0	0.0	0.0	0.0	0.32362460000000004	0.0	0.0	0.0	0.0
221	52.84090909090909	37.5	34.09090909090909	15537577.0	2004.0	0.0	0.0	0.0	0.0	0.0	0.0	0.0	0.0	0.0	0.0	0.0	0.0
222	53.365384615384606	37.980769230769226	34.134615384615394	15537576.0	2004.0	0.0	0.0	0.0	0.0	0.0	0.0	0.0	0.0	0.0	0.0	0.0	0.0
223	45.161290322580655	44.08602150537635	26.881720430107517	15537575.0	2004.0	0.0	0.0	0.0	0.0	0.0	0.0	0.0	0.0	0.0	0.0	0.0	0.0
224	46.39175257731959	41.23711340206185	37.11340206185567	15537574.0	2004.0	0.0	0.0	0.0	0.0	0.0	0.0	0.0	0.0	0.0	0.0	0.0	0.0
225	51.88679245283018	38.679245283018865	35.37735849056604	15371285.0	2004.0	0.0	0.0	0.0	0.0	0.0	0.0	0.0	0.0	0.0	0.47169811	0.0	0.0
226	49.74874371859297	37.185929648241206	26.633165829145735	15371284.0	2004.0	0.0	0.0	0.0	0.0	0.0	0.0	0.0	0.0	0.0	0.0	0.0	0.0
227	47.24409448818897	40.94488188976378	33.85826771653542	15371283.0	2004.0	0.0	0.0	0.0	0.0	0.0	0.0	0.0	0.0	0.0	0.0	0.0	0.0
228	53.04878048780488	32.317073170731696	26.82926829268293	15253918.0	2004.0	0.0	0.0	0.0	0.0	0.0	0.0	0.0	0.0	0.0	0.0	0.0	0.0
229	54.37788018433179	37.32718894009217	30.875576036866363	15253917.0	2004.0	0.0	0.0	0.0	0.0	0.0	0.0	0.9216589900000001	0.0	0.0	0.0	0.0	0.0
230	55.70469798657718	32.88590604026845	26.845637583892607	15224975.0	2003.0	0.0	0.0	0.0	0.0	0.0	0.0	0.0	0.0	0.0	0.0	0.0	0.0
231	59.46745562130179	35.207100591715985	28.10650887573965	15224974.0	2003.0	0.0	0.0	0.0	0.0	0.0	0.0	0.0	0.0	0.0	0.0	0.0	0.0
232	54.47154471544716	42.27642276422764	27.642276422764226	15224973.0	2003.0	0.0	0.0	0.8130081299999999	0.0	0.0	0.0	0.0	0.0	0.0	0.0	0.0	0.0
233	42.34234234234234	41.441441441441434	37.837837837837846	15195789.0	2004.0	0.0	0.0	0.0	0.0	0.0	0.0	0.0	0.0	0.0	0.0	0.0	0.0
234	46.801346801346796	35.690235690235696	26.599326599326602	15195788.0	2004.0	0.0	0.0	0.0	0.0	0.0	0.0	0.67340067	0.0	0.0	0.0	0.0	0.0
235	49.20634920634921	33.33333333333334	26.984126984126988	15061600.0	2004.0	0.0	0.0	0.0	0.0	0.0	0.0	0.0	0.0	0.0	0.0	0.0	0.79365079
236	51.06382978723404	35.106382978723396	26.063829787234038	15061599.0	2004.0	0.0	0.0	0.53191489	0.0	0.0	0.0	0.0	0.0	0.0	0.0	0.0	0.0
237	51.440329218107	32.51028806584361	25.514403292181072	15061598.0	2004.0	0.0	0.0	0.0	0.0	0.0	0.0	0.0	0.0	0.0	0.0	0.0	0.0
238	50.0	39.814814814814824	33.33333333333334	14974763.0	2004.0	0.0	0.0	0.0	0.0	0.0	0.0	0.0	0.0	0.0	0.0	0.0	0.0
239	57.3208722741433	37.07165109034269	27.725856697819324	14974762.0	2004.0	0.0	0.0	0.0	0.0	0.0	0.0	0.0	0.0	0.0	0.0	0.0	0.0
240	56.10687022900763	37.02290076335878	27.48091603053436	14974761.0	2004.0	0.0	0.0	0.0	0.0	0.0	0.0	0.0	0.38167939	0.0	0.0	0.0	0.0
241	55.963302752293565	28.440366972477065	22.93577981651376	14570228.0	2003.0	0.0	0.0	0.0	0.0	0.0	0.0	0.9174311900000001	0.0	0.0	0.0	0.0	0.0
242	48.706896551724135	40.086206896551715	32.75862068965517	14570227.0	2003.0	0.0	0.0	0.0	0.0	0.0	0.0	0.0	0.0	0.0	0.0	0.0	0.0
243	63.33333333333334	35.0	27.5	12924776.0	2003.0	0.0	0.0	0.0	0.0	0.0	0.0	0.0	0.0	0.0	0.0	0.0	0.0
244	42.20183486238533	48.1651376146789	36.23853211009175	12924775.0	2003.0	0.0	0.0	0.0	0.0	0.0	0.0	0.0	0.0	0.0	0.0	0.0	0.0
245	68.78612716763006	25.433526011560694	20.231213872832374	12809410.0	2003.0	0.0	0.0	0.0	0.0	0.0	0.0	0.57803468	0.0	0.0	0.0	0.0	0.0
246	50.9433962264151	37.735849056603776	32.075471698113205	12809408.0	2003.0	0.0	0.0	0.0	0.0	0.0	0.0	0.0	0.0	0.0	0.0	0.0	0.0
247	61.97604790419162	25.449101796407174	23.65269461077844	12691267.0	2003.0	0.0	0.0	0.0	0.0	0.0	0.29940120000000003	0.0	0.0	0.0	0.0	0.0	0.0
248	49.33333333333333	42.66666666666666	40.0	12691266.0	2003.0	0.0	0.0	0.0	0.0	0.0	0.0	0.0	0.0	0.0	0.0	0.0	0.0
249	43.24324324324325	45.94594594594594	43.24324324324325	12691265.0	2003.0	0.0	0.0	0.0	0.0	0.0	0.0	0.0	0.0	0.0	0.0	0.0	0.0
250	50.0	26.66666666666667	20.0	12568443.0	2003.0	0.0	0.0	0.0	0.0	0.0	0.0	0.0	0.0	0.0	0.0	0.0	0.0
251	47.5609756097561	40.2439024390244	32.317073170731696	12568442.0	2003.0	0.0	0.0	0.0	0.0	0.0	0.0	0.0	0.0	0.0	0.0	0.0	0.0
252	54.95049504950496	40.0990099009901	27.722772277227715	12568441.0	2003.0	0.0	0.0	0.0	0.0	0.0	0.0	0.0	0.0	0.0	0.0	0.0	0.0
253	50.52083333333333	40.625	31.770833333333343	12469764.0	2002.0	0.0	0.0	0.0	0.5208333300000001	0.0	0.0	0.0	0.0	0.0	0.0	0.0	0.0
254	50.746268656716424	35.820895522388064	31.34328358208955	12469763.0	2002.0	0.0	0.0	0.0	0.0	0.0	0.0	0.0	0.0	0.0	0.0	0.0	0.0
255	46.03174603174603	42.85714285714286	30.158730158730165	12469762.0	2002.0	0.0	0.0	0.0	0.0	0.0	0.0	0.0	0.0	0.0	0.0	0.0	0.0
256	53.40909090909091	38.63636363636363	31.81818181818183	12363326.0	2002.0	0.0	0.0	0.0	0.0	0.0	0.0	0.0	0.0	0.0	0.0	0.0	0.0
257	56.52173913043478	34.78260869565217	30.434782608695656	12363325.0	2002.0	0.0	0.0	0.0	0.0	0.0	0.0	0.0	0.0	0.0	0.0	0.0	0.0
258	50.19305019305018	38.61003861003861	33.976833976833966	12139234.0	2002.0	0.0	0.0	0.38610039	0.0	0.0	0.0	0.0	0.0	0.0	0.0	0.0	0.0
259	41.66666666666666	43.45238095238096	32.738095238095234	12139233.0	2002.0	0.5952381000000001	0.0	0.0	0.0	0.0	0.0	0.5952381000000001	0.0	0.0	0.0	0.0	0.0
260	61.83206106870229	30.534351145038162	17.55725190839695	12139232.0	2002.0	0.0	0.0	0.0	0.0	0.0	0.0	0.0	0.0	0.0	0.0	0.0	0.0
261	52.17391304347826	39.13043478260869	28.26086956521739	12018929.0	2002.0	0.0	0.0	0.0	0.0	0.0	0.0	0.0	0.0	0.0	0.0	0.0	0.0
262	49.22279792746114	40.41450777202073	35.751295336787564	12018928.0	2002.0	0.0	0.0	0.0	0.0	0.0	0.0	0.0	0.0	0.0	0.0	0.0	0.0
263	50.0	38.33333333333333	32.5	11929008.0	2002.0	0.0	0.0	0.0	0.0	0.0	0.41666667	0.0	0.0	0.0	0.0	0.0	0.0
264	45.95959595959596	38.383838383838395	25.75757575757575	11929007.0	2002.0	0.0	0.0	0.0	0.0	0.0	0.0	0.0	0.0	0.0	0.0	0.0	0.0
265	51.85185185185186	36.419753086419746	29.629629629629637	11814067.0	2002.0	0.0	0.0	0.0	0.0	0.0	0.0	0.0	0.0	0.0	0.0	0.0	0.0
266	52.046783625731	42.69005847953217	29.82456140350878	11814064.0	2002.0	0.0	0.0	0.0	0.0	0.0	0.0	0.0	0.0	0.0	0.0	0.0	0.0
267	61.971830985915496	33.80281690140845	31.690140845070427	11760571.0	2001.0	0.0	0.0	0.0	0.0	0.0	0.0	0.0	0.0	0.0	0.0	0.0	0.0
268	57.14285714285714	25.27472527472527	20.87912087912088	11760568.0	2001.0	0.0	0.0	0.0	0.0	0.0	0.0	0.0	0.0	0.0	0.0	0.0	0.0
269	47.79411764705882	38.23529411764706	36.76470588235294	11760567.0	2001.0	0.0	0.0	0.73529412	0.0	0.0	0.73529412	0.0	0.0	0.73529412	0.0	0.0	0.0
270	53.33333333333334	33.33333333333334	28.33333333333333	11760566.0	2001.0	0.0	0.0	0.0	0.0	0.0	0.0	0.0	0.0	0.0	0.0	0.0	0.0
271	45.39007092198582	41.843971631205676	34.04255319148936	11577495.0	2001.0	0.0	0.0	0.0	0.0	0.0	0.0	0.0	0.0	0.0	0.0	0.0	0.0
272	47.22222222222222	25.0	22.222222222222207	11577494.0	2001.0	0.0	0.0	0.0	0.0	0.0	0.0	0.0	0.0	0.0	0.0	0.0	0.0
273	42.57425742574258	43.56435643564357	30.69306930693069	11577493.0	2001.0	0.0	0.0	0.99009901	0.0	0.0	0.0	0.0	0.0	0.0	0.0	0.0	0.0
274	35.02304147465438	56.221198156682036	41.474654377880185	11577492.0	2001.0	0.0	0.0	0.0	0.0	0.0	0.0	0.0	0.0	0.0	0.0	0.0	0.0
275	40.54054054054054	54.05405405405405	45.94594594594594	11577491.0	2001.0	0.0	0.0	0.0	0.0	0.0	0.0	0.0	0.0	0.0	0.0	1.35135135	0.0
276	48.979591836734684	35.714285714285715	33.673469387755105	11577490.0	2001.0	0.0	0.0	0.0	0.0	0.0	0.0	0.0	0.0	0.0	0.0	0.0	0.0
277	50.0	39.230769230769226	35.384615384615394	11577489.0	2001.0	0.0	0.0	0.0	0.0	0.0	0.0	0.0	0.0	0.0	0.0	0.0	0.0
278	55.45851528384279	31.441048034934497	28.384279475982538	11577488.0	2001.0	0.0	0.0	0.0	0.0	0.43668122000000004	0.0	0.0	0.0	0.0	0.0	0.0	0.0
279	51.92307692307693	38.46153846153846	32.69230769230769	11577485.0	2001.0	0.0	0.0	0.0	1.9230769200000002	0.0	0.0	0.0	0.0	0.0	0.0	0.0	0.0
280	68.91025641025641	17.307692307692307	15.384615384615385	11577482.0	2001.0	0.0	0.0	0.0	0.0	0.32051282000000003	0.0	0.0	0.0	0.0	0.0	0.0	0.0
281	50.4950495049505	32.67326732673267	31.683168316831683	11577481.0	2001.0	0.0	0.0	0.0	0.0	0.0	0.0	0.0	0.0	0.0	0.0	0.0	0.0
282	55.6	37.6	28.8	11577480.0	2001.0	0.0	0.0	0.0	0.0	0.0	0.0	0.0	0.0	0.0	0.0	0.0	0.0
283	47.61904761904761	40.476190476190474	32.53968253968253	11577479.0	2001.0	0.0	0.0	0.0	0.0	0.0	0.0	0.0	0.0	0.0	0.0	0.0	0.0
284	53.98773006134971	39.877300613496935	28.834355828220865	11577478.0	2001.0	0.0	0.0	0.0	0.0	0.0	0.0	0.0	0.0	0.0	0.0	0.0	0.0
285	44.31818181818182	40.90909090909091	35.22727272727273	11577477.0	2001.0	0.0	0.0	0.0	0.0	0.0	0.0	0.0	0.0	0.0	0.0	0.0	0.0
286	50.29239766081872	40.35087719298246	26.31578947368422	11198956.0	1999.0	0.0	0.0	0.58479532	0.0	0.0	0.0	0.58479532	0.0	0.0	0.0	0.0	0.0
287	44.11764705882353	43.38235294117647	34.19117647058823	11198955.0	1999.0	0.0	0.0	0.0	0.0	0.0	0.0	0.0	0.0	0.0	0.0	0.0	0.0
288	60.24844720496895	35.40372670807453	27.329192546583837	11198954.0	1999.0	0.0	0.0	1.2422360200000002	0.0	0.0	0.0	0.0	0.0	0.0	0.0	0.0	0.0
289	50.9727626459144	28.40466926070039	25.68093385214007	11198952.0	1999.0	0.0	0.0	0.0	0.0	0.38910506	0.0	0.0	0.0	0.0	0.0	0.0	0.0
290	48.75621890547264	37.81094527363185	31.840796019900488	11198951.0	1999.0	0.0	0.0	0.0	0.0	0.0	0.0	0.0	0.0	0.0	0.0	0.0	0.49751244
291	48.5981308411215	42.056074766355145	34.579439252336456	11198950.0	1999.0	0.0	0.0	0.0	0.0	0.9345794400000002	0.0	0.0	0.0	0.9345794400000002	0.0	0.0	0.0
292	59.523809523809526	28.57142857142857	21.42857142857143	11198889.0	1999.0	0.0	0.0	0.0	0.0	0.0	0.0	0.0	0.0	0.0	0.0	0.0	0.0
293	45.714285714285715	51.42857142857143	37.142857142857146	11198888.0	1999.0	0.0	0.0	0.0	0.0	0.0	0.0	0.0	0.0	0.0	0.0	0.0	0.0
294	38.23529411764706	55.88235294117647	17.647058823529424	11198886.0	1999.0	0.0	0.0	0.0	0.0	0.0	0.0	0.0	0.0	0.0	0.0	0.0	0.0
295	48.88888888888889	44.444444444444436	31.11111111111111	11198885.0	1999.0	0.0	0.0	0.0	0.0	0.0	0.0	0.0	0.0	0.0	0.0	0.0	0.0
296	37.5	41.66666666666666	31.944444444444446	11198884.0	1999.0	0.0	0.0	0.0	0.0	0.0	0.0	0.0	0.0	0.0	0.0	0.0	0.0
297	48.71794871794872	32.69230769230769	25.64102564102564	11198883.0	1999.0	0.0	0.0	0.0	0.0	0.0	0.0	0.0	0.0	0.0	0.0	0.0	0.0
298	44.77611940298507	43.28358208955224	29.85074626865671	11198882.0	1999.0	0.0	0.0	0.0	0.0	0.0	0.0	0.0	0.0	0.0	0.0	0.0	0.0
299	57.377049180327866	24.590163934426233	18.032786885245894	11188755.0	2000.0	0.0	0.0	0.0	0.0	0.0	0.0	0.0	0.0	0.0	0.0	0.0	0.0
300	50.877192982456144	35.672514619883046	28.070175438596486	11146904.0	2000.0	0.0	0.0	0.0	0.0	0.58479532	0.0	0.0	0.0	0.0	0.0	0.0	0.0
301	47.41379310344828	45.68965517241379	32.75862068965517	11146903.0	2000.0	0.0	0.0	0.0	0.0	0.0	0.0	0.0	0.0	0.0	0.0	0.0	0.0
302	63.32378223495703	27.79369627507164	23.782234957020048	11075240.0	2000.0	0.0	0.0	0.28653295	0.0	0.0	0.0	0.0	0.0	0.0	0.28653295	0.0	0.0
303	52.08333333333333	32.8125	31.25	11075239.0	2000.0	0.0	0.0	0.0	0.0	0.0	0.0	0.0	0.0	0.0	0.0	0.0	0.0
304	46.907216494845365	38.659793814432994	31.44329896907216	11075238.0	2000.0	0.0	0.0	0.0	0.0	0.0	0.0	1.03092784	0.0	0.0	0.0	0.0	0.0
305	50.0	39.39393939393939	28.787878787878785	10986966.0	2000.0	0.0	0.0	1.51515152	0.0	0.0	0.0	0.0	1.51515152	0.0	0.0	0.0	0.0
306	52.23880597014926	41.044776119402975	32.08955223880598	10986965.0	2000.0	0.0	0.0	0.74626866	0.0	0.0	0.0	0.0	0.0	0.0	0.0	0.0	0.0
307	54.1139240506329	31.01265822784811	26.26582278481013	10901741.0	2000.0	0.0	0.0	0.0	0.0	0.0	0.0	0.0	0.0	0.0	0.0	0.0	0.0
308	52.01793721973094	39.46188340807175	30.941704035874444	10901739.0	2000.0	0.0	0.0	0.0	0.0	0.0	0.0	0.0	0.0	0.0	0.0	0.0	0.0
309	56.43564356435643	30.69306930693069	27.722772277227715	10901738.0	2000.0	0.0	0.0	0.0	0.0	0.0	0.0	0.0	0.0	0.0	0.0	0.0	0.0
310	50.72463768115942	33.33333333333334	31.884057971014485	10870488.0	2000.0	0.0	0.0	0.0	0.0	0.0	0.0	0.72463768	0.0	0.0	0.0	0.0	0.0
311	51.904761904761905	32.85714285714286	30.47619047619048	10870487.0	2000.0	0.0	0.0	0.0	0.0	0.0	0.0	0.47619048	0.0	0.0	0.0	0.47619048	0.0
312	53.65853658536585	36.58536585365854	33.10104529616724	10735015.0	2000.0	0.0	0.0	0.0	0.0	0.0	0.0	0.69686411	0.0	0.0	0.0	0.0	0.0
313	54.47761194029851	36.567164179104466	29.104477611940297	10735014.0	2000.0	0.0	0.0	0.0	0.0	0.0	0.0	0.0	0.0	0.0	0.0	0.0	0.0
314	48.226950354609926	45.39007092198582	26.241134751773057	10735013.0	2000.0	0.0	0.0	0.0	0.0	0.0	0.0	0.0	0.0	0.0	0.0	0.0	0.0
315	52.8169014084507	35.211267605633786	25.352112676056336	10445014.0	1999.0	0.0	0.0	0.0	0.0	0.0	0.0	0.0	0.0	0.0	0.0	0.0	0.0
316	55.47445255474452	31.386861313868607	27.737226277372255	10445016.0	1999.0	0.0	0.0	0.0	0.0	0.0	0.0	0.0	0.0	0.0	0.0	0.0	0.0
317	52.43445692883896	37.453183520599254	26.966292134831466	10445015.0	1999.0	0.0	0.0	0.0	0.0	0.74906367	0.0	0.0	0.0	0.0	0.0	0.0	0.0
318	55.645161290322584	28.225806451612893	24.19354838709677	10445013.0	1999.0	0.0	0.0	0.0	0.0	0.0	0.0	0.0	0.0	0.0	0.0	0.0	0.0
319	41.935483870967744	51.612903225806456	45.161290322580655	10200775.0	1999.0	0.0	0.0	0.0	0.0	0.0	0.0	0.0	0.0	0.0	0.0	0.0	0.0
320	32.786885245901644	49.180327868852466	37.70491803278689	9838897.0	1998.0	0.0	0.0	0.0	0.0	0.0	0.0	0.0	0.0	0.0	0.0	0.0	0.0
321	54.16666666666667	27.777777777777786	27.777777777777786	9838899.0	1998.0	0.0	0.0	0.0	0.0	0.0	0.0	1.38888889	0.0	0.0	0.0	0.0	0.0
322	45.714285714285715	44.28571428571429	31.42857142857143	9838898.0	1998.0	1.42857143	0.0	0.0	0.0	0.0	0.0	0.0	0.0	0.0	0.0	0.0	0.0
323	47.69230769230769	43.07692307692307	30.76923076923077	9742896.0	1998.0	0.0	0.0	0.0	0.0	0.0	0.0	0.0	0.0	0.0	0.0	0.0	0.0
324	46.03174603174603	42.063492063492056	32.53968253968253	9742895.0	1998.0	0.0	0.0	0.0	0.0	0.0	0.0	0.0	0.0	0.0	0.0	0.3968254	0.0
325	55.73770491803279	40.983606557377044	34.426229508196734	9742894.0	1998.0	0.0	0.0	0.0	0.0	0.0	0.0	0.0	0.0	0.0	0.0	0.0	0.0
326	45.161290322580655	38.70967741935485	27.41935483870968	9742893.0	1998.0	0.0	0.0	0.0	0.0	0.0	0.0	0.0	0.0	0.0	0.0	0.0	0.0
327	48.0565371024735	39.575971731448774	29.68197879858657	9676539.0	1998.0	0.0	0.0	0.0	0.0	0.0	0.0	0.7067137800000001	0.0	0.0	0.0	0.7067137800000001	0.0
328	40.32258064516129	50.0	43.548387096774185	9676535.0	1998.0	0.0	0.0	0.0	0.0	0.0	0.0	0.0	0.0	0.0	0.0	0.0	0.0
329	59.731543624161084	30.872483221476518	23.489932885906047	9676534.0	1998.0	0.0	0.0	0.0	0.0	0.0	0.0	0.67114094	0.0	0.0	0.0	0.0	0.0
330	53.65853658536585	39.02439024390244	29.268292682926827	9594920.0	1998.0	0.0	0.0	0.0	0.0	0.0	0.0	2.43902439	0.0	0.0	0.0	0.0	0.0
331	50.0	38.888888888888886	29.629629629629637	9594919.0	1998.0	0.0	0.0	0.0	0.0	0.0	0.0	0.0	0.0	0.0	0.0	0.0	0.0
332	52.38095238095239	34.52380952380952	30.95238095238095	9594918.0	1998.0	0.0	0.0	0.0	0.0	0.0	0.0	0.0	0.0	0.0	0.0	0.0	0.0
333	54.23728813559321	33.89830508474576	33.89830508474576	9594917.0	1998.0	0.0	0.0	0.0	0.0	0.0	0.0	0.0	0.0	0.0	0.0	0.0	0.0
334	56.52173913043478	32.60869565217391	23.91304347826086	9594916.0	1998.0	0.0	0.0	0.0	0.0	0.0	0.0	0.0	0.0	0.0	0.0	0.0	0.0
335	57.14285714285714	31.74603174603175	26.984126984126988	9594915.0	1998.0	0.0	0.0	0.0	0.0	0.0	0.0	0.0	0.0	0.0	0.0	0.0	0.0
336	41.17647058823529	38.23529411764706	33.82352941176471	9522822.0	1998.0	0.0	0.0	0.0	0.0	0.0	0.0	0.0	0.0	0.0	0.0	0.0	0.0
337	57.97101449275362	30.434782608695656	23.18840579710145	9522821.0	1998.0	0.0	0.0	0.0	0.0	0.0	0.0	0.0	0.0	0.0	0.0	0.0	0.0
338	52.23880597014926	34.328358208955216	29.85074626865671	9522825.0	1998.0	0.0	0.0	0.0	0.0	0.0	0.0	0.0	0.0	0.0	0.0	0.0	0.0
339	54.098360655737714	37.70491803278689	32.786885245901644	9522824.0	1998.0	0.0	0.0	0.0	0.0	0.0	0.0	0.0	0.0	0.0	0.0	0.0	0.0
340	52.631578947368425	36.8421052631579	35.087719298245624	9522823.0	1998.0	0.0	0.0	0.0	0.0	0.0	0.0	0.0	0.0	0.0	0.0	0.0	0.0
341	54.34782608695652	36.95652173913043	36.95652173913043	9449933.0	1998.0	0.0	0.0	0.0	0.0	0.0	0.0	0.0	0.0	0.0	0.0	0.0	0.0
342	46.0	32.0	26.0	9449932.0	1998.0	0.0	0.0	0.0	0.0	0.0	0.0	0.0	0.0	0.0	0.0	0.0	0.0
343	51.51515151515152	42.42424242424242	36.36363636363637	9449931.0	1998.0	0.0	0.0	0.0	0.0	0.0	0.0	0.0	0.0	0.0	0.0	0.0	0.0
344	60.439560439560445	27.472527472527474	20.87912087912088	9449930.0	1998.0	0.0	0.0	0.0	0.0	0.0	0.0	0.0	0.0	0.0	0.0	0.0	0.0
345	51.85185185185186	38.27160493827161	25.925925925925927	9371057.0	1997.0	0.0	0.0	0.0	0.0	0.0	0.0	0.0	0.0	0.0	0.0	0.0	0.0
346	44.444444444444436	27.777777777777786	18.055555555555557	9371056.0	1997.0	0.0	0.0	0.0	0.0	0.0	0.0	0.0	0.0	0.0	0.0	0.0	0.0
347	46.59090909090909	39.77272727272727	34.09090909090909	9371055.0	1997.0	0.0	0.0	0.0	0.0	0.0	0.0	0.0	0.0	0.0	0.0	0.0	0.0
348	45.614035087719294	49.122807017543856	36.8421052631579	9314824.0	1997.0	0.0	0.0	0.0	0.0	0.0	0.0	0.0	0.0	0.0	0.0	0.0	0.0
349	52.17391304347826	41.30434782608695	36.95652173913043	9314823.0	1997.0	0.0	0.0	0.0	0.0	0.0	0.0	2.17391304	0.0	0.0	0.0	0.0	0.0
350	49.350649350649356	43.50649350649351	37.662337662337656	9314822.0	1997.0	0.0	0.0	0.0	0.0	0.0	0.0	0.0	0.0	0.0	0.0	0.0	0.0
351	45.45454545454546	50.0	34.09090909090909	9314821.0	1997.0	0.0	0.0	0.0	0.0	0.0	0.0	0.0	0.0	0.0	0.0	0.0	0.0
352	58.75	26.25	21.25	9314820.0	1997.0	0.0	0.0	0.0	0.0	0.0	0.0	0.0	0.0	0.0	0.0	0.0	0.0
353	52.478134110787174	36.15160349854227	25.072886297376105	9242173.0	1997.0	0.0	0.0	0.0	0.0	0.0	0.29154519	0.0	0.0	0.0	0.0	0.0	0.0
354	54.05405405405405	34.36293436293437	29.72972972972973	9242168.0	1997.0	0.0	0.0	0.0	0.0	0.0	0.0	0.38610039	0.0	0.0	0.0	0.0	0.0
355	56.05095541401275	30.57324840764332	25.477707006369428	9242167.0	1997.0	0.0	0.0	0.0	0.0	0.0	0.0	0.0	0.0	0.0	0.0	0.0	0.0
356	50.0	27.777777777777786	22.222222222222207	9152175.0	1997.0	0.0	0.0	0.0	0.0	0.0	0.0	0.0	0.0	0.0	0.0	0.0	0.0
357	57.14285714285714	23.809523809523807	22.619047619047624	9152174.0	1997.0	0.0	0.0	0.0	0.0	0.0	0.0	0.0	0.0	0.0	0.0	0.0	0.0
358	62.96296296296296	28.70370370370371	23.14814814814815	9152173.0	1997.0	0.0	0.0	0.0	0.0	0.0	0.0	0.0	0.0	0.0	0.0	0.0	0.0
359	55.88235294117647	33.82352941176471	29.411764705882355	9152172.0	1997.0	0.0	0.0	0.0	0.0	0.0	0.0	0.0	0.0	0.0	0.0	0.0	0.0
360	61.847389558232926	35.34136546184739	24.09638554216868	9152171.0	1997.0	0.0	0.0	0.0	0.0	0.0	0.0	0.0	0.0	0.0	0.0	0.0	0.0
361	54.098360655737714	36.065573770491795	29.508196721311478	9152170.0	1997.0	0.0	0.0	0.0	0.0	0.0	0.0	0.0	0.0	0.0	0.0	0.0	0.0
362	58.08823529411765	32.35294117647058	24.264705882352942	9074487.0	1997.0	0.73529412	0.0	0.0	0.0	0.0	0.0	0.0	0.0	0.0	0.0	0.73529412	0.0
363	53.94736842105264	34.210526315789465	32.89473684210526	8996078.0	1997.0	0.0	0.0	0.0	0.0	0.0	0.0	0.0	0.0	0.0	0.0	0.0	0.0
364	53.164556962025316	29.11392405063292	21.51898734177216	8996075.0	1997.0	0.0	0.0	0.0	0.0	0.0	0.0	0.0	0.0	0.0	0.0	0.0	0.0
365	48.235294117647044	41.76470588235294	34.117647058823536	8917021.0	1996.0	0.0	0.0	0.0	0.0	0.0	0.0	0.0	0.0	0.0	0.0	0.0	0.0
366	50.955414012738856	35.668789808917204	29.29936305732484	8917020.0	1996.0	0.0	0.0	0.0	0.0	0.0	0.0	0.0	0.0	0.0	0.0	0.0	0.0
367	39.215686274509814	39.215686274509814	29.411764705882355	8917019.0	1996.0	0.0	0.0	0.0	0.0	0.0	0.0	0.0	0.0	0.0	0.0	0.0	0.0
368	41.66666666666666	58.33333333333333	45.83333333333334	8806395.0	1996.0	0.0	0.0	0.0	0.0	0.0	0.0	0.0	0.0	0.0	0.0	0.0	0.0
369	50.0	38.23529411764706	26.470588235294123	8806394.0	1996.0	0.0	0.0	0.0	0.0	0.0	0.0	0.0	0.0	0.0	0.0	0.0	0.0
370	54.54545454545455	41.558441558441565	27.272727272727266	8806393.0	1996.0	0.0	0.0	1.2987013	0.0	0.0	0.0	0.0	0.0	0.0	0.0	0.0	0.0
371	52.30769230769231	36.92307692307693	30.76923076923077	8646547.0	1996.0	0.0	0.0	0.0	0.0	0.0	0.0	0.0	0.0	0.0	0.0	0.0	0.0
372	48.969072164948464	44.0721649484536	39.17525773195877	8646546.0	1996.0	0.0	0.0	0.77319588	0.0	0.0	0.0	0.0	0.0	0.0	0.0	0.0	0.0
373	51.19047619047619	45.23809523809523	35.714285714285715	8646545.0	1996.0	0.0	0.0	0.0	0.0	0.0	0.0	0.0	0.0	0.0	0.0	0.0	0.0
374	57.57575757575758	30.303030303030294	24.24242424242425	8646544.0	1996.0	0.0	0.0	0.0	0.0	0.0	0.0	0.0	0.0	0.0	0.0	0.0	0.0
375	51.111111111111114	26.66666666666667	22.222222222222207	8646543.0	1996.0	0.0	0.0	0.0	0.0	0.0	0.0	0.0	0.0	0.0	0.0	0.0	0.0
376	46.45669291338582	42.91338582677165	28.34645669291339	8624800.0	1996.0	0.0	0.0	0.0	0.0	0.0	0.0	0.0	0.0	0.0	0.0	0.0	0.0
377	51.72413793103448	36.7816091954023	31.034482758620683	8624799.0	1996.0	0.0	0.0	0.0	0.0	0.0	0.0	0.0	0.0	0.0	0.0	0.0	0.0
378	43.75	40.625	37.5	8624798.0	1996.0	0.0	0.0	0.0	0.0	0.0	0.0	0.0	0.0	0.0	0.0	0.0	0.0
379	53.57142857142857	35.714285714285715	28.57142857142857	8548526.0	1996.0	0.0	0.0	0.0	0.0	0.0	0.0	0.0	0.0	0.0	0.0	0.0	0.0
380	56.0	37.33333333333333	18.66666666666667	8548525.0	1996.0	0.0	0.0	0.0	0.0	0.0	0.0	1.3333333299999999	0.0	0.0	0.0	0.0	0.0
381	57.14285714285714	26.984126984126988	25.39682539682539	8548523.0	1996.0	0.0	0.0	0.0	0.0	0.0	0.0	0.0	0.0	0.0	0.0	0.0	0.0
382	50.0	34.72222222222221	30.555555555555557	7656133.0	1995.0	0.0	0.0	0.0	0.0	0.0	0.0	0.0	0.0	0.0	0.0	0.0	0.0
383	55.28455284552846	30.081300813008127	24.39024390243902	7656132.0	1995.0	0.0	0.0	0.8130081299999999	0.0	0.0	0.0	0.0	0.0	0.0	0.0	0.0	0.0
384	48.57142857142858	40.0	35.714285714285715	7656131.0	1995.0	0.0	0.0	0.0	0.0	0.0	0.0	1.42857143	0.0	0.0	0.0	0.0	0.0
385	54.45544554455445	38.613861386138616	31.683168316831683	7656130.0	1995.0	0.0	0.0	0.0	0.0	0.0	0.0	0.0	0.0	0.0	0.0	0.0	0.0
386	54.43037974683544	34.17721518987342	30.37974683544303	7600280.0	1995.0	0.0	0.0	0.0	0.0	0.0	0.0	0.0	0.0	0.0	0.0	0.0	0.0
387	51.485148514851495	37.95379537953796	28.71287128712872	7600279.0	1995.0	0.0	0.0	0.0	0.0	0.0	0.0	1.98019802	0.0	0.0	0.0	0.66006601	0.0
388	42.5287356321839	50.57471264367816	42.5287356321839	7600278.0	1995.0	0.0	0.0	0.0	0.0	0.0	0.0	3.4482758600000003	0.0	0.0	0.0	0.0	0.0
389	51.5625	12.5	4.6875	7600277.0	1995.0	0.0	0.0	0.0	0.0	0.0	0.0	0.0	0.0	0.0	0.0	0.0	0.0
390	47.887323943661976	42.25352112676056	39.43661971830986	7743421.0	1995.0	0.0	0.0	0.0	0.0	0.0	0.0	0.0	0.0	0.0	0.0	0.0	0.0
391	48.57142857142858	41.428571428571416	34.285714285714285	7743420.0	1995.0	0.0	0.0	0.0	0.0	0.0	0.0	0.0	0.0	0.0	0.0	0.0	0.0
392	46.875	50.0	35.9375	7538043.0	1995.0	0.0	0.0	1.5625	0.0	0.0	0.0	0.0	0.0	0.0	0.0	1.5625	0.0
393	55.42168674698795	35.54216867469878	25.30120481927712	7538042.0	1995.0	0.0	0.0	0.6024096400000001	0.0	0.0	0.0	0.0	0.0	0.0	0.0	0.0	0.0
394	58.024691358024704	40.740740740740755	33.33333333333334	7889393.0	1995.0	0.0	0.0	1.2345679	0.0	0.0	0.0	0.0	0.0	0.0	0.0	0.0	0.0
395	53.125	40.625	34.375	7889392.0	1995.0	0.0	0.0	0.0	0.0	0.0	0.0	0.0	0.0	0.0	0.0	0.0	0.0
396	49.45054945054945	40.65934065934066	31.868131868131872	7889390.0	1995.0	0.0	0.0	0.0	0.0	0.0	0.0	1.0989011	0.0	0.0	0.0	0.0	0.0
397	50.72463768115942	39.13043478260869	31.884057971014485	7889389.0	1995.0	0.0	0.0	0.0	0.0	0.0	0.0	0.0	0.0	0.0	0.0	0.0	0.0
398	55.405405405405396	29.72972972972973	20.270270270270274	7804899.0	1995.0	0.0	0.0	0.0	0.0	0.0	0.0	0.0	0.0	0.0	0.0	0.0	0.0
399	46.153846153846146	38.46153846153846	29.23076923076923	7804898.0	1995.0	0.0	0.0	0.0	0.0	0.0	0.0	0.0	0.0	0.0	0.0	0.0	0.0
400	47.368421052631575	43.42105263157895	38.1578947368421	7804897.0	1995.0	0.0	0.0	0.0	0.0	0.0	0.0	0.0	0.0	0.0	0.0	0.0	0.0
401	53.57142857142857	35.714285714285715	28.57142857142857	7528632.0	1995.0	0.0	0.0	0.0	0.0	0.0	0.0	0.0	0.0	0.0	0.0	0.0	0.0
402	57.77777777777778	26.66666666666667	20.0	7953916.0	1994.0	0.0	0.0	0.0	0.0	0.0	0.0	0.0	0.0	0.0	0.0	0.0	0.0
403	42.028985507246375	49.27536231884058	46.37681159420289	7953915.0	1994.0	0.0	0.0	0.0	0.0	0.0	0.0	0.0	0.0	0.0	0.0	0.0	0.0
404	52.631578947368425	37.89473684210526	34.73684210526315	7953914.0	1994.0	0.0	0.0	1.05263158	0.0	0.0	0.0	0.0	0.0	0.0	0.0	0.0	0.0
405	54.66666666666667	28.0	26.66666666666667	7953913.0	1994.0	0.0	0.0	0.0	0.0	0.0	0.0	0.0	0.0	0.0	0.0	0.0	0.0
406	49.72067039106145	38.54748603351955	35.19553072625699	8076244.0	1994.0	0.0	0.0	0.0	0.0	0.0	0.0	0.0	0.0	0.0	0.0	0.0	0.0
407	51.612903225806456	33.87096774193549	27.41935483870968	8076243.0	1994.0	0.0	0.0	0.0	0.0	0.0	0.0	0.0	0.0	0.0	0.0	0.0	0.0
408	43.75	39.0625	35.9375	7521272.0	1994.0	0.0	0.0	0.78125	0.0	0.0	0.0	0.0	0.0	0.0	0.0	0.0	0.0
409	59.21052631578947	30.263157894736853	22.368421052631575	8019929.0	1994.0	0.0	0.0	0.0	0.0	0.0	0.0	0.0	0.0	0.0	0.0	0.0	0.0
410	50.0	39.189189189189186	25.675675675675677	8019928.0	1994.0	0.0	0.0	0.0	0.0	0.0	0.0	0.0	0.0	0.0	0.0	0.0	0.0
411	51.282051282051285	42.30769230769232	33.33333333333334	8019927.0	1994.0	0.0	0.0	0.0	0.0	0.0	0.0	0.0	0.0	0.0	0.0	0.0	0.0
412	53.517587939698494	30.402010050251263	19.597989949748737	7621069.0	1994.0	0.0	0.0	0.0	0.0	0.0	0.0	0.0	0.0	0.0	0.0	0.0	0.0
413	53.846153846153854	36.53846153846154	21.15384615384616	7621068.0	1994.0	0.0	0.0	0.0	0.0	0.0	0.0	0.0	0.0	0.0	1.9230769200000002	0.0	0.0
414	46.51162790697675	48.83720930232558	27.90697674418605	7621067.0	1994.0	0.0	0.0	0.0	0.0	0.0	0.0	0.0	0.0	0.0	0.0	0.0	0.0
415	55.17241379310346	31.034482758620683	17.241379310344826	7621066.0	1994.0	0.0	0.0	0.0	0.0	0.0	0.0	0.0	0.0	0.0	0.0	0.0	0.0
416	54.098360655737714	37.70491803278689	24.590163934426233	8124609.0	1994.0	0.0	0.0	0.0	0.0	0.0	0.0	0.0	0.0	0.0	0.0	0.0	0.0
417	38.888888888888886	46.29629629629629	37.03703703703704	8124608.0	1994.0	0.0	0.0	0.0	0.0	0.0	0.0	0.0	0.0	0.0	0.0	0.0	0.0
418	48.387096774193544	45.161290322580655	30.645161290322577	8124607.0	1994.0	0.0	0.0	0.0	0.0	0.0	0.0	0.0	0.0	0.0	0.0	0.0	0.0
419	50.72463768115942	39.13043478260869	31.884057971014485	8124606.0	1994.0	0.0	0.0	0.0	0.0	0.0	0.0	0.0	0.0	0.0	0.0	0.0	0.0
420	60.273972602739725	27.397260273972613	21.917808219178085	8124605.0	1994.0	0.0	0.0	0.0	0.0	0.0	0.0	0.0	0.0	0.0	0.0	0.0	0.0
421	56.66666666666666	35.0	26.66666666666667	8124604.0	1994.0	0.0	0.0	0.0	0.0	0.0	0.0	0.0	0.0	0.0	0.0	0.0	0.0
422	49.59016393442624	40.983606557377044	39.34426229508197	8124603.0	1994.0	0.40983607000000005	0.0	0.40983607000000005	0.0	0.0	0.0	0.0	0.0	0.0	0.0	0.0	0.0
423	50.0	32.25806451612904	24.19354838709677	8281472.0	1994.0	0.0	0.0	0.0	0.0	0.0	0.0	0.0	0.0	0.0	0.0	0.0	0.0
424	51.35135135135135	40.54054054054054	25.675675675675677	8281471.0	1994.0	0.0	0.0	0.0	0.0	0.0	0.0	0.0	0.0	0.0	0.0	0.0	0.0
425	51.020408163265316	40.81632653061224	30.61224489795919	8281470.0	1994.0	0.0	0.0	0.0	0.0	0.0	0.0	2.04081633	0.0	0.0	0.0	0.0	0.0
426	55.555555555555564	33.33333333333334	28.57142857142857	8242438.0	1993.0	0.0	0.0	0.0	0.0	0.0	0.0	0.0	0.0	0.0	0.0	0.0	0.0
427	56.4102564102564	32.05128205128205	28.2051282051282	8242436.0	1993.0	0.0	0.0	0.0	0.0	0.0	0.0	0.0	0.0	0.0	0.0	0.0	0.0
428	42.50000000000001	47.5	35.0	8395962.0	1993.0	0.0	0.0	0.0	0.0	0.0	0.0	0.0	0.0	0.0	0.0	0.0	0.0
429	44.339622641509436	36.79245283018868	29.245283018867926	8364770.0	1993.0	0.0	0.0	0.0	0.0	0.0	0.9433962300000001	0.9433962300000001	0.0	0.0	0.0	0.0	0.0
430	53.33333333333334	44.444444444444436	31.11111111111111	8364769.0	1993.0	0.0	0.0	0.0	0.0	0.0	0.0	0.0	0.0	0.0	0.0	0.0	0.0
431	47.45762711864407	47.45762711864407	33.89830508474576	8364768.0	1993.0	0.0	0.0	0.0	0.0	0.0	0.0	1.6949152500000002	0.0	0.0	0.0	0.0	0.0
432	54.54545454545455	29.870129870129876	24.675324675324674	8364767.0	1993.0	0.0	0.0	0.0	0.0	0.0	0.0	0.0	0.0	0.0	0.0	0.0	0.0
433	51.42857142857143	40.0	25.71428571428571	8391894.0	1993.0	0.0	0.0	0.0	0.0	0.0	0.0	0.0	0.0	0.0	0.0	0.0	0.0
434	40.90909090909091	50.0	31.81818181818183	8324656.0	1993.0	0.0	0.0	0.0	0.0	0.0	0.0	0.0	0.0	0.0	0.0	0.0	0.0
435	45.09803921568627	35.29411764705883	31.372549019607845	8324655.0	1993.0	0.0	0.0	0.0	0.0	0.0	0.0	0.0	0.0	0.0	0.0	0.0	0.0
436	41.935483870967744	53.225806451612904	33.87096774193549	8490757.0	1993.0	0.0	0.0	0.0	0.0	0.0	0.0	0.0	0.0	0.0	0.0	0.0	0.0
437	56.66666666666666	28.33333333333333	20.0	8490756.0	1993.0	0.0	0.0	0.0	0.0	0.0	0.0	0.0	0.0	0.0	0.0	0.0	0.0
438	50.57034220532319	42.58555133079848	36.88212927756654	7683964.0	1993.0	0.0	0.0	0.0	0.0	0.0	0.0	0.0	0.0	0.0	0.0	0.38022814	0.0
439	61.17647058823529	14.117647058823536	11.764705882352944	8382548.0	1993.0	0.0	0.0	0.0	0.0	0.0	0.0	0.0	0.0	0.0	0.0	1.17647059	0.0
440	49.16666666666667	35.83333333333333	26.66666666666667	8422605.0	1993.0	0.0	0.0	0.0	0.0	0.0	0.8333333300000001	0.0	0.0	0.0	0.0	0.0	0.0
441	54.913294797687854	38.728323699421956	32.36994219653178	8422603.0	1993.0	0.0	0.0	0.0	0.0	0.0	0.0	0.0	0.0	0.0	0.0	0.0	0.0
442	59.29203539823008	32.74336283185841	27.43362831858407	1393744.0	1992.0	0.0	0.0	0.0	0.0	0.0	0.0	0.0	0.0	0.0	0.0	0.0	0.0
443	51.4018691588785	30.8411214953271	26.16822429906543	1393743.0	1992.0	0.0	0.0	0.0	0.0	0.0	0.0	1.8691588800000003	0.0	0.0	0.0	0.0	0.0
444	45.76271186440679	33.89830508474576	27.118644067796605	1393742.0	1992.0	0.0	0.0	0.0	0.0	0.0	0.0	0.0	0.0	0.0	0.0	0.0	0.0
445	52.11267605633803	32.3943661971831	22.53521126760563	1623431.0	1992.0	0.0	0.0	0.0	0.0	0.0	1.4084507000000002	0.0	0.0	0.0	0.0	0.0	0.0
446	54.54545454545455	39.39393939393939	34.848484848484844	1377979.0	1992.0	0.0	0.0	0.0	0.0	0.0	0.0	0.0	0.0	0.0	0.0	0.0	0.0
447	49.162011173184354	39.66480446927375	35.19553072625699	1568137.0	1992.0	0.0	0.0	0.0	0.0	0.0	0.0	0.0	0.0	0.0	0.0	0.0	0.0
448	54.60122699386503	37.42331288343558	34.96932515337423	1568136.0	1992.0	0.0	0.0	0.0	0.0	0.0	0.0	0.0	0.0	0.0	0.0	0.0	0.0
449	54.75113122171947	35.29411764705883	29.86425339366517	1540854.0	1992.0	0.0	0.0	0.0	0.0	0.0	0.0	0.90497738	0.0	0.0	0.0	0.0	0.0
450	47.2	33.599999999999994	26.40000000000001	1540852.0	1992.0	0.0	0.0	0.0	0.0	0.0	0.0	0.0	0.0	0.0	0.0	0.0	0.0
451	54.615384615384606	31.538461538461533	23.076923076923066	1728341.0	1992.0	0.0	0.0	0.0	0.0	0.0	0.0	0.0	0.0	0.0	0.0	0.0	0.0
452	60.714285714285715	33.92857142857143	26.78571428571429	1728336.0	1992.0	0.0	0.0	0.0	0.0	0.0	0.0	0.0	0.0	0.0	0.0	0.0	0.0
453	47.863247863247864	35.8974358974359	30.76923076923077	1933535.0	1991.0	0.0	0.0	0.0	0.0	0.0	0.0	0.0	0.0	0.0	0.0	0.0	0.0
454	61.261261261261254	27.92792792792793	25.225225225225216	1933534.0	1991.0	0.0	0.0	0.0	0.0	0.0	0.0	0.0	0.0	0.0	0.0	0.0	0.0
455	52.0446096654275	28.99628252788105	23.791821561338296	1878788.0	1991.0	0.0	0.0	0.0	0.0	0.0	0.37174721000000005	0.0	0.0	0.0	0.0	0.0	0.0
456	51.16279069767442	34.883720930232556	26.356589147286826	1878785.0	1991.0	0.0	0.0	0.0	0.0	0.0	0.0	1.5503876	0.0	0.0	0.0	0.0	0.0
457	57.894736842105274	36.8421052631579	30.994152046783622	2049637.0	1991.0	0.0	0.0	0.0	0.0	0.0	0.0	0.0	0.0	0.0	0.0	0.0	0.0
458	52.941176470588246	44.11764705882353	33.82352941176471	2049635.0	1991.0	0.0	0.0	0.0	0.0	0.0	0.0	0.0	0.0	0.0	0.0	0.0	0.0
459	52.55102040816326	29.59183673469387	23.46938775510205	1902140.0	1991.0	0.0	0.0	0.0	0.0	0.0	0.0	0.0	0.0	0.0	0.0	0.0	0.0
460	47.59036144578314	34.93975903614458	21.686746987951807	1902135.0	1991.0	0.0	0.0	0.0	0.0	0.0	0.0	0.0	0.0	0.0	0.0	0.0	0.0
461	62.62135922330097	24.757281553398062	19.90291262135922	1900030.0	1991.0	0.0	0.0	0.0	0.0	0.0	0.0	0.0	0.0	0.0	0.0	0.0	0.0
462	53.98230088495576	32.74336283185841	20.796460176991147	2118414.0	1990.0	0.0	0.0	0.0	0.0	0.0	0.0	0.0	0.0	0.0	0.0	0.0	0.0
463	56.80933852140078	36.96498054474709	28.015564202334627	2118412.0	1990.0	0.0	0.0	0.0	0.0	0.0	0.0	0.0	0.0	0.0	0.0	0.0	0.0
464	55.519480519480524	31.81818181818183	25.649350649350637	2118410.0	1990.0	0.0	0.0	0.0	0.0	0.0	0.0	0.0	0.0	0.0	0.0	0.0	0.0
465	59.09090909090909	31.81818181818183	21.590909090909093	2114201.0	1990.0	0.0	0.0	0.0	0.0	0.0	0.0	0.0	0.0	0.0	0.0	0.0	0.0
466	66.3265306122449	28.231292517006807	19.72789115646259	2114200.0	1990.0	0.0	0.0	0.0	0.0	0.0	0.0	0.0	0.0	0.0	0.0	0.0	0.0
467	56.9767441860465	34.883720930232556	27.90697674418605	2110023.0	1990.0	0.0	0.0	0.0	0.0	0.0	0.0	0.0	0.0	0.0	0.0	0.0	0.0
468	47.59036144578314	34.93975903614458	21.686746987951807	2106368.0	1990.0	0.0	0.0	0.0	0.0	0.0	0.0	0.0	0.0	0.0	0.0	0.0	0.0
469	56.36363636363637	36.969696969696976	31.51515151515152	2482117.0	1989.0	0.0	0.0	0.0	0.0	0.0	0.0	0.0	0.0	0.0	0.0	0.0	0.0
470	47.750865051903105	32.52595155709342	22.49134948096886	2482116.0	1989.0	0.0	0.0	0.0	0.0	0.0	0.34602076	0.0	0.0	0.0	0.0	0.0	0.0
471	46.36363636363636	35.90909090909091	32.27272727272728	2513103.0	1989.0	0.0	0.0	0.0	0.0	0.0	0.0	0.0	0.0	0.0	0.4545454500000001	0.0	0.0
472	45.360824742268036	30.927835051546396	26.804123711340214	2503236.0	1989.0	0.0	0.0	0.0	0.0	1.03092784	0.0	0.0	0.0	0.0	0.0	0.0	0.0
473	52.83018867924528	31.132075471698123	20.283018867924522	2495159.0	1989.0	0.0	0.0	0.0	0.0	0.0	0.0	0.47169811	0.0	0.0	0.0	0.0	0.0
474	55.5	36.0	32.0	2495155.0	1989.0	0.0	0.0	0.0	0.0	0.0	0.0	0.0	0.0	0.0	0.0	0.0	0.0
475	56.540084388185655	33.75527426160337	27.426160337552748	2495154.0	1989.0	0.0	0.0	0.0	0.0	0.0	0.0	0.0	0.0	0.0	0.0	0.0	0.0
476	50.0	40.90909090909091	31.81818181818183	2492878.0	1989.0	0.0	0.0	0.0	0.0	0.0	0.0	0.0	0.0	0.0	0.0	0.0	0.0
477	50.295857988165686	40.828402366863905	31.360946745562128	2492877.0	1989.0	0.0	0.0	0.0	0.0	0.0	0.0	0.0	0.0	0.0	0.0	0.0	0.0
478	53.086419753086425	24.691358024691358	19.75308641975309	2492876.0	1989.0	0.0	0.0	1.2345679	0.0	0.0	0.0	0.0	0.0	0.0	0.0	0.0	0.0
479	57.14285714285714	35.714285714285715	20.535714285714292	3141010.0	1988.0	0.0	0.0	0.0	0.0	0.0	0.0	0.0	0.0	0.0	0.0	0.0	0.0
480	45.26315789473684	35.78947368421053	26.31578947368422	2460203.0	1988.0	0.0	0.0	0.0	0.0	0.0	0.0	0.0	0.0	0.0	0.0	0.0	0.0
481	58.18181818181819	31.81818181818183	30.0	2460202.0	1988.0	0.0	0.0	0.0	0.0	0.0	0.0	0.0	0.0	0.0	0.0	0.0	0.0
482	59.72222222222222	34.16666666666667	24.722222222222232	2458171.0	1988.0	0.0	0.0	0.0	0.27777778000000003	0.0	0.27777778000000003	0.0	0.27777778000000003	0.0	0.0	0.0	0.0
483	56.68789808917197	31.21019108280255	27.388535031847137	3135084.0	1988.0	0.0	0.0	0.0	0.0	0.0	0.0	0.0	0.0	0.0	0.0	0.0	0.0
484	67.12328767123286	26.02739726027397	23.287671232876722	3130965.0	1988.0	0.0	0.0	0.0	1.3698630100000002	0.0	0.0	0.0	0.0	0.0	0.0	0.0	0.0
485	58.22784810126582	24.0506329113924	21.51898734177216	3130964.0	1988.0	0.0	0.0	0.0	0.0	0.0	0.0	0.0	0.0	0.0	0.0	0.0	0.0
486	58.474576271186436	28.813559322033896	27.966101694915253	3130963.0	1988.0	0.0	0.0	2.54237288	0.0	0.0	0.0	0.0	0.0	0.0	0.0	0.0	0.0
487	59.45945945945946	27.02702702702703	20.270270270270274	3130961.0	1988.0	0.0	0.0	0.0	0.0	0.0	0.0	0.0	0.0	0.0	1.35135135	0.0	0.0
488	48.68421052631579	44.73684210526315	36.8421052631579	3119169.0	1987.0	0.0	0.0	0.0	0.0	0.0	0.0	0.0	0.0	0.0	0.0	0.0	0.0
489	48.21428571428571	35.714285714285715	32.14285714285714	3115508.0	1987.0	0.0	0.0	0.0	0.0	0.0	0.0	0.0	0.0	0.0	0.0	0.0	0.0
490	62.983425414364646	30.93922651933701	26.795580110497237	3115506.0	1987.0	0.0	0.0	0.0	0.0	0.0	0.0	0.0	0.0	0.0	0.0	0.0	0.0
491	57.84313725490196	34.31372549019608	26.470588235294123	3111653.0	1987.0	0.0	0.0	0.0	0.0	0.0	0.98039216	0.0	0.0	0.0	0.0	0.0	0.0
492	47.69230769230769	41.53846153846153	33.846153846153854	3111650.0	1987.0	0.0	0.0	0.0	1.5384615400000001	0.0	0.0	1.5384615400000001	0.0	0.0	0.0	0.0	0.0
493	54.02985074626866	33.13432835820895	28.65671641791045	3099997.0	1987.0	0.0	0.0	0.29850746	0.0	0.0	0.0	0.0	0.0	0.0	0.0	0.0	0.0
494	54.961832061068705	31.29770992366411	27.48091603053436	3099994.0	1987.0	0.0	0.0	0.0	0.0	0.0	0.0	0.76335878	0.0	0.0	0.0	0.0	0.0
495	57.251908396946575	38.167938931297705	25.954198473282446	3093016.0	1986.0	0.0	0.0	0.0	0.0	0.0	0.0	0.0	0.0	0.0	0.0	0.0	0.0
496	55.75221238938053	33.628318584070804	25.66371681415929	3093014.0	1986.0	0.0	0.0	0.0	0.0	0.0	0.0	0.0	0.0	0.0	0.0	0.0	0.0
497	47.61904761904761	35.374149659863946	28.91156462585033	3093013.0	1986.0	0.0	0.0	0.34013605	0.0	0.0	0.0	1.70068027	0.0	0.0	0.0	0.0	0.0
498	44.73684210526315	36.8421052631579	34.210526315789465	3089544.0	1986.0	0.0	0.0	0.0	0.0	0.0	0.0	0.0	0.0	0.0	1.3157894700000001	0.0	0.0
499	57.8125	34.375	29.6875	2425909.0	1986.0	1.5625	0.0	0.0	0.0	0.0	0.0	0.0	0.0	0.0	0.0	0.0	0.0
500	61.144578313253014	29.216867469879517	19.87951807228916	3011225.0	1986.0	0.0	0.0	0.0	0.0	0.0	0.0	0.0	0.0	0.0	0.0	0.30120482000000004	0.0
501	50.53763440860215	41.935483870967744	30.10752688172043	3011224.0	1986.0	0.0	0.0	0.0	0.0	0.0	0.0	0.0	0.0	0.0	1.07526882	0.0	0.0
502	60.625	21.875	20.625	3082491.0	1986.0	0.0	0.0	0.0	0.0	0.0	0.0	0.0	0.0	0.0	0.0	0.0	0.0
503	60.44776119402986	25.3731343283582	24.6268656716418	2420422.0	1986.0	0.0	0.0	0.0	0.0	0.0	0.0	0.0	0.0	0.0	0.0	0.0	0.0
504	56.944444444444436	34.72222222222221	18.75	3080206.0	1986.0	0.0	0.0	0.0	0.0	0.0	0.0	0.0	0.0	0.0	0.0	0.0	0.34722222
505	57.10455764075068	28.68632707774799	25.201072386058982	3931869.0	1985.0	0.0	0.0	0.0	0.0	0.0	0.0	0.0	0.0	0.0	0.0	0.0	0.0
506	56.81818181818182	36.36363636363637	31.81818181818183	3930012.0	1985.0	0.0	0.0	0.0	0.0	0.0	0.0	2.2727272700000003	0.0	0.0	0.0	0.0	0.0
507	51.92307692307693	36.53846153846154	24.35897435897436	3926260.0	1985.0	0.0	0.0	0.0	0.0	0.0	0.0	0.0	0.0	0.0	0.0	0.0	0.0
508	58.536585365853654	31.300813008130078	28.45528455284553	3926256.0	1985.0	0.0	0.0	0.0	0.0	0.0	0.0	0.8130081299999999	0.0	0.8130081299999999	0.0	0.0	0.0
509	53.164556962025316	32.91139240506328	21.51898734177216	2990640.0	1985.0	0.0	0.0	0.0	0.0	0.0	0.0	1.26582278	0.0	0.0	0.0	0.0	0.0
510	51.16279069767442	44.1860465116279	34.883720930232556	3921200.0	1985.0	0.0	0.0	0.0	0.0	0.0	0.0	0.0	0.0	0.0	0.0	0.0	0.0
511	60.75949367088608	30.37974683544303	25.9493670886076	6432240.0	1984.0	0.0	0.0	0.0	0.0	0.0	0.0	0.0	0.0	0.0	0.0	0.0	0.0
512	57.44680851063829	34.04255319148936	29.36170212765957	6432238.0	1984.0	0.0	0.0	0.0	0.0	0.0	0.0	0.0	0.0	0.42553191	0.0	0.42553191	0.0
513	59.11949685534591	29.559748427672965	20.754716981132077	6432237.0	1984.0	0.0	0.0	0.0	0.0	0.0	0.0	0.0	0.0	0.0	0.0	0.0	0.0
514	53.76344086021506	37.63440860215053	30.10752688172043	6430482.0	1984.0	0.0	0.0	0.0	0.0	0.0	1.07526882	0.0	0.0	0.0	0.0	0.0	0.0
515	56.98924731182797	32.25806451612904	27.956989247311824	6430474.0	1984.0	0.0	0.0	0.0	0.0	0.0	0.0	0.0	0.0	0.0	0.0	0.0	0.0
516	50.0	32.75862068965517	32.75862068965517	6426713.0	1984.0	0.0	0.0	0.0	0.0	0.0	0.0	0.0	0.0	0.0	0.0	0.0	0.0
517	58.0	32.0	24.0	6423224.0	1984.0	0.0	0.0	0.0	0.0	0.0	1.0	1.0	0.0	0.0	0.0	0.0	0.0
518	51.282051282051285	37.17948717948718	30.76923076923077	6423222.0	1984.0	0.0	0.0	0.0	0.0	0.0	0.0	0.0	0.0	0.0	0.0	0.0	0.0
519	45.33333333333334	32.0	22.66666666666667	6423218.0	1984.0	0.0	0.0	0.0	0.0	0.0	0.0	1.3333333299999999	0.0	0.0	0.0	0.0	0.0
520	58.41584158415842	24.752475247524764	14.851485148514856	6420020.0	1984.0	0.0	0.0	0.0	0.0	0.0	0.0	0.0	0.0	0.0	0.0	0.0	0.0
521	54.54545454545455	29.870129870129876	22.077922077922068	6420018.0	1984.0	0.0	0.0	0.0	0.0	0.0	0.0	0.0	0.0	0.0	0.0	0.0	0.0
522	50.638297872340424	35.74468085106382	18.723404255319156	6420017.0	1984.0	0.0	0.0	0.0	0.0	0.0	0.0	0.0	0.0	0.0	0.0	0.0	0.0
523	62.650602409638566	28.915662650602414	26.506024096385545	6407728.0	1983.0	0.0	0.0	0.0	0.0	0.0	0.0	0.0	0.0	0.0	0.0	0.0	0.0
524	48.07692307692307	44.230769230769226	26.92307692307693	6407726.0	1983.0	0.0	0.0	0.0	0.0	0.0	0.0	0.0	0.0	0.0	0.0	0.0	0.0
525	52.459016393442624	37.70491803278689	29.508196721311478	6404528.0	1983.0	0.0	0.0	0.0	0.0	0.0	0.0	0.0	0.0	0.0	0.0	0.0	0.0
526	52.941176470588246	41.17647058823529	23.529411764705888	6404525.0	1983.0	0.0	0.0	0.0	0.0	0.0	0.0	0.0	0.0	0.0	0.0	0.0	0.0
527	52.02702702702703	40.54054054054054	33.1081081081081	6404523.0	1983.0	0.0	0.0	0.0	0.0	0.0	0.0	0.67567568	0.0	0.0	0.0	0.67567568	0.0
528	53.125	37.5	21.875	6301656.0	1983.0	0.0	0.0	0.0	0.0	0.0	0.0	0.0	0.0	0.0	0.0	0.0	0.0
529	52.99539170506913	32.7188940092166	25.345622119815673	6402279.0	1983.0	0.0	0.0	0.46082949000000006	0.0	0.0	0.0	0.46082949000000006	0.0	0.0	0.0	0.0	0.0
530	47.096774193548384	42.58064516129032	34.83870967741936	6402278.0	1983.0	0.0	0.0	0.0	0.0	0.0	0.0	0.0	0.0	0.0	0.0	0.0	0.0
531	53.33333333333334	38.518518518518526	26.66666666666667	6297695.0	1983.0	0.0	0.0	0.0	0.0	0.0	0.0	0.74074074	0.0	0.0	0.0	0.0	0.0
532	47.91666666666666	33.33333333333334	18.75	6401575.0	1983.0	0.0	0.0	0.0	0.0	0.0	0.0	0.0	0.0	0.0	0.0	0.0	0.0
533	59.44055944055943	33.56643356643356	29.370629370629374	6401574.0	1983.0	0.0	0.0	0.0	0.0	0.0	0.0	0.6993007000000001	0.0	0.0	0.0	0.0	0.0
534	48.71794871794872	30.76923076923077	27.350427350427356	6812892.0	1982.0	0.0	0.0	0.0	0.0	0.0	0.0	0.0	0.0	0.0	0.0	0.0	0.0
535	44.31818181818182	42.04545454545454	30.68181818181817	6180813.0	1982.0	0.0	0.0	1.13636364	0.0	0.0	0.0	1.13636364	0.0	0.0	0.0	0.0	0.0
536	57.462686567164184	26.86567164179104	25.3731343283582	6800593.0	1982.0	0.0	0.0	0.74626866	0.0	0.0	0.0	0.0	0.0	0.0	0.0	0.0	0.0
537	57.425742574257434	25.742574257425748	21.78217821782178	6275965.0	1982.0	0.0	0.0	0.0	0.0	0.0	0.0	0.0	0.0	0.0	0.0	0.0	0.0
538	54.54545454545455	36.36363636363637	29.54545454545455	6809253.0	1981.0	0.0	0.0	0.0	0.0	0.0	0.0	0.0	0.0	0.0	0.0	0.0	0.0
539	51.13636363636363	35.22727272727273	28.40909090909091	6286057.0	1981.0	0.0	0.0	0.0	0.0	0.0	0.0	0.0	0.0	0.0	0.0	0.0	0.0
540	45.34883720930233	41.860465116279066	22.09302325581395	6286055.0	1981.0	0.0	0.0	0.0	0.0	0.0	0.0	0.0	0.0	0.0	0.0	0.0	0.0
541	54.66666666666667	34.66666666666667	28.0	6286054.0	1981.0	0.0	0.0	0.0	0.0	0.0	0.0	0.0	0.0	0.0	0.0	0.0	0.0
542	60.0	28.965517241379317	25.517241379310327	6793219.0	1981.0	0.0	0.0	0.0	0.0	0.0	0.0	0.0	0.0	0.0	0.0	0.0	0.0
543	55.17241379310346	21.83908045977012	18.39080459770115	6269713.0	1981.0	0.0	0.0	0.0	0.0	0.0	0.0	0.0	0.0	0.0	0.0	0.0	0.0
544	51.59235668789809	42.03821656050955	30.57324840764332	6796217.0	1981.0	0.0	0.0	0.0	0.0	0.0	0.0	0.0	0.0	0.0	0.0	0.0	0.0
545	63.74269005847953	28.654970760233926	23.391812865497073	6784891.0	1981.0	0.0	0.0	0.0	0.0	0.0	0.0	0.58479532	0.0	0.0	0.0	0.0	0.0
546	58.71559633027522	27.522935779816518	25.68807339449542	6784890.0	1981.0	0.0	0.0	0.0	0.0	0.0	0.0	0.0	0.0	0.0	0.0	0.0	0.0
547	43.90243902439024	34.14634146341463	19.512195121951212	6781715.0	1981.0	0.0	0.0	0.0	0.0	0.0	0.0	0.0	0.0	0.0	0.0	0.0	0.0
548	57.14285714285714	26.984126984126988	19.04761904761905	6780149.0	1981.0	0.0	0.0	0.0	0.0	0.0	0.0	0.0	0.0	0.0	0.0	0.0	0.0
549	54.34782608695652	26.08695652173914	17.391304347826093	6257331.0	1980.0	0.0	0.0	1.08695652	0.0	0.0	0.0	0.0	0.0	0.0	0.0	0.0	0.0
550	56.38297872340424	34.04255319148936	30.851063829787226	6773621.0	1980.0	0.0	0.0	0.0	0.0	0.0	0.0	0.0	0.0	0.0	0.0	0.0	0.0
551	47.8021978021978	34.06593406593407	23.626373626373635	6250680.0	1980.0	0.0	0.0	0.54945055	0.0	0.0	0.0	0.54945055	0.0	0.0	0.0	0.0	0.0
552	56.451612903225815	33.87096774193549	30.645161290322577	6769554.0	1980.0	0.0	0.0	1.6129032300000001	0.0	0.0	0.0	0.0	0.0	0.0	0.0	0.0	0.0
553	51.53846153846154	30.76923076923077	26.153846153846146	6769553.0	1980.0	0.0	0.0	0.0	0.0	0.0	0.0	0.0	0.0	0.0	0.0	0.0	0.0
554	47.31182795698925	39.784946236559136	33.33333333333334	6769551.0	1980.0	0.0	0.0	0.0	0.0	0.0	0.0	0.0	0.0	0.0	0.0	0.0	0.0
555	52.136752136752136	29.059829059829053	19.65811965811966	6768433.0	1980.0	0.0	0.0	0.0	0.0	0.0	0.0	1.70940171	0.0	0.0	0.0	0.0	0.0
556	48.21428571428571	31.25	25.892857142857142	6766352.0	1980.0	0.0	0.0	0.0	0.0	0.0	0.0	0.0	0.0	0.0	0.0	0.0	0.0
557	56.375838926174495	32.214765100671144	20.13422818791946	6766347.0	1980.0	0.0	0.0	0.0	0.0	0.0	0.0	0.0	0.0	0.0	0.0	0.67114094	0.0
558	55.645161290322584	27.016129032258068	20.564516129032253	6766346.0	1980.0	0.0	0.0	0.0	0.0	0.0	0.0	0.0	0.0	0.0	0.0	0.0	0.0
559	67.5	30.0	17.5	116725.0	1979.0	0.0	0.0	0.0	0.0	0.0	0.0	0.0	0.0	0.0	0.0	0.0	0.0
560	49.230769230769226	43.07692307692307	36.92307692307693	113056.0	1979.0	0.0	0.0	0.0	0.0	1.5384615400000001	0.0	0.0	0.0	0.0	0.0	0.0	0.0
561	52.71317829457365	36.821705426356594	34.883720930232556	110409.0	1979.0	0.0	0.0	0.0	0.0	0.0	0.0	0.0	0.0	0.0	0.0	0.0	0.0
562	57.14285714285714	29.220779220779217	25.324675324675326	108003.0	1979.0	0.0	0.0	0.0	0.0	0.0	0.0	0.0	0.0	0.0	0.0	0.0	0.0
563	52.2875816993464	32.02614379084967	25.816993464052292	110397.0	1979.0	0.0	0.0	0.0	0.0	0.0	0.0	0.0	0.0	0.0	0.0	0.0	0.0
564	47.78761061946902	31.41592920353983	23.89380530973452	4204674.0	1974.0	0.0	0.0	0.44247788	0.0	0.0	0.0	0.0	0.0	0.0	0.0	0.0	0.0
565	51.67464114832536	30.143540669856463	22.00956937799043	4627406.0	1972.0	0.0	0.0	0.0	0.0	0.0	0.0	0.0	0.0	0.0	0.0	0.4784689	0.0
566	60.94890510948905	25.18248175182481	20.802919708029197	26716916.0	2015.0	0.0	0.0	0.0	0.0	0.0	0.0	0.0	0.0	0.0	0.0	0.0	0.0
567	49.305555555555564	41.319444444444436	30.208333333333343	26699169.0	2015.0	0.0	0.0	1.0416666700000001	0.0	0.0	0.0	0.34722222	0.0	0.0	0.0	0.0	0.0
568	46.55172413793104	39.22413793103448	36.206896551724135	26699167.0	2015.0	0.0	0.0	0.0	0.0	0.0	0.0	0.43103448	0.0	0.0	0.0	0.0	0.0
569	56.2874251497006	39.82035928143711	29.94011976047905	26699166.0	2015.0	0.0	0.0	0.0	0.0	0.0	0.0	0.0	0.0	0.0	0.0	0.0	0.0
570	46.58634538152611	44.979919678714865	33.33333333333334	26672846.0	2015.0	0.0	0.0	0.0	0.0	0.0	0.0	0.0	0.0	0.0	0.0	0.0	0.0
571	53.521126760563384	36.619718309859145	33.45070422535211	26650153.0	2015.0	0.0	0.0	0.0	0.0	0.0	0.0	0.35211268	0.0	0.0	0.0	0.0	0.0
572	49.832775919732434	37.792642140468224	29.765886287625424	26639149.0	2015.0	0.0	0.0	0.0	0.0	0.0	0.0	0.33444816	0.0	0.0	0.0	0.0	0.0
573	51.97132616487456	41.577060931899645	30.10752688172043	26630143.0	2015.0	0.0	0.0	0.35842294	0.0	0.0	0.0	0.71684588	0.0	0.0	0.0	0.0	0.0
574	60.38781163434904	30.747922437673125	26.038781163434905	26630142.0	2015.0	0.0	0.0	0.27700831	0.0	0.0	0.0	0.55401662	0.0	0.0	0.0	0.0	0.0
575	53.497942386831284	39.91769547325102	30.041152263374485	26624850.0	2015.0	0.0	0.0	0.0	0.0	0.0	0.0	0.0	0.0	0.0	0.0	0.0	0.0
576	60.49382716049383	30.452674897119337	21.81069958847736	26605928.0	2015.0	0.0	0.0	0.41152263	0.0	0.0	0.0	0.8230452699999999	0.0	0.0	0.0	0.0	0.0
577	55.47445255474452	38.68613138686131	27.737226277372255	26580448.0	2015.0	0.0	0.0	0.0	0.0	0.0	0.0	0.0	0.0	0.0	0.3649635	0.0	0.0
578	50.957854406130274	37.1647509578544	29.501915708812266	26575258.0	2015.0	0.0	0.0	0.0	0.0	0.0	0.0	0.38314176	0.0	0.0	0.0	0.0	0.0
579	49.795918367346935	40.408163265306115	29.795918367346946	26571066.0	2015.0	0.0	0.0	0.0	0.0	0.0	0.0	0.40816326999999997	0.0	0.0	0.0	0.0	0.0
580	46.743295019157074	38.31417624521073	27.203065134099614	26569658.0	2015.0	0.0	0.0	0.38314176	0.0	0.0	0.0	0.38314176	0.0	0.0	0.0	0.0	0.0
581	50.0	16.666666666666654	11.111111111111114	26559596.0	2015.0	0.0	0.0	0.0	0.0	0.0	0.0	0.0	0.0	0.0	0.0	0.0	0.0
582	45.45454545454546	36.36363636363637	31.81818181818183	26559594.0	2015.0	0.0	0.0	0.0	0.0	0.0	0.0	0.0	0.0	0.0	0.0	0.0	0.0
583	42.30769230769232	50.0	38.46153846153846	26559593.0	2015.0	0.0	0.0	0.0	0.0	0.0	0.0	0.0	0.0	0.0	0.0	0.0	0.0
584	36.8421052631579	47.368421052631575	26.31578947368422	26559576.0	2015.0	0.0	0.0	0.0	0.0	0.0	0.0	0.0	0.0	0.0	0.0	0.0	0.0
585	51.35135135135135	43.24324324324325	29.72972972972973	26559575.0	2015.0	0.0	0.0	0.0	0.0	0.0	0.0	0.0	0.0	0.0	0.0	0.0	0.0
586	60.97560975609756	26.82926829268293	12.195121951219507	26559574.0	2015.0	0.0	0.0	0.0	0.0	0.0	0.0	2.43902439	0.0	0.0	0.0	0.0	0.0
587	52.5	27.5	25.0	26559573.0	2015.0	0.0	0.0	0.0	0.0	0.0	0.0	0.0	0.0	0.0	0.0	0.0	0.0
588	55.47945205479452	38.013698630136986	32.534246575342465	26559572.0	2015.0	0.0	0.0	0.6849315100000001	0.0	0.0	0.0	0.0	0.0	0.0	0.0	0.0	0.0
589	45.161290322580655	42.33870967741935	31.451612903225808	26559571.0	2015.0	0.0	0.0	0.0	0.80645161	0.0	0.0	0.80645161	0.0	0.0	0.0	0.0	0.0
590	60.97560975609756	24.39024390243902	24.39024390243902	26559570.0	2015.0	0.0	0.0	0.0	0.0	0.0	0.0	0.0	0.0	0.0	0.0	0.0	0.0
591	52.38095238095239	33.33333333333334	14.285714285714292	26559569.0	2015.0	0.0	0.0	0.0	0.0	0.0	0.0	0.0	0.0	0.0	0.0	0.0	0.0
592	47.058823529411754	32.35294117647058	32.35294117647058	26559568.0	2015.0	0.0	0.0	0.0	0.0	0.0	0.0	0.0	0.0	0.0	0.0	0.0	0.0
593	46.26334519572954	39.85765124555161	34.519572953736656	26559317.0	2015.0	0.0	0.0	0.0	0.0	0.0	0.0	0.35587189	0.0	0.0	0.0	0.0	0.0
594	52.226720647773284	44.93927125506073	34.81781376518218	26551272.0	2015.0	0.0	0.0	0.0	0.0	0.0	0.0	0.8097166000000001	0.0	0.0	0.0	0.0	0.0
595	52.631578947368425	36.090225563909776	31.203007518796998	26549714.0	2015.0	0.0	0.0	0.7518797	0.0	0.0	0.0	0.37593985	0.0	0.0	0.0	0.0	0.0
596	38.21138211382114	46.34146341463414	27.642276422764226	26535513.0	2015.0	0.8130081299999999	0.0	0.0	0.0	0.0	0.0	0.0	0.0	0.0	0.0	0.0	0.0
597	54.16666666666667	38.46153846153846	33.01282051282051	26535512.0	2015.0	0.0	0.0	0.0	0.0	0.0	0.0	0.32051282000000003	0.0	0.0	0.0	0.0	0.0
598	58.528428093645495	28.42809364548495	17.056856187290975	26488693.0	2015.0	0.0	0.0	0.0	0.0	0.0	0.0	0.33444816	0.0	0.0	0.0	0.0	0.0
599	51.196172248803826	39.234449760765564	23.444976076555022	26488692.0	2015.0	0.0	0.0	0.0	0.0	0.0	0.0	0.0	0.0	0.0	0.0	0.0	0.0
600	46.66666666666666	47.08333333333334	27.91666666666667	26488565.0	2015.0	0.0	0.0	0.0	0.0	0.0	0.0	0.0	0.0	0.0	0.0	0.0	0.0
601	45.11278195488722	33.0827067669173	23.308270676691734	26466202.0	2015.0	0.0	0.0	0.0	0.0	0.0	0.0	0.7518797	0.0	0.0	0.0	0.0	0.0
602	54.435483870967744	31.451612903225808	29.032258064516128	26466021.0	2015.0	0.0	0.0	0.0	0.0	0.0	0.0	1.6129032300000001	0.0	0.0	0.0	0.0	0.0
603	45.038167938931295	43.12977099236641	36.25954198473282	26465986.0	2015.0	0.0	0.0	0.0	0.0	0.0	0.0	0.0	0.0	0.0	0.0	0.0	0.0
604	48.582995951417004	37.24696356275303	27.125506072874497	26465985.0	2015.0	0.0	0.0	0.0	0.0	0.0	0.0	0.40485830000000006	0.0	0.0	0.0	0.0	0.0
605	48.78048780487804	38.21138211382114	32.11382113821138	26465984.0	2015.0	0.0	0.0	0.0	0.0	0.0	0.0	0.40650407000000005	0.0	0.0	0.0	0.0	0.0
606	48.36363636363637	38.18181818181819	30.54545454545455	26465983.0	2015.0	0.0	0.0	0.0	0.0	0.0	0.0	0.36363636000000005	0.0	0.0	0.0	0.0	0.0
607	52.82392026578074	36.87707641196013	28.57142857142857	26465681.0	2015.0	0.0	0.0	0.0	0.0	0.0	0.0	0.0	0.0	0.0	0.0	0.0	0.0
608	57.79816513761467	33.02752293577981	26.605504587155966	26465384.0	2015.0	0.0	0.0	0.0	0.9174311900000001	0.0	0.0	0.0	0.0	0.0	0.0	0.0	0.0
609	53.846153846153854	20.51282051282051	12.82051282051282	26465263.0	2015.0	0.0	0.0	0.0	0.0	0.0	0.0	0.0	0.0	0.0	0.0	0.0	0.0
610	48.24902723735408	33.46303501945526	25.291828793774318	26457558.0	2015.0	0.0	0.0	0.38910506	0.0	0.0	0.0	0.38910506	0.0	0.0	0.0	0.0	0.0
611	59.3984962406015	29.32330827067669	27.06766917293233	26448371.0	2015.0	0.0	0.0	0.0	0.0	0.0	0.0	0.37593985	0.0	0.0	0.0	0.0	0.0
612	52.08333333333333	39.583333333333336	34.375	26444221.0	2015.0	0.0	0.0	0.0	0.0	0.0	0.0	0.34722222	0.0	0.0	0.0	0.0	0.0
613	44.92753623188405	40.94202898550725	35.14492753623189	26436963.0	2015.0	0.0	0.0	0.72463768	0.0	0.0	0.0	0.0	0.0	0.0	0.0	0.0	0.0
614	59.88023952095809	32.93413173652695	25.1497005988024	26436473.0	2015.0	0.0	0.0	0.0	0.0	0.0	0.0	0.5988024000000001	0.0	0.0	0.0	0.0	0.0
615	53.667953667953675	37.45173745173746	30.11583011583011	26436208.0	2015.0	0.0	0.0	0.77220077	0.0	0.0	0.0	1.15830116	0.0	0.0	0.0	0.0	0.0
616	51.87713310580205	37.8839590443686	26.621160409556307	26436207.0	2015.0	0.0	0.0	0.68259386	0.0	0.0	0.0	0.68259386	0.34129693	0.0	0.0	0.0	0.0
617	47.014925373134325	35.820895522388064	31.71641791044776	26422724.0	2015.0	0.0	0.0	0.0	0.0	0.0	0.0	0.37313433	0.0	0.0	0.0	0.0	0.37313433
618	53.66666666666667	40.33333333333333	30.33333333333333	26422721.0	2015.0	0.0	0.0	0.0	0.0	0.0	0.0	0.0	0.0	0.0	0.0	0.0	0.0
619	62.030075187969935	33.0827067669173	22.55639097744361	26415085.0	2015.0	0.0	0.0	0.37593985	0.0	0.0	0.0	0.0	0.0	0.0	0.0	0.0	0.0
620	52.592592592592595	33.33333333333334	25.18518518518519	26412456.0	2015.0	0.0	0.0	0.0	0.0	0.0	0.0	0.37037037	0.0	0.0	0.0	0.0	0.0
621	51.612903225806456	41.935483870967744	30.0	26412349.0	2015.0	0.0	0.0	0.0	0.0	0.0	0.0	0.0	0.0	0.0	0.0	0.0	0.0
622	51.612903225806456	37.5	29.83870967741934	26406150.0	2015.0	0.0	0.0	0.0	0.0	0.0	0.0	0.40322581	0.0	0.0	0.0	0.0	0.0
623	56.09756097560975	24.39024390243902	21.951219512195124	26398095.0	2015.0	0.0	0.0	0.0	0.0	0.0	0.0	0.0	0.0	0.0	0.0	0.0	0.0
624	58.69565217391305	19.565217391304344	6.521739130434781	26398075.0	2015.0	0.0	0.0	0.0	0.0	0.0	0.0	0.0	0.0	0.0	0.0	0.0	0.0
625	55.555555555555564	27.777777777777786	19.444444444444443	26398074.0	2015.0	0.0	0.0	0.0	0.0	0.0	0.0	0.0	0.0	0.0	0.0	0.0	0.0
626	58.33333333333333	19.444444444444443	13.888888888888884	26398073.0	2015.0	0.0	0.0	0.0	0.0	0.0	0.0	0.0	0.0	0.0	0.0	0.0	0.0
627	40.625	50.0	40.625	26398072.0	2015.0	0.0	0.0	0.0	3.125	0.0	0.0	0.0	0.0	0.0	0.0	0.0	0.0
628	52.263374485596714	28.395061728395067	22.222222222222207	26398071.0	2015.0	0.0	0.0	0.41152263	0.0	0.0	0.0	0.41152263	0.0	0.0	0.0	0.0	0.0
629	49.572649572649574	35.8974358974359	31.196581196581192	26398070.0	2015.0	0.0	0.0	0.0	0.0	0.0	0.0	1.2820512800000001	0.0	0.0	0.0	0.0	0.0
630	54.05405405405405	32.432432432432435	32.432432432432435	26398069.0	2015.0	0.0	0.0	0.0	0.0	0.0	0.0	0.0	0.0	0.0	0.0	0.0	0.0
631	55.0	20.0	20.0	26398068.0	2015.0	0.0	0.0	0.0	0.0	0.0	0.0	0.0	0.0	0.0	0.0	0.0	0.0
632	69.04761904761905	16.666666666666654	16.666666666666654	26398067.0	2015.0	0.0	0.0	0.0	0.0	0.0	0.0	0.0	0.0	0.0	0.0	0.0	0.0
633	45.83333333333334	41.66666666666666	33.33333333333334	26397949.0	2015.0	0.0	0.0	0.0	1.0416666700000001	0.0	0.0	0.0	0.0	0.0	0.0	0.0	0.0
634	60.0	33.636363636363626	26.36363636363637	26379095.0	2015.0	0.0	0.0	0.0	0.0	0.0	0.0	0.30303030000000003	0.0	0.0	0.0	0.0	0.0
635	52.529182879377444	41.24513618677042	31.128404669260703	26378978.0	2015.0	0.0	0.0	0.77821012	0.0	0.0	0.0	1.55642023	0.0	0.0	0.0	0.0	0.0
636	71.05263157894737	23.68421052631578	18.421052631578945	26376044.0	2015.0	0.0	0.0	0.0	0.0	0.0	0.0	0.0	0.0	0.0	0.0	0.0	0.0
637	40.90909090909091	51.81818181818182	32.72727272727273	26352815.0	2015.0	0.0	0.0	0.0	0.0	0.0	0.0	0.0	0.0	0.0	0.0	0.0	0.0
638	59.740259740259745	28.89610389610389	23.051948051948056	26352814.0	2015.0	0.0	0.0	0.0	0.0	0.0	0.0	0.0	0.0	0.0	0.0	0.0	0.0
639	48.28767123287672	42.808219178082204	30.47945205479452	26352813.0	2015.0	0.0	0.0	0.0	0.0	0.0	0.0	0.34246575	0.0	0.0	0.0	0.0	0.0
640	56.72131147540984	35.08196721311475	28.19672131147541	26352686.0	2015.0	0.0	0.0	0.0	0.0	0.0	0.0	0.32786885000000004	0.0	0.0	0.32786885000000004	0.0	0.0
641	49.767441860465105	38.139534883720934	32.55813953488372	26332547.0	2015.0	0.0	0.0	0.0	0.0	0.0	0.0	0.0	0.0	0.0	0.0	0.0	0.0
642	51.40562248995984	36.54618473895582	30.120481927710838	26332546.0	2015.0	0.0	0.0	0.0	0.0	0.0	0.0	0.8032128500000001	0.0	0.0	0.0	0.0	0.0
643	48.72727272727274	42.18181818181819	35.27272727272728	26332545.0	2015.0	0.0	0.0	0.36363636000000005	0.0	0.0	0.0	0.36363636000000005	0.0	0.0	0.0	0.0	0.0
644	49.433962264150935	40.37735849056604	29.811320754716988	26324049.0	2015.0	0.0	0.0	0.0	0.0	0.0	0.0	0.7547169800000001	0.0	0.0	0.0	0.0	0.0
645	50.177935943060504	37.01067615658364	33.451957295373674	26323938.0	2015.0	0.0	0.0	0.35587189	0.0	0.0	0.0	1.06761566	0.0	0.0	0.0	0.0	0.0
646	51.97132616487456	36.917562724014346	28.67383512544804	26323937.0	2015.0	0.0	0.0	0.0	0.0	0.0	0.0	0.71684588	0.0	0.0	0.0	0.0	0.0
647	51.865671641791046	41.4179104477612	32.462686567164184	26321103.0	2015.0	0.0	0.0	0.37313433	0.0	0.0	0.0	1.8656716400000002	0.0	0.0	0.0	0.0	0.0
648	55.15873015873015	38.888888888888886	38.888888888888886	26308685.0	2015.0	0.0	0.0	1.19047619	0.0	0.0	0.0	0.3968254	0.0	0.0	0.0	0.0	0.0
649	51.09034267912772	38.62928348909658	32.08722741433021	26308684.0	2015.0	0.0	0.0	0.0	0.0	0.0	0.0	1.2461059200000002	0.0	0.0	0.0	0.0	0.0
650	49.305555555555564	40.27777777777778	34.375	26308596.0	2015.0	0.0	0.0	0.0	0.0	0.0	0.0	0.0	0.0	0.0	0.0	0.0	0.0
651	45.98214285714286	39.285714285714285	29.017857142857142	26287849.0	2015.0	0.0	0.0	0.0	0.0	0.0	0.0	0.44642856999999997	0.0	0.0	0.0	0.44642856999999997	0.0
652	46.30872483221477	38.25503355704698	32.214765100671144	26287746.0	2015.0	0.0	0.0	0.0	0.0	0.0	0.0	0.67114094	0.0	0.0	0.0	0.0	0.0
653	54.092526690391466	32.02846975088967	25.622775800711736	26267623.0	2015.0	0.0	0.0	0.35587189	0.0	0.0	0.0	1.06761566	0.0	0.0	0.0	0.0	0.0
654	49.843260188087775	38.87147335423198	30.094043887147336	26267622.0	2015.0	0.0	0.0	0.31347962	0.0	0.0	0.0	0.0	0.0	0.0	0.0	0.0	0.0
655	52.42290748898679	39.64757709251101	33.480176211453745	26267621.0	2015.0	0.0	0.0	0.44052863000000003	0.0	0.0	0.0	0.0	0.0	0.0	0.0	0.0	0.0
656	56.5040650406504	37.39837398373985	25.609756097560968	26244877.0	2015.0	0.0	0.0	0.0	0.0	0.0	0.0	0.40650407000000005	0.0	0.0	0.0	0.0	0.0
657	50.0	39.473684210526315	32.45614035087719	26244306.0	2015.0	0.0	0.0	0.0	0.0	0.0	0.0	0.0	0.0	0.0	0.0	0.0	0.0
658	45.555555555555564	46.66666666666666	27.777777777777786	26222560.0	2015.0	0.0	0.0	0.0	0.0	0.0	0.0	0.0	0.0	0.0	0.0	0.0	0.0
659	49.12891986062717	39.02439024390244	35.540069686411144	26222559.0	2015.0	0.0	0.0	0.34843206000000004	0.0	0.0	0.0	0.34843206000000004	0.0	0.0	0.0	0.0	0.0
660	51.145038167938935	41.6030534351145	35.1145038167939	26222558.0	2015.0	0.0	0.0	0.0	0.0	0.0	0.0	0.0	0.0	0.0	0.0	0.0	0.0
661	54.16666666666667	36.458333333333336	31.25	26222557.0	2015.0	0.0	0.0	0.0	0.0	0.0	0.0	0.34722222	0.0	0.0	0.0	0.0	0.0
662	60.638297872340424	31.914893617021278	24.468085106382972	26214039.0	2015.0	0.0	0.0	0.0	0.0	0.0	0.0	0.0	0.0	0.0	0.0	0.0	0.0
663	47.1042471042471	42.08494208494209	33.976833976833966	26200980.0	2015.0	0.0	0.0	0.0	0.0	0.0	0.0	0.0	0.0	0.0	0.0	0.0	0.0
664	60.55900621118011	27.639751552795033	23.291925465838517	26200979.0	2015.0	0.0	0.0	0.0	0.0	0.0	0.0	0.0	0.0	0.0	0.0	0.0	0.0
665	50.6993006993007	41.95804195804196	31.46853146853147	26200978.0	2015.0	0.0	0.0	0.0	0.0	0.0	0.0	0.6993007000000001	0.0	0.0	0.0	0.0	0.0
666	54.20168067226891	39.07563025210085	28.57142857142857	26200977.0	2015.0	0.0	0.0	0.42016807	0.0	0.0	0.0	0.42016807	0.0	0.0	0.0	0.0	0.0
667	49.52830188679245	40.094339622641506	30.660377358490567	26196665.0	2015.0	0.0	0.0	0.0	0.0	0.0	0.0	0.47169811	0.0	0.0	0.0	0.0	0.0
668	50.57915057915058	41.312741312741316	32.432432432432435	26196502.0	2015.0	0.0	0.0	0.0	0.0	0.0	0.0	0.38610039	0.0	0.0	0.0	0.0	0.0
669	50.30303030303031	43.33333333333334	34.242424242424235	26193126.0	2015.0	0.0	0.0	0.0	0.0	0.0	0.0	0.9090909100000001	0.0	0.0	0.0	0.0	0.0
670	51.935483870967744	39.354838709677416	32.25806451612904	26192873.0	2015.0	0.0	0.0	0.0	0.0	0.0	0.0	0.96774194	0.0	0.0	0.0	0.0	0.0
671	43.678160919540225	44.82758620689656	29.885057471264357	26176329.0	2015.0	0.0	0.0	0.0	0.0	0.0	0.0	0.0	0.0	0.0	0.0	0.0	0.0
672	43.63636363636364	50.54545454545455	35.27272727272728	26172429.0	2015.0	0.0	0.0	0.0	0.0	0.0	0.0	0.0	0.0	0.0	0.0	0.0	0.0
673	52.808988764044955	32.584269662921336	23.595505617977533	26154788.0	2015.0	0.0	0.0	0.0	0.0	0.0	0.0	0.0	0.0	0.0	0.0	0.0	0.0
674	65.02057613168725	27.983539094650197	23.868312757201647	26154786.0	2015.0	0.0	0.0	0.0	0.0	0.0	0.0	0.0	0.0	0.0	0.0	0.0	0.0
675	63.870967741935495	29.354838709677423	22.25806451612902	26132939.0	2015.0	0.0	0.0	0.0	0.0	0.0	0.0	0.0	0.0	0.0	0.0	0.0	0.0
676	57.679180887372006	32.08191126279864	24.914675767918094	26132941.0	2015.0	0.0	0.0	0.0	0.0	0.0	0.0	0.34129693	0.0	0.0	0.0	0.0	0.0
677	48.26254826254826	45.55984555984556	33.976833976833966	26132940.0	2015.0	0.0	0.0	0.0	0.0	0.0	0.0	0.0	0.0	0.0	0.0	0.0	0.0
678	54.44839857651246	28.46975088967972	24.19928825622776	26106946.0	2015.0	0.0	0.0	0.7117437700000001	0.0	0.0	0.0	2.13523132	0.0	0.0	0.0	0.0	0.0
679	49.45848375451264	33.21299638989169	22.743682310469307	26095867.0	2015.0	0.0	0.0	0.0	0.0	0.0	0.0	0.36101083	0.0	0.0	0.0	0.0	0.0
680	48.669201520912544	35.361216730038024	30.798479087452463	26095746.0	2015.0	0.0	0.0	0.0	0.0	0.0	0.0	0.38022814	0.0	0.0	0.0	0.0	0.0
681	51.92307692307693	37.692307692307686	28.461538461538467	26095467.0	2015.0	0.0	0.0	0.7692307700000001	0.0	0.0	0.0	0.7692307700000001	0.0	0.0	0.0	0.0	0.0
682	46.98275862068966	44.82758620689656	30.17241379310345	26083206.0	2015.0	0.0	0.0	0.0	0.0	0.43103448	0.0	0.0	0.0	0.0	0.0	0.0	0.0
683	53.879310344827594	32.75862068965517	31.896551724137936	26061837.0	2015.0	0.0	0.0	0.0	0.0	0.0	0.0	0.43103448	0.0	0.0	0.0	0.0	0.0
684	55.73770491803279	31.967213114754106	29.508196721311478	26061836.0	2015.0	0.0	0.0	0.0	0.0	0.0	0.0	0.40983607000000005	0.0	0.0	0.0	0.0	0.0
685	63.88888888888889	26.984126984126988	24.206349206349216	26061835.0	2015.0	0.0	0.0	0.0	0.0	0.0	0.0	0.0	0.0	0.0	0.0	0.0	0.0
686	50.387596899224796	39.534883720930246	34.10852713178295	26061753.0	2015.0	0.0	0.0	0.0	0.3875969	0.0	0.0	0.3875969	0.0	0.0	0.0	0.0	0.0
687	49.433962264150935	30.943396226415103	24.52830188679245	26061751.0	2015.0	0.0	0.37735849000000005	0.37735849000000005	0.0	0.0	0.0	0.37735849000000005	0.0	0.0	0.0	0.0	0.0
688	48.52320675105485	41.35021097046413	31.223628691983123	26052984.0	2015.0	0.0	0.0	0.42194093	0.0	0.0	0.0	1.26582278	0.0	0.0	0.0	0.0	0.0
689	49.82456140350878	45.26315789473684	36.140350877192986	26039600.0	2015.0	0.0	0.0	0.0	0.0	0.0	0.0	0.7017543900000001	0.0	0.0	0.0	0.0	0.0
690	41.860465116279066	41.08527131782945	29.844961240310067	26039521.0	2015.0	0.0	0.0	0.0	0.0	0.3875969	0.0	0.7751938	0.0	0.0	0.0	0.0	0.0
691	52.52100840336135	37.39495798319329	30.25210084033614	26035255.0	2015.0	0.0	0.0	0.42016807	0.0	0.0	0.0	0.0	0.0	0.0	0.0	0.0	0.0
692	44.53125	42.96875	33.984375	26030518.0	2015.0	0.0	0.0	0.0	0.0	0.0	0.0	0.390625	0.0	0.0	0.0	0.0	0.0
693	51.914893617021285	37.4468085106383	31.063829787234038	26028407.0	2015.0	0.0	0.0	0.0	0.0	0.0	0.0	0.42553191	0.0	0.0	0.0	0.0	0.0
694	44.444444444444436	42.42424242424242	30.639730639730644	26028255.0	2015.0	0.0	0.0	0.0	0.0	0.0	0.0	0.0	0.0	0.0	0.0	0.0	0.0
695	53.40501792114696	33.691756272401435	25.80645161290323	26027881.0	2015.0	0.0	0.0	0.35842294	0.0	0.0	0.0	1.07526882	0.0	0.0	0.0	0.0	0.0
696	49.20634920634921	38.492063492063494	27.380952380952376	26027431.0	2015.0	0.0	0.0	0.0	0.0	0.0	0.0	0.0	0.0	0.0	0.0	0.0	0.0
697	57.69230769230769	33.91608391608392	32.16783216783216	25992747.0	2015.0	0.0	0.0	0.34965035	0.0	0.0	0.0	0.0	0.0	0.0	0.0	0.0	0.0
698	46.41350210970464	48.9451476793249	38.818565400843895	25992746.0	2015.0	0.0	0.0	0.42194093	0.0	0.0	0.0	0.84388186	0.0	0.0	0.0	0.0	0.0
699	49.59349593495936	40.65040650406504	35.77235772357723	25992505.0	2015.0	0.0	0.0	0.40650407000000005	0.0	0.0	0.0	0.40650407000000005	0.0	0.0	0.0	0.0	0.0
700	55.17241379310346	36.7816091954023	27.58620689655173	25981908.0	2015.0	0.0	0.0	0.38314176	0.0	0.0	0.0	0.76628352	0.0	0.0	0.0	0.0	0.0
701	53.26460481099657	36.42611683848798	28.1786941580756	25981758.0	2015.0	0.0	0.0	0.34364261	0.0	0.0	0.0	0.68728522	0.0	0.0	0.0	0.0	0.0
702	48.59437751004017	38.55421686746988	29.317269076305227	25981554.0	2015.0	0.0	0.0	0.0	0.0	0.0	0.0	0.0	0.0	0.0	0.0	0.0	0.0
703	54.416961130742045	38.16254416961131	25.795053003533567	25981191.0	2015.0	0.35335689000000003	0.0	0.0	0.0	0.0	0.0	0.35335689000000003	0.0	0.0	0.0	0.0	0.0
704	52.19512195121951	40.97560975609756	33.65853658536585	25970050.0	2015.0	0.0	0.0	0.9756097600000001	0.0	0.0	0.0	0.48780488000000005	0.0	0.0	0.0	0.0	0.0
705	48.57142857142858	35.23809523809524	26.190476190476193	25970010.0	2015.0	0.47619048	0.0	0.0	0.0	0.0	0.0	0.0	0.0	0.0	0.0	0.0	0.0
706	48.148148148148145	37.407407407407405	34.074074074074076	25970009.0	2015.0	0.0	0.0	0.0	0.0	0.0	0.0	0.0	0.0	0.0	0.0	0.0	0.0
707	49.20634920634921	31.74603174603175	25.39682539682539	25950269.0	2015.0	0.0	0.0	0.0	0.0	0.0	0.0	0.0	0.0	0.0	0.0	0.0	0.0
708	58.301158301158296	28.185328185328192	23.938223938223928	25946281.0	2015.0	0.0	0.0	0.38610039	0.0	0.0	0.0	0.0	0.0	0.0	0.0	0.0	0.0
709	41.76706827309236	40.160642570281134	32.1285140562249	25946280.0	2015.0	0.0	0.0	0.40160643	0.0	0.0	0.0	0.40160643	0.0	0.0	0.0	0.0	0.0
710	56.862745098039206	39.215686274509814	30.588235294117645	25946279.0	2015.0	0.0	0.0	0.0	0.0	0.0	0.0	0.0	0.0	0.0	0.0	0.0	0.0
711	47.843137254901954	44.31372549019608	34.90196078431373	25938638.0	2015.0	0.0	0.39215686000000005	0.39215686000000005	0.0	0.0	0.0	0.0	0.0	0.0	0.0	0.0	0.0
712	55.20833333333333	35.41666666666666	26.041666666666657	25936984.0	2015.0	0.0	0.0	0.0	0.0	0.0	0.0	0.0	0.0	0.0	0.0	0.0	0.0
713	45.925925925925924	47.03703703703703	40.0	25923552.0	2015.0	0.0	0.0	0.0	0.0	0.0	0.0	0.0	0.0	0.0	0.0	0.0	0.0
714	56.02836879432624	36.17021276595744	33.68794326241135	25923551.0	2015.0	0.0	0.0	0.70921986	0.0	0.0	0.0	0.35460993	0.0	0.0	0.0	0.0	0.0
715	55.0	38.84615384615385	36.53846153846154	25923550.0	2015.0	0.0	0.0	0.0	0.0	0.0	0.0	0.0	0.0	0.0	0.0	0.0	0.0
716	44.21487603305785	48.347107438016536	38.84297520661158	25923549.0	2015.0	0.0	0.0	0.0	0.0	0.0	0.0	0.0	0.0	0.0	0.0	0.0	0.0
717	48.897058823529406	45.58823529411765	27.573529411764714	25916341.0	2015.0	0.0	0.36764706	0.0	0.0	0.0	0.0	0.36764706	0.0	0.0	0.0	0.0	0.0
718	53.303964757709245	38.32599118942731	31.71806167400881	25913111.0	2015.0	0.0	0.0	0.0	0.0	0.0	0.0	0.0	0.0	0.0	0.0	0.0	0.0
719	56.22641509433962	36.60377358490566	30.566037735849065	25913022.0	2015.0	0.0	0.0	0.7547169800000001	0.0	0.0	0.0	0.7547169800000001	0.0	0.0	0.0	0.0	0.0
720	56.25	25.0	18.75	25901428.0	2015.0	0.0	0.0	0.0	0.0	0.0	0.0	0.0	0.0	0.0	0.0	0.0	0.0
721	56.01374570446736	32.646048109965626	26.460481099656352	25901427.0	2015.0	0.0	0.0	0.34364261	0.0	0.0	0.0	0.68728522	0.0	0.0	0.0	0.0	0.0
722	59.67741935483871	35.16129032258064	28.387096774193534	25901426.0	2015.0	0.0	0.0	0.0	0.0	0.0	0.0	0.0	0.0	0.0	0.0	0.0	0.0
723	48.942598187311184	41.99395770392749	37.160120845921455	25891304.0	2015.0	0.0	0.0	0.0	0.0	0.0	0.0	0.3021148	0.0	0.0	0.0	0.0	0.0
724	53.05343511450381	39.31297709923665	30.916030534351147	25891174.0	2015.0	0.0	0.0	0.0	0.0	0.0	0.0	0.0	0.0	0.0	0.0	0.0	0.0
725	49.64788732394365	38.732394366197184	32.3943661971831	25882510.0	2015.0	0.0	0.0	0.0	0.0	0.0	0.0	0.35211268	0.0	0.0	0.0	0.0	0.0
726	49.253731343283576	40.671641791044784	31.71641791044776	25882376.0	2015.0	0.0	0.0	0.37313433	0.0	0.0	0.0	0.37313433	0.0	0.0	0.0	0.0	0.0
727	46.846846846846844	38.288288288288285	32.432432432432435	25875258.0	2015.0	0.0	0.0	0.0	0.0	0.0	0.0	0.0	0.0	0.0	0.0	0.0	0.0
728	59.77859778597786	28.78228782287823	21.40221402214021	25875257.0	2015.0	0.0	0.0	0.0	0.0	0.0	0.0	0.36900369	0.0	0.0	0.0	0.0	0.0
729	54.255319148936174	31.914893617021278	25.531914893617028	25875256.0	2015.0	0.0	0.0	0.0	0.0	0.0	0.35460993	0.35460993	0.0	0.0	0.0	0.0	0.0
730	56.42857142857143	26.78571428571429	25.0	25875195.0	2015.0	0.0	0.0	0.0	0.0	0.0	0.0	0.0	0.0	0.0	0.0	0.0	0.0
731	48.387096774193544	39.11290322580645	35.88709677419355	25853747.0	2015.0	0.0	0.0	0.0	0.0	0.0	0.0	0.0	0.0	0.0	0.0	0.0	0.0
732	59.18367346938776	35.374149659863946	24.82993197278913	25853746.0	2015.0	0.0	0.0	0.34013605	0.0	0.0	0.0	0.34013605	0.0	0.0	0.0	0.0	0.0
733	60.08230452674897	34.5679012345679	26.748971193415642	25853745.0	2015.0	0.0	0.0	0.41152263	0.0	0.0	0.0	0.41152263	0.0	0.0	0.0	0.0	0.0
734	50.183150183150175	29.670329670329664	24.908424908424905	25853744.0	2015.0	0.0	0.0	0.73260073	0.0	0.0	0.0	0.36630037	0.0	0.0	0.0	0.0	0.0
735	44.497607655502385	44.497607655502385	32.057416267942585	25853743.0	2015.0	0.0	0.0	0.0	0.0	0.0	0.0	2.8708134000000003	0.0	0.0	0.0	0.0	0.0
736	50.806451612903224	46.370967741935495	36.69354838709677	25853659.0	2015.0	0.0	0.0	0.40322581	0.0	0.0	0.0	0.40322581	0.0	0.0	0.40322581	0.0	0.0
737	52.71317829457365	39.92248062015504	33.33333333333334	25830423.0	2015.0	0.0	0.0	0.3875969	0.0	0.0	0.0	0.0	0.0	0.0	0.0	0.0	0.0
738	49.76958525345621	37.32718894009217	28.11059907834101	25830422.0	2015.0	0.0	0.46082949000000006	0.0	0.0	0.0	0.0	0.46082949000000006	0.0	0.0	0.0	0.0	0.0
739	44.55782312925171	41.15646258503402	37.755102040816325	25830421.0	2015.0	0.0	0.0	0.0	0.0	0.0	0.0	0.0	0.0	0.0	0.0	0.0	0.0
740	46.66666666666666	43.33333333333334	30.41666666666667	25830326.0	2015.0	0.0	0.0	0.0	0.0	0.0	0.0	0.0	0.0	0.0	0.0	0.0	0.0
741	50.19305019305018	40.92664092664092	27.41312741312741	25830322.0	2015.0	0.0	0.0	0.0	0.0	0.0	0.0	0.0	0.0	0.0	0.0	0.0	0.0
742	52.490421455938694	39.46360153256705	35.249042145593855	25830321.0	2015.0	0.0	0.0	0.0	0.0	0.0	0.0	0.38314176	0.0	0.0	0.0	0.0	0.0
743	50.37593984962406	34.58646616541353	26.31578947368422	25806914.0	2015.0	0.7518797	0.0	0.0	0.0	0.0	0.0	0.0	0.0	0.0	0.0	0.0	0.0
744	55.793991416309005	37.76824034334764	30.901287553648075	25785970.0	2015.0	0.0	0.0	0.0	0.0	0.0	0.0	0.0	0.0	0.0	0.0	0.0	0.0
745	41.57303370786517	50.56179775280899	34.8314606741573	25785969.0	2015.0	0.0	0.0	0.0	0.0	0.0	0.0	0.0	0.0	0.0	0.0	0.0	0.0
746	52.54237288135593	40.2542372881356	33.89830508474576	25785968.0	2015.0	0.0	0.0	0.42372881	0.0	0.0	0.0	0.84745763	0.0	0.0	0.0	0.0	0.0
747	55.91397849462365	32.25806451612904	27.956989247311824	25785967.0	2015.0	0.0	0.0	0.35842294	0.0	0.0	0.0	0.35842294	0.0	0.0	0.0	0.0	0.0
748	54.37262357414448	40.684410646387846	39.54372623574145	25776936.0	2015.0	0.0	0.0	0.0	0.0	0.38022814	0.0	0.0	0.0	0.0	0.0	0.0	0.0
749	53.50877192982456	40.78947368421053	37.719298245614034	25776532.0	2015.0	0.0	0.0	0.43859649	0.0	0.0	0.0	0.43859649	0.0	0.0	0.0	0.0	0.0
750	48.31460674157303	39.32584269662921	31.086142322097373	25775087.0	2015.0	0.0	0.0	0.74906367	0.0	0.0	0.0	0.37453184	0.0	0.0	0.0	0.0	0.0
751	59.016393442622956	30.737704918032776	21.721311475409838	25774645.0	2015.0	0.0	0.0	0.40983607000000005	0.0	0.0	0.0	1.2295082000000002	0.0	0.0	0.0	0.0	0.0
752	51.821862348178136	41.700404858299606	34.412955465587046	25773919.0	2015.0	0.0	0.0	0.0	0.0	0.0	0.0	0.8097166000000001	0.0	0.0	0.0	0.0	0.0
753	45.3125	45.3125	36.71875	25773607.0	2015.0	0.0	0.0	0.0	0.0	0.0	0.0	0.0	0.0	0.0	0.0	0.0	0.0
754	45.8955223880597	44.40298507462686	32.08955223880598	25773378.0	2015.0	0.0	0.0	0.0	0.0	0.0	0.0	0.37313433	0.0	0.0	0.0	0.0	0.0
755	56.91056910569105	37.39837398373985	24.79674796747968	25773268.0	2015.0	0.0	0.0	0.0	0.0	0.0	0.0	1.2195122	0.0	0.0	0.0	0.0	0.0
756	53.09090909090909	32.72727272727273	30.54545454545455	25760355.0	2015.0	0.0	0.0	0.0	0.0	0.0	0.0	0.0	0.0	0.0	0.0	0.0	0.0
757	48.453608247422686	39.51890034364261	29.553264604810987	25760354.0	2015.0	0.0	0.0	0.0	0.0	0.0	0.0	1.03092784	0.0	0.0	0.0	0.0	0.0
758	62.22222222222222	13.333333333333329	13.333333333333329	25738687.0	2015.0	0.0	0.0	0.0	0.0	0.0	0.0	0.0	0.0	0.0	0.0	0.0	0.0
759	37.5	33.33333333333334	29.166666666666657	25738686.0	2015.0	0.0	0.0	0.0	0.0	0.0	0.0	0.0	0.0	0.0	0.0	0.0	0.0
760	68.75	27.083333333333343	18.75	25738675.0	2015.0	0.0	0.0	0.0	0.0	0.0	0.0	0.0	0.0	0.0	0.0	0.0	0.0
761	58.33333333333333	33.33333333333334	30.555555555555557	25738673.0	2015.0	0.0	0.0	0.0	0.0	0.0	0.0	0.0	0.0	0.0	0.0	0.0	0.0
762	69.76744186046511	16.279069767441854	13.95348837209302	25738672.0	2015.0	0.0	0.0	0.0	0.0	0.0	0.0	0.0	0.0	0.0	0.0	0.0	0.0
763	63.63636363636363	31.81818181818183	31.81818181818183	25738671.0	2015.0	0.0	0.0	0.0	0.0	0.0	0.0	0.0	0.0	0.0	0.0	0.0	0.0
764	49.57983193277311	38.23529411764706	30.25210084033614	25738670.0	2015.0	0.0	0.0	0.0	0.0	0.0	0.0	0.42016807	0.0	0.0	0.0	0.0	0.0
765	65.44850498338872	28.239202657807308	20.265780730897006	25738669.0	2015.0	0.0	0.0	0.0	0.0	0.0	0.0	0.33222591	0.0	0.0	0.0	0.0	0.0
766	49.81132075471698	41.509433962264154	32.83018867924528	25738668.0	2015.0	0.0	0.0	0.0	0.0	0.0	0.0	1.1320754700000002	0.0	0.0	0.0	0.0	0.0
767	55.0925925925926	42.129629629629626	26.38888888888889	25738667.0	2015.0	0.0	0.0	0.0	0.0	0.0	0.0	0.0	0.0	0.0	0.0	0.0	0.0
768	68.9655172413793	17.241379310344826	17.241379310344826	25738665.0	2015.0	0.0	0.0	0.0	0.0	0.0	0.0	0.0	0.0	0.0	0.0	0.0	0.0
769	57.14285714285714	31.42857142857143	17.142857142857142	25738664.0	2015.0	0.0	0.0	0.0	0.0	0.0	0.0	0.0	0.0	0.0	0.0	0.0	0.0
770	65.0	25.0	25.0	25738663.0	2015.0	0.0	0.0	0.0	0.0	0.0	0.0	0.0	0.0	0.0	0.0	0.0	0.0
771	60.0	25.71428571428571	17.142857142857142	25714185.0	2015.0	0.0	0.0	0.0	0.0	0.0	0.0	0.0	0.0	0.0	0.0	0.0	0.0
772	52.631578947368425	21.05263157894737	18.421052631578945	25714165.0	2015.0	0.0	0.0	0.0	0.0	0.0	0.0	0.0	0.0	0.0	0.0	0.0	0.0
773	55.88235294117647	20.58823529411765	17.647058823529424	25714164.0	2015.0	0.0	0.0	0.0	0.0	0.0	0.0	0.0	0.0	0.0	0.0	0.0	0.0
774	43.75	31.25	25.0	25714163.0	2015.0	0.0	0.0	0.0	0.0	0.0	0.0	0.0	0.0	0.0	0.0	0.0	0.0
775	58.59649122807017	32.982456140350884	30.877192982456137	25714162.0	2015.0	0.0	0.0	0.0	0.0	0.0	0.0	0.0	0.0	0.0	0.0	0.0	0.0
776	55.018587360594786	39.033457249070636	27.509293680297407	25714161.0	2015.0	0.0	0.0	0.0	0.0	0.0	0.0	0.0	0.0	0.0	0.0	0.0	0.0
777	52.991452991453	38.034188034188034	29.91452991452992	25714160.0	2015.0	0.0	0.0	0.0	0.0	0.0	0.0	0.0	0.0	0.0	0.0	0.0	0.0
778	49.60317460317461	36.111111111111114	26.190476190476193	25714159.0	2015.0	0.0	0.0	0.3968254	0.0	0.0	0.0	0.0	0.0	0.0	0.0	0.0	0.0
779	41.66666666666666	33.33333333333334	22.222222222222207	25714157.0	2015.0	0.0	0.0	0.0	0.0	0.0	0.0	0.0	0.0	0.0	0.0	0.0	0.0
780	61.68224299065421	33.33333333333334	25.233644859813083	25705822.0	2015.0	0.0	0.0	0.31152648000000005	0.0	0.0	0.0	0.31152648000000005	0.0	0.0	0.0	0.0	0.0
781	46.875	44.53125	38.671875	25693014.0	2015.0	0.0	0.0	0.0	0.0	0.0	0.0	0.0	0.0	0.0	0.0	0.0	0.0
782	46.762589928057544	43.165467625899275	33.81294964028777	25693013.0	2015.0	0.0	0.0	0.35971223	0.0	0.0	0.0	0.35971223	0.0	0.0	0.0	0.0	0.0
783	46.25850340136054	45.23809523809523	37.41496598639456	25693012.0	2015.0	0.0	0.0	0.0	0.0	0.0	0.34013605	0.0	0.0	0.0	0.0	0.0	0.0
784	52.941176470588246	36.928104575163395	26.79738562091504	25693011.0	2015.0	0.0	0.0	0.0	0.0	0.0	0.0	0.0	0.0	0.0	0.0	0.0	0.0
785	49.433962264150935	36.9811320754717	31.698113207547177	25693010.0	2015.0	0.0	0.0	0.0	0.0	0.0	0.0	0.37735849000000005	0.0	0.0	0.0	0.0	0.0
786	54.276315789473685	27.631578947368425	25.0	25692915.0	2015.0	0.0	0.0	0.32894737	0.0	0.0	0.0	0.32894737	0.0	0.0	0.0	0.0	0.0
787	49.68553459119497	42.767295597484285	36.79245283018868	25671798.0	2015.0	0.0	0.0	0.0	0.0	0.0	0.0	0.62893082	0.0	0.0	0.0	0.0	0.0
788	47.653429602888096	39.350180505415175	28.519855595667863	25671797.0	2015.0	0.0	0.0	0.36101083	0.0	0.0	0.0	0.0	0.0	0.0	0.0	0.0	0.0
789	50.183150183150175	45.78754578754579	39.926739926739934	25671255.0	2015.0	0.0	0.0	0.0	0.0	0.0	0.0	0.0	0.0	0.0	0.0	0.0	0.0
790	49.66216216216216	44.25675675675675	34.45945945945947	25671254.0	2015.0	0.0	0.0	0.33783784	0.0	0.0	0.0	0.33783784	0.0	0.0	0.0	0.0	0.0
791	51.801801801801794	42.79279279279279	32.432432432432435	25671253.0	2015.0	0.0	0.0	0.0	0.0	0.0	0.0	0.0	0.0	0.0	0.0	0.45045045	0.0
792	52.30769230769231	41.153846153846146	30.384615384615394	25671252.0	2015.0	0.0	0.0	0.0	0.0	0.38461538	0.0	0.0	0.0	0.0	0.0	0.0	0.0
793	59.25925925925926	14.814814814814811	14.814814814814811	25651270.0	2015.0	0.0	0.0	0.0	0.0	0.0	0.0	0.0	0.0	0.0	0.0	0.0	0.0
794	53.98230088495576	40.117994100294986	27.72861356932154	25651247.0	2015.0	0.0	0.0	0.5899705000000001	0.0	0.0	0.0	0.29498525	0.0	0.0	0.0	0.0	0.0
795	57.049180327868854	35.08196721311475	26.885245901639337	25651246.0	2015.0	0.0	0.0	0.6557377000000001	0.0	0.0	0.0	0.32786885000000004	0.0	0.0	0.0	0.0	0.0
796	50.0	43.22033898305085	35.593220338983066	25651245.0	2015.0	0.0	0.0	0.42372881	0.0	0.0	0.0	0.0	0.0	0.0	0.0	0.0	0.0
797	58.139534883720934	20.930232558139533	16.279069767441854	25635347.0	2015.0	0.0	0.0	0.0	0.0	0.0	0.0	0.0	0.0	0.0	0.0	0.0	0.0
798	53.92857142857143	42.50000000000001	29.285714285714285	25629742.0	2015.0	0.0	0.0	0.0	0.0	0.0	0.0	0.0	0.0	0.0	0.0	0.0	0.0
799	55.290102389078505	33.44709897610922	31.05802047781569	25629741.0	2015.0	0.0	0.0	0.0	0.0	0.0	0.0	0.68259386	0.0	0.0	0.0	0.0	0.0
800	46.774193548387096	39.91935483870967	35.08064516129032	25629740.0	2015.0	0.0	0.0	0.0	0.0	0.0	0.0	0.40322581	0.0	0.0	0.0	0.0	0.0
801	55.555555555555564	40.740740740740755	29.629629629629637	25629739.0	2015.0	0.0	0.0	0.41152263	0.0	0.0	0.0	0.8230452699999999	0.0	0.0	0.0	0.0	0.0
802	48.05194805194806	41.558441558441565	27.272727272727266	25629663.0	2015.0	0.0	0.0	0.0	0.0	0.0	0.0	0.0	0.0	0.0	0.0	0.0	0.0
803	52.631578947368425	34.210526315789465	31.578947368421048	25629662.0	2015.0	0.0	0.0	0.0	0.0	0.0	0.0	0.0	0.0	0.0	0.0	0.0	0.0
804	67.5	15.0	15.0	25622024.0	2015.0	0.0	0.0	0.0	0.0	0.0	0.0	0.0	0.0	0.0	0.0	0.0	0.0
805	49.28909952606635	42.18009478672986	32.22748815165876	25607427.0	2015.0	0.0	0.0	0.0	0.0	0.0	0.0	0.0	0.0	0.0	0.0	0.0	0.0
806	54.21245421245421	26.739926739926748	24.17582417582417	25607243.0	2015.0	0.0	0.0	0.0	0.0	0.0	0.0	2.1978022	0.0	0.0	0.0	0.0	0.0
807	53.0232558139535	32.09302325581396	26.511627906976738	25587948.0	2015.0	0.0	0.0	0.0	0.0	0.0	0.0	0.0	0.0	0.0	0.0	0.0	0.0
808	50.643776824034326	35.622317596566525	28.326180257510728	25564897.0	2015.0	0.0	0.0	0.42918455000000005	0.0	0.0	0.0	0.42918455000000005	0.0	0.0	0.0	0.0	0.0
809	40.090090090090094	46.846846846846844	31.53153153153153	25564734.0	2015.0	0.0	0.0	0.0	0.0	0.0	0.0	0.0	0.0	0.0	0.0	0.0	0.0
810	47.22222222222222	40.740740740740755	28.70370370370371	25551525.0	2015.0	0.9259259300000001	0.0	0.0	0.0	0.0	0.0	0.0	0.0	0.0	0.0	0.0	0.0
811	49.779735682819386	40.08810572687225	31.71806167400881	25551524.0	2015.0	0.0	0.0	0.88105727	0.0	0.0	0.0	0.0	0.0	0.0	0.0	0.0	0.0
812	49.116607773851605	37.10247349823321	33.56890459363959	25517706.0	2014.0	0.0	0.0	0.0	0.0	0.0	0.0	0.7067137800000001	0.0	0.0	0.0	0.0	0.0
813	44.02985074626866	47.38805970149254	40.29850746268657	25517348.0	2015.0	0.0	0.0	0.37313433	0.0	0.0	0.0	0.37313433	0.0	0.0	0.0	0.0	0.0
814	48.339483394833955	40.959409594095945	28.78228782287823	25495490.0	2015.0	0.0	0.0	0.36900369	0.0	0.0	0.0	0.73800738	0.0	0.0	0.0	0.0	0.0
815	51.590106007067135	39.92932862190812	34.98233215547704	25494269.0	2014.0	0.0	0.0	0.0	0.0	0.0	0.0	0.0	0.0	0.0	0.0	0.0	0.0
816	54.54545454545455	39.73063973063972	33.33333333333334	25493974.0	2014.0	0.0	0.0	0.67340067	0.0	0.0	0.0	0.33670034	0.0	0.0	0.0	0.0	0.0
817	50.204081632653065	40.81632653061224	35.91836734693878	25482425.0	2015.0	0.0	0.0	0.0	0.0	0.0	0.0	1.63265306	0.0	0.0	0.0	0.0	0.0
818	45.907473309608534	41.637010676156585	32.74021352313167	25482239.0	2015.0	0.0	0.0	0.0	0.0	0.0	0.0	0.0	0.0	0.0	0.0	0.0	0.0
819	47.21030042918455	41.63090128755365	35.622317596566525	25482145.0	2015.0	0.0	0.0	0.0	0.0	0.0	0.0	0.42918455000000005	0.0	0.0	0.0	0.0	0.0
820	50.35971223021583	37.410071942446045	33.81294964028777	25470695.0	2014.0	0.0	0.0	0.0	0.0	0.0	0.0	0.0	0.0	0.0	0.0	0.0	0.0
821	45.914396887159526	43.190661478599225	35.01945525291829	25470694.0	2014.0	0.0	0.0	0.0	0.0	0.0	0.0	0.38910506	0.0	0.0	0.0	0.0	0.0
822	51.72413793103448	39.6551724137931	28.01724137931035	25470569.0	2014.0	0.0	0.0	0.0	0.0	0.0	0.0	0.0	0.0	0.0	0.0	0.0	0.0
823	49.20634920634921	44.84126984126985	28.96825396825396	25426838.0	2014.0	0.0	0.0	0.0	0.0	0.0	0.0	0.0	0.0	0.0	0.0	0.0	0.0
824	52.24489795918368	41.632653061224495	30.204081632653054	25426837.0	2014.0	0.0	0.0	0.0	0.0	0.0	0.0	0.0	0.0	0.0	0.0	0.0	0.0
825	62.5	19.791666666666657	14.583333333333346	25426836.0	2014.0	0.0	0.0	0.0	0.0	0.0	0.0	0.0	0.0	0.0	0.0	0.0	0.0
826	43.190661478599225	49.416342412451364	39.68871595330739	25426834.0	2014.0	0.0	0.0	0.0	0.0	0.0	0.0	0.38910506	0.0	0.0	0.0	0.0	0.0
827	50.84175084175085	37.03703703703704	26.26262626262627	25415807.0	2015.0	0.33670034	0.0	0.33670034	0.0	0.0	0.0	0.33670034	0.0	0.0	0.0	0.0	0.0
828	54.464285714285715	36.30952380952381	27.97619047619048	25415805.0	2015.0	0.0	0.0	0.0	0.0	0.0	0.0	0.5952381000000001	0.0	0.0	0.0	0.0	0.0
829	53.76344086021506	40.86021505376344	35.483870967741936	25409372.0	2014.0	0.35842294	0.0	0.0	0.0	0.0	0.0	0.0	0.0	0.0	0.0	0.0	0.0
830	53.94736842105264	39.144736842105274	29.93421052631578	25409371.0	2014.0	0.0	0.0	0.32894737	0.0	0.0	0.0	0.65789474	0.0	0.0	0.0	0.0	0.0
831	43.388429752066116	45.45454545454546	32.64462809917356	25409260.0	2014.0	0.0	0.0	0.0	0.0	0.0	0.0	0.0	0.0	0.0	0.0	0.0	0.0
832	58.36298932384342	32.38434163701068	23.84341637010677	25405392.0	2014.0	0.0	0.0	0.35587189	0.0	0.0	0.0	0.35587189	0.0	0.0	0.0	0.0	0.0
833	54.088050314465406	31.132075471698123	24.21383647798741	25405390.0	2014.0	0.0	0.0	0.62893082	0.0	0.0	0.0	0.31446541	0.0	0.0	0.0	0.0	0.0
834	43.08300395256917	47.4308300395257	34.387351778656125	25404125.0	2014.0	0.0	0.0	0.0	0.0	0.0	0.0	0.39525692000000007	0.0	0.0	0.0	0.0	0.0
835	53.01587301587302	41.26984126984127	31.42857142857143	25399733.0	2014.0	0.0	0.0	0.31746032	0.0	0.0	0.0	0.31746032	0.0	0.0	0.0	0.0	0.0
836	49.07063197026022	44.981412639405214	35.315985130111535	25399731.0	2014.0	0.0	0.0	0.37174721000000005	0.0	0.0	0.0	0.7434944200000001	0.0	0.0	0.0	0.0	0.0
837	46.153846153846146	42.49084249084249	31.868131868131872	25399658.0	2014.0	0.0	0.0	0.0	0.0	0.0	0.0	0.36630037	0.0	0.0	0.0	0.0	0.0
838	48.63813229571985	41.24513618677042	33.85214007782102	25399552.0	2015.0	0.0	0.0	0.38910506	0.0	0.0	0.0	0.38910506	0.0	0.0	0.0	0.0	0.0
839	52.016129032258064	37.5	32.25806451612904	25399551.0	2015.0	0.0	0.0	0.0	0.0	0.0	0.0	0.40322581	0.0	0.0	0.0	0.0	0.0
840	52.4390243902439	34.14634146341463	28.45528455284553	25397608.0	2015.0	0.0	0.0	0.40650407000000005	0.0	0.0	0.0	1.2195122	0.0	0.0	0.0	0.0	0.0
841	44.62151394422311	44.62151394422311	29.083665338645414	25394321.0	2014.0	0.0	0.0	0.0	0.39840637	0.39840637	0.0	0.0	0.0	0.0	0.0	0.0	0.0
842	59.45945945945946	29.72972972972973	27.02702702702703	25390756.0	2014.0	0.0	0.0	0.0	0.0	0.0	0.0	0.0	0.0	0.0	0.0	0.0	0.0
843	54.28571428571429	37.142857142857146	37.142857142857146	25390747.0	2014.0	0.0	0.0	0.0	0.0	0.0	0.0	0.0	0.0	0.0	0.0	0.0	0.0
844	58.97435897435898	30.76923076923077	17.948717948717952	25390746.0	2014.0	0.0	0.0	0.0	0.0	0.0	0.0	0.0	0.0	0.0	0.0	0.0	0.0
845	60.0	30.0	27.5	25390743.0	2014.0	0.0	0.0	0.0	0.0	0.0	0.0	0.0	0.0	0.0	0.0	0.0	0.0
846	54.28571428571429	28.57142857142857	25.71428571428571	25390741.0	2014.0	0.0	0.0	0.0	0.0	0.0	0.0	0.0	0.0	0.0	0.0	0.0	0.0
847	40.77669902912622	45.631067961165044	36.89320388349514	25390740.0	2014.0	0.97087379	0.0	0.0	0.0	0.0	0.0	0.0	0.0	0.0	0.0	0.0	0.0
848	43.24324324324325	24.324324324324326	21.621621621621628	25390739.0	2014.0	0.0	0.0	0.0	0.0	0.0	0.0	0.0	0.0	0.0	0.0	0.0	0.0
849	48.57142857142858	20.0	20.0	25390738.0	2014.0	0.0	0.0	0.0	0.0	0.0	0.0	0.0	0.0	0.0	0.0	0.0	0.0
850	46.61354581673307	44.223107569721115	34.66135458167331	25390462.0	2014.0	0.0	0.0	0.0	0.39840637	0.0	0.0	0.0	0.0	0.0	0.0	0.0	0.0
851	56.73076923076921	31.73076923076923	26.92307692307693	25390460.0	2014.0	0.0	0.0	0.0	0.0	0.0	0.0	0.0	0.0	0.0	0.0	0.0	0.0
852	51.111111111111114	40.44444444444445	32.0	25386897.0	2014.0	0.0	0.0	0.0	0.0	0.0	0.0	0.0	0.0	0.0	0.0	0.0	0.0
853	48.828125	39.0625	33.203125	25386767.0	2014.0	0.0	0.0	0.0	0.0	0.0	0.0	0.390625	0.0	0.0	0.0	0.0	0.0
854	55.144032921810705	36.21399176954733	30.864197530864207	25372658.0	2015.0	0.0	0.0	0.0	0.0	0.0	0.0	0.41152263	0.0	0.0	0.0	0.0	0.0
855	43.75	41.911764705882355	38.970588235294116	25372088.0	2014.0	0.0	0.0	1.10294118	0.0	0.0	0.0	0.36764706	0.0	0.0	0.0	0.0	0.0
856	51.80722891566265	42.57028112449799	36.54618473895582	25372087.0	2014.0	0.0	0.0	0.0	0.0	0.0	0.0	0.0	0.0	0.0	0.0	0.0	0.0
857	51.535836177474394	38.56655290102389	31.740614334470987	25372086.0	2014.0	0.0	0.0	0.68259386	0.0	0.0	0.0	0.68259386	0.0	0.0	0.0	0.0	0.0
858	54.339622641509436	31.320754716981146	26.79245283018868	25372085.0	2014.0	0.0	0.0	0.0	0.0	0.0	0.0	0.37735849000000005	0.0	0.0	0.0	0.0	0.0
859	54.814814814814824	33.70370370370369	23.70370370370371	25365753.0	2015.0	0.0	0.0	0.0	0.0	0.0	0.0	0.37037037	0.0	0.0	0.0	0.0	0.0
860	55.849056603773576	32.075471698113205	30.566037735849065	25354105.0	2014.0	0.0	0.37735849000000005	0.0	0.0	0.0	0.0	0.37735849000000005	0.0	0.0	0.0	0.0	0.0
861	52.32558139534883	31.395348837209298	27.90697674418605	25354104.0	2014.0	0.0	0.0	0.0	0.0	0.0	0.0	0.0	0.0	0.0	0.0	0.0	0.0
862	54.16666666666667	41.66666666666666	33.71212121212122	25354103.0	2014.0	0.0	0.0	0.0	0.0	0.0	0.37878788	0.37878788	0.0	0.0	0.0	0.0	0.0
863	53.20754716981133	35.09433962264151	27.9245283018868	25353969.0	2014.0	0.0	0.0	0.0	0.0	0.0	0.0	0.0	0.0	0.0	0.0	0.0	0.0
864	60.0	25.0	25.0	25353968.0	2014.0	0.0	0.0	0.0	0.0	0.0	0.0	0.0	0.0	2.5	0.0	0.0	0.0
865	56.4102564102564	20.51282051282051	17.948717948717952	25353967.0	2014.0	0.0	0.0	0.0	0.0	0.0	0.0	0.0	0.0	0.0	0.0	0.0	0.0
866	45.41062801932368	41.545893719806756	28.98550724637681	25337750.0	2014.0	0.0	0.0	0.0	0.0	0.0	0.0	0.48309179	0.0	0.0	0.0	0.0	0.0
867	52.5179856115108	35.25179856115108	30.575539568345324	25337749.0	2014.0	0.0	0.0	0.0	0.0	0.0	0.0	0.35971223	0.0	0.0	0.0	0.0	0.0
868	51.282051282051285	39.10256410256411	34.615384615384606	25337748.0	2014.0	0.0	0.0	0.0	0.0	0.0	0.0	0.6410256400000001	0.0	0.0	0.0	0.0	0.0
869	53.19148936170214	36.87943262411347	30.49645390070921	25337633.0	2014.0	0.0	0.0	0.0	0.0	0.0	0.0	0.0	0.0	0.0	0.0	0.0	0.0
870	52.107279693486596	32.95019157088123	31.417624521072803	25317871.0	2014.0	0.0	0.0	0.0	0.0	0.0	0.0	0.0	0.0	0.0	0.0	0.0	0.0
871	48.22134387351779	45.0592885375494	35.573122529644266	25317870.0	2014.0	0.0	0.0	0.0	0.0	0.0	0.0	0.0	0.0	0.0	0.0	0.0	0.0
872	54.243542435424345	32.84132841328413	25.461254612546128	25317743.0	2014.0	0.0	0.0	0.0	0.0	0.0	0.0	0.0	0.0	0.0	0.0	0.0	0.0
873	39.77272727272727	44.31818181818182	35.22727272727273	25295501.0	2014.0	0.0	0.0	0.0	0.0	0.0	0.0	0.0	0.0	0.0	0.0	0.0	1.13636364
874	49.350649350649356	41.99134199134199	34.19913419913419	25295500.0	2014.0	0.0	0.0	0.0	0.0	0.0	0.0	0.0	0.0	0.0	0.0	0.0	0.0
875	60.714285714285715	32.14285714285714	29.017857142857142	25272316.0	2014.0	0.0	0.0	0.44642856999999997	0.0	0.0	0.0	0.8928571399999999	0.0	0.0	0.0	0.0	0.0
876	54.14847161572053	31.004366812227058	28.820960698689962	25271604.0	2014.0	0.0	0.0	0.0	0.0	0.0	0.0	0.0	0.0	0.0	0.0	0.0	0.0
877	53.33333333333334	35.087719298245624	28.421052631578945	25271603.0	2014.0	0.0	0.0	0.0	0.0	0.0	0.0	0.35087719	0.0	0.35087719	0.0	0.0	0.0
878	56.13382899628253	33.08550185873605	25.650557620817853	25271602.0	2014.0	0.0	0.0	0.37174721000000005	0.0	0.0	0.0	0.37174721000000005	0.0	0.0	0.0	0.0	0.0
879	57.74058577405858	34.309623430962354	30.54393305439331	25271389.0	2014.0	0.0	0.0	1.2552301300000002	0.0	0.0	0.0	0.41841004	0.0	0.0	0.0	0.0	0.0
880	53.435114503816784	38.93129770992366	31.679389312977108	25270275.0	2014.0	0.0	0.0	0.0	0.0	0.0	0.0	0.38167939	0.0	0.0	0.0	0.0	0.0
881	52.15686274509804	40.784313725490186	35.29411764705883	25265494.0	2014.0	0.0	0.0	0.78431373	0.0	0.0	0.0	0.39215686000000005	0.0	0.0	0.0	0.0	0.0
882	53.488372093023266	33.720930232558146	29.45736434108527	25265492.0	2014.0	0.0	0.0	0.0	0.0	0.0	0.0	0.3875969	0.0	0.0	0.0	0.0	0.0
883	46.57534246575342	45.205479452054796	32.42009132420091	25264305.0	2014.0	0.456621	0.0	0.0	0.456621	0.0	0.0	0.0	0.0	0.0	0.0	0.0	0.0
884	56.22641509433962	33.9622641509434	29.05660377358491	25251616.0	2014.0	0.0	0.0	0.37735849000000005	0.0	0.0	0.0	0.7547169800000001	0.0	0.0	0.0	0.0	0.0
885	51.470588235294116	34.55882352941177	28.308823529411768	25244186.0	2014.0	0.0	0.0	0.0	0.0	0.0	0.0	0.0	0.0	0.0	0.0	0.0	0.0
886	56.82539682539682	37.142857142857146	31.42857142857143	25234206.0	2014.0	0.0	0.0	0.31746032	0.0	0.0	0.0	0.31746032	0.0	0.0	0.0	0.0	0.0
887	46.30872483221477	44.29530201342282	40.604026845637584	25229916.0	2014.0	0.0	0.0	0.33557047	0.0	0.0	0.0	0.0	0.0	0.0	0.0	0.0	0.0
888	48.72881355932204	45.33898305084746	32.203389830508485	25207766.0	2014.0	0.0	0.0	0.0	0.0	0.0	0.0	0.0	0.0	0.0	0.0	0.0	0.0
889	49.65986394557822	39.795918367346935	30.61224489795919	25199060.0	2014.0	0.0	0.0	0.34013605	0.0	0.0	0.0	0.34013605	0.0	0.0	0.0	0.0	0.0
890	50.33112582781458	39.735099337748345	30.79470198675497	25199059.0	2014.0	0.0	0.0	0.0	0.0	0.0	0.0	0.33112583	0.0	0.0	0.0	0.0	0.0
891	52.76872964169381	34.20195439739415	28.013029315960907	25196020.0	2014.0	0.0	0.0	0.32573290000000005	0.0	0.0	0.0	0.32573290000000005	0.0	0.0	0.0	0.0	0.0
892	56.862745098039206	39.607843137254896	22.35294117647058	25184864.0	2014.0	0.0	0.0	0.0	0.0	0.0	0.0	0.0	0.0	0.0	0.0	0.0	0.0
893	44.48979591836735	44.89795918367348	35.102040816326536	25184863.0	2014.0	0.0	0.0	0.40816326999999997	0.0	0.0	0.0	0.81632653	0.0	0.0	0.0	0.0	0.0
894	46.21513944223107	46.21513944223107	39.04382470119522	25184862.0	2014.0	0.0	0.0	0.0	0.0	0.0	0.0	0.39840637	0.0	0.0	0.0	0.0	0.0
895	36.397058823529406	54.779411764705884	41.17647058823529	25184630.0	2014.0	0.0	0.0	0.0	0.0	0.0	0.0	0.36764706	0.0	0.0	0.0	0.0	0.0
896	44.78260869565217	37.82608695652174	29.565217391304344	25178809.0	2014.0	0.0	0.0	1.7391304300000001	0.0	0.0	0.0	0.8695652200000001	0.0	0.0	0.0	0.0	0.0
897	56.95067264573991	33.18385650224215	26.90582959641256	25176395.0	2014.0	0.0	0.0	0.0	0.0	0.0	0.0	0.8968609900000001	0.0	0.0	0.0	0.0	0.0
898	57.421875	34.375	23.4375	25176289.0	2014.0	0.0	0.0	0.390625	0.0	0.0	0.0	1.171875	0.0	0.0	0.0	0.0	0.0
899	56.81818181818182	37.337662337662344	28.246753246753244	25176136.0	2014.0	0.0	0.0	0.64935065	0.0	0.0	0.0	0.97402597	0.0	0.0	0.0	0.0	0.0
900	58.36575875486381	33.85214007782102	30.739299610894946	25176015.0	2014.0	0.0	0.0	0.0	0.0	0.0	0.0	0.77821012	0.0	0.0	0.0	0.0	0.0
901	53.237410071942456	38.84892086330935	30.2158273381295	25175921.0	2014.0	0.0	0.0	0.0	0.0	0.0	0.0	0.0	0.0	0.0	0.0	0.0	0.0
902	47.6	45.2	36.8	25162889.0	2014.0	0.0	0.0	0.0	0.0	0.0	0.0	0.0	0.0	0.0	0.0	0.0	0.0
903	55.63636363636363	41.09090909090909	27.63636363636364	25162888.0	2014.0	0.0	0.0	0.0	0.0	0.0	0.0	0.0	0.0	0.0	0.0	0.0	0.0
904	51.13636363636363	34.09090909090909	25.378787878787875	25162887.0	2014.0	0.0	0.0	0.0	0.0	0.0	0.0	0.0	0.0	0.0	0.0	0.0	0.0
905	51.111111111111114	34.81481481481481	27.40740740740741	25162886.0	2014.0	0.0	0.0	0.0	0.0	0.0	0.0	0.0	0.0	0.0	0.0	0.0	0.0
906	47.16157205240175	37.99126637554585	26.637554585152827	25140959.0	2014.0	0.0	0.0	0.0	0.0	0.0	0.0	0.0	0.0	0.0	0.0	0.0	0.0
907	53.81818181818182	40.36363636363637	30.18181818181817	25140957.0	2014.0	0.0	0.0	0.0	0.0	0.0	0.0	0.36363636000000005	0.0	0.0	0.0	0.0	0.0
908	59.54198473282442	30.534351145038162	22.90076335877864	25140956.0	2014.0	0.0	0.0	0.0	0.0	0.0	0.0	0.76335878	0.0	0.0	0.0	0.0	0.0
909	57.894736842105274	23.68421052631578	18.421052631578945	25119625.0	2014.0	0.0	0.0	0.0	0.0	0.0	0.0	0.0	0.0	0.0	0.0	0.0	0.0
910	41.17647058823529	50.0	44.11764705882353	25119624.0	2014.0	0.0	0.0	0.0	0.0	0.0	0.0	0.0	0.0	0.0	0.0	0.0	0.0
911	59.45945945945946	24.324324324324326	13.513513513513516	25119613.0	2014.0	0.0	0.0	0.0	0.0	0.0	0.0	0.0	0.0	0.0	0.0	0.0	0.0
912	61.36363636363637	22.72727272727273	22.72727272727273	25119612.0	2014.0	0.0	0.0	0.0	0.0	0.0	0.0	0.0	0.0	0.0	0.0	0.0	0.0
913	62.06896551724138	24.13793103448276	13.793103448275874	25119611.0	2014.0	0.0	0.0	0.0	0.0	0.0	0.0	0.0	0.0	0.0	0.0	0.0	0.0
914	73.40425531914894	14.893617021276595	12.7659574468085	25119610.0	2014.0	0.0	0.0	0.0	0.0	0.0	0.0	1.06382979	0.0	0.0	0.0	0.0	0.0
915	53.71621621621622	43.918918918918905	32.770270270270274	25119608.0	2014.0	0.0	0.0	0.0	0.0	0.0	0.0	0.0	0.0	0.0	0.0	0.0	0.0
916	50.68027210884354	47.95918367346938	35.714285714285715	25119607.0	2014.0	0.0	0.0	0.0	0.0	0.0	0.0	0.0	0.0	0.0	0.0	0.0	0.0
917	50.77519379844962	40.31007751937985	25.193798449612398	25119606.0	2014.0	0.0	0.0	0.0	0.0	0.0	0.0	0.0	0.0	0.0	0.0	0.0	0.0
918	42.42424242424242	39.39393939393939	27.272727272727266	25119605.0	2014.0	3.0303030300000002	0.0	0.0	0.0	0.0	0.0	0.0	0.0	0.0	0.0	0.0	0.0
919	41.02564102564102	25.64102564102564	25.64102564102564	25119604.0	2014.0	0.0	0.0	0.0	0.0	0.0	0.0	0.0	0.0	0.0	0.0	0.0	0.0
920	59.735973597359745	32.34323432343234	29.70297029702971	25099578.0	2014.0	0.0	0.0	0.330033	0.0	0.0	0.0	0.0	0.0	0.0	0.0	0.0	0.0
921	43.70078740157479	39.37007874015747	33.07086614173228	25099577.0	2014.0	0.0	0.0	0.0	0.0	0.0	0.0	0.0	0.0	0.0	0.0	0.0	0.0
922	41.06463878326996	36.12167300380228	30.798479087452463	25099576.0	2014.0	0.0	0.0	0.0	0.0	0.0	0.0	0.0	0.0	0.0	0.0	0.0	0.0
923	60.60606060606061	36.36363636363637	26.51515151515152	25099575.0	2014.0	0.0	0.0	0.0	0.0	0.0	0.0	0.0	0.0	0.0	0.0	0.0	0.0
924	50.787401574803155	40.5511811023622	35.826771653543304	25075835.0	2014.0	0.0	0.0	0.0	0.0	0.0	0.0	0.7874015700000001	0.0	0.0	0.0	0.0	0.0
925	45.59386973180077	38.697318007662844	28.35249042145594	25075834.0	2014.0	0.0	0.0	0.0	0.0	0.0	0.0	0.0	0.0	0.0	0.0	0.0	0.38314176
926	50.214592274678104	36.909871244635205	23.60515021459227	25075833.0	2014.0	0.0	0.0	0.0	0.0	0.0	0.0	0.42918455000000005	0.0	0.0	0.0	0.0	0.0
927	56.5359477124183	34.640522875817	29.411764705882355	25054717.0	2014.0	0.0	0.0	0.0	0.0	0.0	0.0	0.0	0.0	0.0	0.0	0.0	0.0
928	42.47104247104247	44.4015444015444	32.818532818532816	25054716.0	2014.0	0.0	0.0	0.0	0.0	0.0	0.0	0.38610039	0.0	0.0	0.0	0.0	0.0
929	44.656488549618324	50.0	29.770992366412216	25029335.0	2014.0	0.0	0.0	0.0	0.0	0.0	0.0	0.0	0.0	0.0	0.38167939	0.0	0.0
930	50.3012048192771	39.156626506024104	30.72289156626507	25014687.0	2014.0	0.0	0.0	0.30120482000000004	0.0	0.0	0.0	0.30120482000000004	0.0	0.0	0.0	0.0	0.0
931	41.389728096676734	48.03625377643505	38.06646525679759	25014686.0	2014.0	0.0	0.0	0.6042296100000001	0.0	0.0	0.0	0.3021148	0.0	0.0	0.0	0.0	0.0
932	59.6969696969697	26.66666666666667	19.39393939393939	25007392.0	2014.0	0.0	0.0	0.0	0.0	0.0	0.0	0.0	0.0	0.0	0.0	0.0	0.0
933	59.51417004048583	29.1497975708502	25.10121457489879	25006720.0	2014.0	0.0	0.0	0.8097166000000001	0.0	0.0	0.0	0.40485830000000006	0.0	0.0	0.0	0.0	0.0
934	51.02639296187683	36.65689149560117	27.85923753665689	25006719.0	2014.0	0.0	0.0	0.0	0.0	0.0	0.0	0.0	0.0	0.0	0.0	0.0	0.0
935	55.363321799307954	27.33564013840831	23.529411764705888	25006718.0	2014.0	0.0	0.0	0.69204152	0.0	0.0	0.0	0.34602076	0.0	0.0	0.0	0.0	0.0
936	54.64684014869889	31.226765799256512	24.53531598513011	24988556.0	2014.0	0.0	0.0	0.0	0.0	0.0	0.0	0.37174721000000005	0.0	0.0	0.0	0.0	0.0
937	51.66666666666666	36.25000000000001	30.0	24988555.0	2014.0	0.0	0.0	0.8333333300000001	0.0	0.0	0.0	0.8333333300000001	0.0	0.0	0.0	0.0	0.0
938	50.0	23.529411764705888	23.529411764705888	24988299.0	2014.0	0.0	0.0	0.0	0.0	0.0	0.0	0.0	0.0	0.0	0.0	0.0	0.0
939	44.488188976377955	42.51968503937008	33.07086614173228	24963568.0	2014.0	0.0	0.0	0.0	0.0	0.0	0.0	0.0	0.0	0.0	0.0	0.0	0.0
940	48.497854077253216	38.626609442060094	29.613733905579394	24963567.0	2014.0	0.0	0.0	0.0	0.0	0.0	0.0	0.42918455000000005	0.0	0.0	0.0	0.0	0.0
941	48.93617021276596	37.5886524822695	29.432624113475185	24963566.0	2014.0	0.0	0.0	0.0	0.0	0.0	0.0	0.35460993	0.0	0.0	0.0	0.0	0.0
942	55.483870967741936	33.22580645161291	27.096774193548388	24941178.0	2014.0	0.0	0.0	0.32258065	0.0	0.0	0.0	0.0	0.0	0.0	0.0	0.0	0.0
943	54.84764542936288	34.34903047091413	28.808864265927983	24941177.0	2014.0	0.0	0.0	0.0	0.0	0.0	0.0	0.0	0.0	0.0	0.0	0.0	0.0
944	44.70588235294117	45.49019607843139	35.68627450980392	24941082.0	2014.0	0.0	0.0	0.0	0.0	0.0	0.0	0.0	0.0	0.0	0.0	0.0	0.0
945	48.79032258064516	42.74193548387096	32.66129032258065	24941081.0	2014.0	0.0	0.0	0.0	0.0	0.0	0.0	0.0	0.0	0.0	0.0	0.0	0.0
946	56.62650602409639	33.73493975903614	26.506024096385545	24918394.0	2014.0	0.0	0.0	0.0	0.0	0.0	0.0	0.0	0.0	0.0	0.0	0.0	0.0
947	54.251012145748994	37.24696356275303	28.74493927125507	24918373.0	2014.0	0.0	0.0	0.0	0.0	0.0	0.0	0.40485830000000006	0.0	0.0	0.0	0.0	0.0
948	50.694444444444436	39.236111111111114	31.944444444444446	24918372.0	2014.0	0.0	0.0	0.69444444	0.0	0.0	0.0	0.69444444	0.0	0.0	0.0	0.0	0.0
949	53.20512820512821	41.02564102564102	32.05128205128205	24918371.0	2014.0	0.0	0.0	0.6410256400000001	0.0	0.0	0.0	0.32051282000000003	0.0	0.0	0.0	0.0	0.0
950	51.40845070422535	38.380281690140855	32.74647887323944	24897083.0	2014.0	0.0	0.0	0.0	0.0	0.0	0.0	0.7042253500000001	0.0	0.0	0.0	0.0	0.0
951	51.79856115107914	35.25179856115108	28.77697841726618	24897082.0	2014.0	0.0	0.0	0.0	0.0	0.0	0.0	0.71942446	0.0	0.0	0.0	0.0	0.0
952	42.056074766355145	40.186915887850475	30.8411214953271	24896819.0	2014.0	0.0	0.0	0.0	0.0	0.0	0.0	0.0	0.0	0.0	0.0	0.0	0.0
953	59.633027522935784	33.02752293577981	28.440366972477065	24896817.0	2014.0	0.0	0.0	0.0	0.0	0.0	0.0	0.0	0.0	0.0	0.0	0.0	0.0
954	50.36764705882353	42.647058823529406	31.985294117647058	24881730.0	2014.0	0.0	0.0	0.0	0.0	0.0	0.0	0.0	0.0	0.0	0.0	0.0	0.0
955	51.102941176470594	38.23529411764706	32.72058823529412	24881631.0	2014.0	0.0	0.0	0.0	0.0	0.0	0.0	0.36764706	0.0	0.0	0.0	0.0	0.0
956	47.13114754098361	44.67213114754098	29.508196721311478	24881463.0	2014.0	0.0	0.0	0.0	0.0	0.0	0.0	0.40983607000000005	0.0	0.0	0.0	0.0	0.0
957	49.58333333333334	40.833333333333336	35.41666666666666	24869598.0	2014.0	0.0	0.0	0.0	0.41666667	0.0	0.0	0.0	0.0	0.0	0.0	0.0	0.0
958	39.92248062015504	48.44961240310078	28.68217054263566	24848981.0	2014.0	0.3875969	0.0	0.0	0.0	0.0	0.0	0.0	0.0	0.0	0.0	0.0	0.0
959	51.39442231075697	43.027888446215144	27.49003984063745	24846652.0	2014.0	0.0	0.0	0.39840637	0.0	0.0	0.0	0.39840637	0.0	0.0	0.0	0.0	0.0
960	55.852842809364546	38.12709030100334	28.76254180602007	24836312.0	2014.0	0.0	0.0	0.66889632	0.0	0.0	0.0	0.33444816	0.0	0.0	0.0	0.0	0.0
961	55.47169811320754	36.60377358490566	27.9245283018868	24836310.0	2014.0	0.0	0.0	0.7547169800000001	0.0	0.0	0.0	0.37735849000000005	0.0	0.0	0.0	0.0	0.0
962	53.846153846153854	36.92307692307693	26.153846153846146	24836309.0	2014.0	0.0	0.0	1.5384615400000001	0.0	0.0	0.0	0.51282051	0.0	0.0	0.0	0.0	0.0
963	57.309941520467845	33.33333333333334	25.438596491228072	24836125.0	2014.0	0.0	0.0	0.0	0.0	0.0	0.0	0.29239766	0.0	0.0	0.0	0.0	0.0
964	54.339622641509436	35.8490566037736	26.79245283018868	24835849.0	2014.0	0.0	0.0	0.37735849000000005	0.0	0.0	0.0	0.37735849000000005	0.0	0.0	0.0	0.0	0.0
965	43.78109452736319	47.263681592039795	34.328358208955216	24827035.0	2014.0	0.0	0.0	0.0	0.49751244	0.0	0.0	0.0	0.49751244	0.0	0.0	0.0	0.0
966	53.254437869822475	34.31952662721893	29.881656804733726	24827034.0	2014.0	0.0	0.0	0.0	0.0	0.0	0.0	0.0	0.0	0.0	0.0	0.0	0.0
967	53.284671532846716	43.065693430656935	29.56204379562044	24806160.0	2014.0	0.0	0.0	0.0	0.0	0.0	0.0	0.0	0.0	0.0	0.0	0.0	0.0
968	52.20588235294117	39.70588235294118	31.985294117647058	24806159.0	2014.0	0.36764706	0.0	0.73529412	0.0	0.0	0.0	0.36764706	0.0	0.0	0.0	0.0	0.0
969	49.264705882352935	44.485294117647065	31.985294117647058	24795201.0	2014.0	0.0	0.0	0.0	0.0	0.0	0.0	0.36764706	0.0	0.0	0.0	0.0	0.0
970	52.29681978798587	36.74911660777384	28.26855123674912	24795200.0	2014.0	0.0	0.0	0.0	0.0	0.0	0.0	0.35335689000000003	0.0	0.0	0.0	0.0	0.0
971	45.90909090909091	42.27272727272727	31.36363636363636	24795142.0	2014.0	0.0	0.0	0.0	0.0	0.0	0.0	0.4545454500000001	0.0	0.0	0.0	0.0	0.0
972	51.985559566787	41.155234657039706	29.602888086642594	24785206.0	2014.0	0.0	0.0	0.0	0.0	0.0	0.0	0.0	0.0	0.0	0.0	0.0	0.0
973	44.88188976377953	41.73228346456693	30.708661417322826	24738669.0	2014.0	0.0	0.0	0.0	0.0	0.0	0.0	0.0	0.0	0.0	0.0	0.0	0.0
974	51.64835164835165	41.75824175824175	31.13553113553114	24738668.0	2014.0	0.0	0.0	0.0	0.0	0.0	0.0	0.0	0.0	0.0	0.0	0.0	0.0
975	52.127659574468076	28.723404255319156	23.40425531914893	24738640.0	2014.0	0.0	0.0	0.0	0.0	0.0	0.0	0.0	0.0	0.0	0.0	0.0	0.0
976	47.32142857142857	37.5	26.78571428571429	24725239.0	2014.0	0.0	0.0	0.0	0.0	0.0	0.0	0.44642856999999997	0.0	0.0	0.0	0.0	0.0
977	49.2	37.2	28.0	24725238.0	2014.0	0.0	0.0	0.0	0.0	0.0	0.0	0.4	0.0	0.0	0.0	0.0	0.0
978	52.83018867924528	37.735849056603776	30.817610062893078	24725237.0	2014.0	0.0	0.0	0.0	0.0	0.0	0.0	0.31446541	0.0	0.0	0.0	0.0	0.0
979	57.923497267759565	33.33333333333334	27.595628415300542	24720703.0	2014.0	0.0	0.0	0.0	0.0	0.0	0.0	0.54644809	0.0	0.0	0.0	0.0	0.0
980	49.812734082397	35.2059925093633	25.46816479400749	24720702.0	2014.0	0.0	0.0	0.0	0.0	0.0	0.0	0.37453184	0.0	0.0	0.0	0.0	0.0
981	54.54545454545455	36.050156739811904	32.91536050156741	24720679.0	2014.0	0.0	0.0	0.0	0.0	0.0	0.0	0.6269592500000001	0.0	0.0	0.0	0.0	0.0
982	50.43478260869565	35.21739130434783	23.043478260869566	24716681.0	2014.0	0.0	0.0	0.0	0.0	0.0	0.0	0.43478261000000007	0.0	0.0	0.0	0.0	0.0
983	45.45454545454546	41.414141414141405	27.272727272727266	24716661.0	2014.0	0.0	0.0	0.0	0.0	0.0	0.0	0.0	0.0	0.0	1.01010101	0.0	0.0
984	36.66666666666667	46.66666666666666	32.22222222222221	24693892.0	2014.0	0.0	0.0	0.0	0.0	0.0	0.0	0.0	0.0	0.0	0.0	0.0	0.0
985	58.01526717557252	36.25954198473282	23.664122137404576	24693891.0	2014.0	0.0	0.0	0.38167939	0.0	0.0	0.0	1.52671756	0.0	0.0	0.0	0.0	0.0
986	47.4903474903475	42.47104247104247	35.13513513513513	24693890.0	2014.0	0.0	0.0	0.0	0.0	0.0	0.0	0.0	0.0	0.0	0.0	0.0	0.0
987	45.34412955465586	43.7246963562753	32.388663967611336	24679061.0	2014.0	0.0	0.0	0.0	0.0	0.0	0.0	0.8097166000000001	0.0	0.0	0.0	0.0	0.0
988	55.26315789473684	39.473684210526315	27.960526315789465	24679060.0	2014.0	0.0	0.0	0.0	0.0	0.0	0.0	0.65789474	0.0	0.0	0.0	0.0	0.0
989	58.064516129032256	35.483870967741936	32.66129032258065	24678999.0	2014.0	0.0	0.0	0.80645161	0.0	0.0	0.0	0.0	0.0	0.0	0.0	0.0	0.0
990	52.50836120401338	36.789297658862864	28.09364548494983	24678979.0	2014.0	0.0	0.0	0.0	0.0	0.0	0.0	0.66889632	0.0	0.0	0.0	0.0	0.0
991	51.46443514644351	42.677824267782434	28.45188284518828	24678955.0	2014.0	0.0	0.0	0.41841004	0.0	0.0	0.0	2.09205021	0.0	0.0	0.0	0.0	0.0
992	55.859375	33.203125	25.0	24678939.0	2014.0	0.0	0.0	0.78125	0.0	0.0	0.0	0.78125	0.0	0.0	0.0	0.0	0.0
993	52.22222222222222	34.44444444444444	25.925925925925927	24678937.0	2014.0	0.0	0.0	0.0	0.0	0.0	0.0	0.37037037	0.0	0.0	0.0	0.0	0.0
994	53.125	33.33333333333334	21.875	24670168.0	2014.0	0.0	0.0	0.0	0.0	0.0	0.0	0.0	0.0	0.0	0.0	0.0	1.0416666700000001
995	50.19305019305018	41.312741312741316	29.72972972972973	24670167.0	2014.0	0.0	0.0	0.0	0.0	0.0	0.0	0.0	0.0	0.0	0.0	0.0	0.0
996	46.48829431438128	45.484949832775925	36.454849498327754	24670166.0	2014.0	0.0	0.0	0.0	0.0	0.0	0.0	0.0	0.0	0.0	0.0	0.0	0.0
997	46.564885496183216	41.984732824427475	37.404580152671755	24670165.0	2014.0	0.0	0.0	0.0	0.0	0.0	0.0	0.0	0.0	0.0	0.0	0.0	0.0
998	54.34782608695652	38.04347826086957	34.78260869565217	24645944.0	2014.0	0.0	0.0	0.72463768	0.0	0.0	0.0	0.36231884	0.0	0.0	0.0	0.0	0.0
999	51.05633802816902	39.7887323943662	32.3943661971831	24645943.0	2014.0	0.0	0.0	0.0	0.0	0.0	0.0	0.0	0.0	0.0	0.0	0.0	0.0
1000	51.90839694656489	39.31297709923665	29.770992366412216	24645942.0	2014.0	0.0	0.0	0.0	0.0	0.0	0.0	0.76335878	0.0	0.0	0.0	0.0	0.0
1001	59.032258064516135	36.451612903225815	26.77419354838709	24645848.0	2014.0	0.0	0.0	0.0	0.0	0.0	0.0	0.0	0.0	0.0	0.0	0.0	0.0
1002	51.66666666666666	35.83333333333333	28.75	24645800.0	2014.0	0.0	0.0	0.0	0.0	0.0	0.0	0.0	0.0	0.0	0.0	0.0	0.0
1003	50.0	42.767295597484285	40.25157232704403	24635773.0	2014.0	0.0	0.0	0.31446541	0.0	0.0	0.0	0.31446541	0.0	0.0	0.0	0.0	0.0
1004	59.41422594142259	35.14644351464436	26.778242677824267	24635772.0	2014.0	0.0	0.0	0.41841004	0.0	0.0	0.0	0.41841004	0.0	0.0	0.0	0.0	0.0
1005	59.33609958506224	35.26970954356847	29.875518672199178	24635770.0	2014.0	0.0	0.0	1.24481328	0.0	0.0	0.0	0.41493776000000004	0.0	0.0	0.0	0.0	0.0
1006	49.28909952606635	36.492890995260666	28.909952606635073	24620866.0	2014.0	0.0	0.0	0.47393365	0.0	0.0	0.0	0.0	0.0	0.0	0.0	0.0	0.0
1007	50.57471264367816	33.33333333333334	21.83908045977012	24597867.0	2014.0	0.0	0.0	0.0	0.0	0.0	0.0	0.0	0.0	0.0	0.0	0.0	0.0
1008	57.56457564575646	35.42435424354244	25.830258302583037	24597866.0	2014.0	0.0	0.0	0.0	0.0	0.0	0.0	0.36900369	0.0	0.0	0.0	0.0	0.0
1009	49.01960784313725	41.17647058823529	26.274509803921557	24597865.0	2014.0	0.0	0.0	0.39215686000000005	0.0	0.0	0.0	0.39215686000000005	0.0	0.0	0.0	0.0	0.0
1010	59.42028985507246	35.7487922705314	24.637681159420282	24571755.0	2014.0	0.0	0.0	0.0	0.0	0.0	0.0	0.48309179	0.0	0.0	0.0	0.0	0.0
1011	58.091286307053934	35.684647302904565	27.38589211618257	24571754.0	2014.0	0.0	0.0	0.0	0.0	0.0	0.0	0.41493776000000004	0.0	0.0	0.0	0.0	0.0
1012	53.6	38.4	29.60000000000001	24571753.0	2014.0	0.0	0.0	0.0	0.0	0.0	0.0	0.0	0.0	0.0	0.0	0.0	0.0
1013	48.290598290598275	39.74358974358975	33.76068376068376	24571752.0	2014.0	0.0	0.0	0.0	0.0	0.0	0.0	0.85470085	0.0	0.0	0.0	0.0	0.0
1014	38.07531380753139	49.37238493723849	28.45188284518828	24571724.0	2014.0	0.0	0.0	0.0	0.0	0.0	0.0	0.0	0.0	0.0	0.0	0.0	0.0
1015	45.45454545454546	43.57366771159875	31.661442006269603	24552320.0	2014.0	0.0	0.0	0.0	0.0	0.0	0.0	0.31347962	0.0	0.0	0.0	0.0	0.0
1016	43.253968253968246	41.26984126984127	30.555555555555557	24552319.0	2014.0	0.0	0.0	0.0	0.0	0.0	0.0	0.3968254	0.0	0.0	0.0	0.0	0.0
1017	52.189781021897815	36.496350364963504	29.927007299270073	24552317.0	2014.0	0.0	0.0	0.3649635	0.0	0.0	0.0	0.0	0.0	0.0	0.0	0.0	0.0
1018	43.56846473029046	43.56846473029046	34.43983402489627	24552285.0	2014.0	0.0	0.0	0.0	0.0	0.0	0.0	0.0	0.0	0.0	0.0	0.0	0.0
1019	46.99248120300753	37.96992481203007	24.436090225563923	24552284.0	2014.0	0.0	0.0	0.0	0.0	0.0	0.0	0.0	0.0	0.0	0.0	0.0	0.0
1020	49.81818181818182	41.45454545454545	32.72727272727273	24524551.0	2014.0	0.0	0.0	0.36363636000000005	0.0	0.0	0.0	0.72727273	0.0	0.0	0.0	0.0	0.0
1021	62.7906976744186	20.930232558139533	16.279069767441854	24521133.0	2014.0	0.0	0.0	0.0	0.0	0.0	0.0	0.0	0.0	0.0	0.0	0.0	0.0
1022	62.96296296296296	33.33333333333334	25.925925925925927	24521131.0	2014.0	0.0	0.0	0.0	0.0	0.0	0.0	0.0	0.0	0.0	0.0	0.0	0.0
1023	56.4102564102564	23.076923076923066	23.076923076923066	24521116.0	2014.0	0.0	0.0	0.0	0.0	0.0	0.0	0.0	0.0	0.0	0.0	0.0	0.0
1024	62.5	25.0	20.0	24521112.0	2014.0	0.0	0.0	0.0	0.0	0.0	0.0	0.0	0.0	0.0	0.0	0.0	0.0
1025	65.11627906976744	27.90697674418605	18.604651162790702	24521111.0	2014.0	0.0	0.0	0.0	0.0	0.0	0.0	0.0	0.0	0.0	0.0	0.0	0.0
1026	51.612903225806456	41.935483870967744	35.483870967741936	24521110.0	2014.0	0.0	0.0	0.0	0.0	0.0	0.0	0.0	0.0	0.0	0.0	0.0	0.0
1027	55.65610859728507	33.48416289592761	26.696832579185525	24521109.0	2014.0	0.0	0.0	0.0	0.0	0.0	0.0	0.0	0.0	0.0	0.0	0.0	0.0
1028	56.3467492260062	33.12693498452013	27.554179566563462	24521108.0	2014.0	0.0	0.0	0.0	0.0	0.0	0.0	0.30959752	0.0	0.0	0.0	0.0	0.0
1029	53.13653136531365	29.151291512915133	25.461254612546128	24521107.0	2014.0	0.0	0.0	0.0	0.0	0.0	0.0	0.36900369	0.0	0.0	0.0	0.0	0.0
1030	43.87755102040817	41.83673469387755	36.05442176870748	24521106.0	2014.0	0.0	0.0	0.68027211	0.0	0.0	0.0	0.68027211	0.0	0.0	0.0	0.0	0.0
1031	71.73913043478261	19.565217391304344	15.217391304347828	24521105.0	2014.0	0.0	0.0	0.0	0.0	0.0	0.0	0.0	0.0	0.0	0.0	0.0	0.0
1032	39.39393939393939	39.39393939393939	39.39393939393939	24521104.0	2014.0	0.0	0.0	0.0	0.0	0.0	0.0	0.0	0.0	0.0	0.0	0.0	0.0
1033	40.51724137931035	41.81034482758621	28.01724137931035	24499211.0	2014.0	0.43103448	0.0	0.0	0.0	0.0	0.0	0.0	0.0	0.0	0.0	0.0	0.0
1034	48.5207100591716	43.19526627218935	36.094674556213015	24476432.0	2014.0	0.0	0.0	0.0	0.0	0.0	0.0	0.0	0.0	0.0	0.0	0.0	0.0
1035	59.765625	32.421875	24.21875	24476431.0	2014.0	0.0	0.0	0.0	0.0	0.0	0.0	0.0	0.0	0.0	0.0	0.0	0.0
1036	48.24902723735408	45.914396887159526	38.910505836575865	24450892.0	2014.0	0.0	0.0	0.38910506	0.0	0.0	0.0	0.0	0.0	0.0	0.0	0.0	0.0
1037	45.55160142348754	44.48398576512456	35.231316725978644	24450891.0	2014.0	0.0	0.0	0.35587189	0.0	0.0	0.0	0.7117437700000001	0.0	0.0	0.0	0.0	0.0
1038	48.02867383512545	43.72759856630825	31.182795698924718	24450890.0	2014.0	0.0	0.0	0.35842294	0.0	0.0	0.0	1.07526882	0.0	0.0	0.0	0.0	0.0
1039	46.59090909090909	44.6969696969697	35.984848484848484	24450889.0	2014.0	0.0	0.0	0.37878788	0.0	0.0	0.0	0.37878788	0.0	0.0	0.0	0.0	0.0
1040	53.846153846153854	23.076923076923066	23.076923076923066	24450859.0	2014.0	0.0	0.0	0.0	0.0	0.0	0.0	0.0	0.0	0.0	0.0	0.0	0.0
1041	47.89915966386554	39.915966386554615	33.19327731092437	24450857.0	2014.0	0.0	0.0	0.42016807	0.0	0.0	0.0	0.42016807	0.0	0.0	0.0	0.0	0.0
1042	45.65217391304349	28.26086956521739	28.26086956521739	24428490.0	2014.0	0.0	0.0	0.0	0.0	0.0	0.0	0.0	0.0	0.0	0.0	0.0	0.0
1043	58.15602836879432	35.460992907801405	27.30496453900709	24428469.0	2014.0	0.0	0.0	0.0	0.0	0.0	0.0	0.0	0.0	0.0	0.0	0.0	0.35460993
1044	51.24223602484472	43.16770186335403	35.40372670807453	24428468.0	2014.0	0.0	0.0	0.0	0.0	0.0	0.0	0.6211180100000001	0.0	0.0	0.0	0.0	0.0
1045	48.78048780487804	40.41811846689895	32.404181184668985	24428467.0	2014.0	0.0	0.0	0.0	0.0	0.0	0.0	0.34843206000000004	0.0	0.0	0.0	0.0	0.0
1046	54.54545454545455	34.387351778656125	24.505928853754934	24428466.0	2014.0	0.0	0.0	0.0	0.0	0.0	0.0	0.39525692000000007	0.0	0.0	0.0	0.0	0.0
1047	47.66666666666667	38.0	30.33333333333333	24422678.0	2014.0	0.0	0.0	0.66666667	0.0	0.0	0.0	0.0	0.0	0.0	0.0	0.0	0.0
1048	52.941176470588246	39.7923875432526	36.33217993079585	24422676.0	2014.0	0.0	0.0	1.0380622800000001	0.0	0.0	0.0	1.0380622800000001	0.0	0.0	0.0	0.0	0.0
1049	51.77514792899407	39.05325443786983	35.79881656804734	24401051.0	2014.0	0.0	0.0	0.29585799	0.0	0.0	0.0	0.29585799	0.0	0.0	0.0	0.0	0.0
1050	40.31007751937985	49.224806201550386	29.45736434108527	24401050.0	2014.0	0.0	0.0	0.0	0.0	0.0	0.0	0.0	0.0	0.0	0.3875969	0.0	0.0
1051	43.40277777777778	40.625	33.33333333333334	24401022.0	2014.0	0.0	0.0	0.0	0.0	0.0	0.0	0.34722222	0.0	0.0	0.0	0.0	0.0
1052	50.43478260869565	26.08695652173914	16.52173913043478	24401020.0	2014.0	0.0	0.0	0.0	0.0	0.0	0.0	0.0	0.0	0.0	0.0	0.0	0.0
1053	54.085603112840474	27.626459143968873	26.45914396887159	24382065.0	2014.0	0.0	0.0	0.0	0.0	0.0	0.0	0.0	0.0	0.0	0.0	0.0	0.0
1054	49.49152542372881	40.33898305084745	26.77966101694915	24382064.0	2014.0	0.0	0.0	0.0	0.0	0.0	0.0	0.0	0.0	0.0	0.0	0.0	0.0
1055	56.48854961832061	32.06106870229007	27.862595419847327	24369076.0	2013.0	0.0	0.0	0.76335878	0.0	0.0	0.0	1.14503817	0.0	0.0	0.0	0.0	0.0
1056	54.512635379061365	38.26714801444043	26.71480144404332	24369049.0	2014.0	0.36101083	0.0	0.0	0.0	0.0	0.0	0.0	0.0	0.0	0.0	0.0	0.0
1057	56.854838709677416	39.11290322580645	33.064516129032256	24350950.0	2013.0	0.0	0.0	0.40322581	0.0	0.0	0.40322581	0.0	0.0	0.0	0.0	0.0	0.0
1058	45.3125	45.3125	28.90625	24350901.0	2014.0	0.0	0.0	0.0	0.390625	0.0	0.0	0.0	0.0	0.0	0.0	0.0	0.0
1059	56.42857142857143	40.35714285714286	30.714285714285715	24328444.0	2013.0	0.0	0.0	0.0	0.0	0.0	0.0	0.35714286	0.0	0.0	0.0	0.0	0.0
1060	42.40000000000001	42.8	28.0	24325359.0	2013.0	0.4	0.0	0.0	0.4	0.0	0.0	0.0	0.0	0.0	0.0	0.0	0.0
1061	43.137254901960794	48.0392156862745	35.29411764705883	24325358.0	2014.0	0.0	0.0	0.0	0.0	0.0	0.0	0.0	0.0	0.0	0.0	0.0	0.0
1062	50.751879699248114	36.466165413533844	29.69924812030075	24325356.0	2013.0	0.37593985	0.0	0.0	0.0	0.0	0.0	2.2556391000000002	0.0	0.0	0.0	0.0	0.0
1063	60.07194244604317	28.417266187050362	25.899280575539574	24304051.0	2013.0	0.0	0.0	0.0	0.0	0.0	0.0	0.0	0.0	0.0	0.0	0.0	0.0
1064	40.0	42.14285714285714	27.5	24283225.0	2013.0	0.0	0.0	0.0	0.0	0.0	0.0	0.7142857100000001	0.0	0.0	0.0	0.7142857100000001	0.0
1065	47.08333333333334	40.0	29.166666666666657	24283224.0	2013.0	0.0	0.0	0.0	0.0	0.0	0.0	0.0	0.0	0.0	0.0	0.0	0.0
1066	53.11355311355312	38.095238095238095	28.2051282051282	24283197.0	2014.0	0.0	0.0	0.0	0.0	0.0	0.0	0.36630037	0.0	0.0	0.0	0.0	0.0
1067	61.03896103896104	35.06493506493507	28.57142857142857	24256379.0	2013.0	0.0	0.0	0.43290043000000006	0.0	0.0	0.0	0.0	0.0	0.0	0.0	0.0	0.0
1068	54.243542435424345	29.88929889298892	22.87822878228782	24256377.0	2013.0	0.0	0.0	0.0	0.0	0.0	0.0	0.0	0.0	0.0	0.0	0.0	0.0
1069	51.53846153846154	38.84615384615385	32.30769230769231	24251363.0	2013.0	0.0	0.0	0.0	0.0	0.0	0.0	0.38461538	0.0	0.0	0.0	0.0	0.0
1070	57.67634854771785	33.609958506224075	27.800829875518676	24251361.0	2013.0	0.0	0.0	0.8298755200000001	0.0	0.0	0.0	0.41493776000000004	0.0	0.0	0.0	0.0	0.0
1071	55.17241379310346	34.48275862068965	30.26819923371648	24251360.0	2013.0	0.0	0.0	0.76628352	0.0	0.0	0.0	0.76628352	0.0	0.0	0.0	0.0	0.0
1072	51.44927536231884	37.31884057971014	31.15942028985508	24251359.0	2013.0	0.0	0.0	0.0	0.0	0.0	0.0	0.72463768	0.0	0.0	0.0	0.0	0.0
1073	47.843137254901954	43.92156862745098	31.372549019607845	24245566.0	2014.0	0.0	0.0	0.78431373	0.0	0.0	0.0	0.78431373	0.0	0.0	0.0	0.0	0.0
1074	59.558823529411754	29.411764705882355	24.264705882352942	24245543.0	2014.0	0.0	0.0	1.47058824	0.0	0.0	0.0	0.36764706	0.0	0.0	0.0	0.0	0.0
1075	57.5875486381323	35.79766536964981	32.295719844357976	24237006.0	2013.0	0.0	0.0	0.0	0.0	0.0	0.0	0.77821012	0.0	0.0	0.0	0.0	0.0
1076	47.368421052631575	23.68421052631578	18.421052631578945	24224640.0	2013.0	0.0	0.0	0.0	0.0	0.0	0.0	0.0	0.0	0.0	0.0	0.0	0.0
1077	53.846153846153854	23.076923076923066	23.076923076923066	24224639.0	2013.0	0.0	0.0	0.0	0.0	0.0	0.0	0.0	0.0	0.0	0.0	0.0	0.0
1078	58.82352941176471	23.529411764705888	11.764705882352944	24224627.0	2013.0	0.0	0.0	0.0	0.0	0.0	0.0	0.0	0.0	0.0	0.0	0.0	0.0
1079	50.0	41.17647058823529	32.35294117647058	24224626.0	2013.0	0.0	0.0	2.9411764700000003	0.0	0.0	0.0	0.0	0.0	0.0	0.0	0.0	0.0
1080	52.70758122743682	39.71119133574007	34.657039711191345	24224625.0	2013.0	0.0	0.0	0.0	0.0	0.0	0.0	0.36101083	0.0	0.0	0.0	0.0	0.0
1081	52.87356321839081	40.61302681992337	30.26819923371648	24224624.0	2013.0	0.0	0.0	0.0	0.0	0.0	0.0	0.0	0.0	0.0	0.0	0.0	0.0
1082	42.41245136186771	44.747081712062254	33.073929961089505	24224623.0	2013.0	0.38910506	0.0	0.0	0.38910506	0.0	0.0	0.0	0.0	0.0	0.0	0.0	0.0
1083	50.183150183150175	34.43223443223444	24.908424908424905	24224622.0	2013.0	0.0	0.0	0.0	0.0	0.0	0.0	0.36630037	0.0	0.0	0.0	0.0	0.0
1084	29.032258064516128	45.161290322580655	45.161290322580655	24224621.0	2013.0	0.0	0.0	0.0	0.0	0.0	0.0	0.0	0.0	0.0	0.0	0.0	0.0
1085	50.0	40.0	36.66666666666667	24224620.0	2013.0	0.0	0.0	0.0	0.0	0.0	0.0	0.0	0.0	0.0	0.0	0.0	0.0
1086	47.9553903345725	45.72490706319703	30.48327137546468	24206459.0	2013.0	0.0	0.0	0.0	0.0	0.0	0.0	0.7434944200000001	0.0	0.0	0.0	0.0	0.0
1087	58.74125874125875	39.510489510489506	30.419580419580413	24206458.0	2013.0	0.0	0.0	0.0	0.0	0.0	0.0	1.04895105	0.0	0.0	0.0	0.0	0.0
1088	52.38095238095239	42.85714285714286	35.374149659863946	24206457.0	2013.0	0.0	0.0	0.0	0.0	0.0	0.0	0.68027211	0.0	0.0	0.0	0.0	0.0
1089	43.82022471910111	37.078651685393254	26.966292134831466	24206430.0	2013.0	0.0	0.0	0.0	0.0	0.0	0.0	1.12359551	0.0	0.0	0.0	0.0	1.12359551
1090	47.843137254901954	40.0	32.54901960784313	24195549.0	2013.0	0.0	0.0	0.0	0.0	0.0	0.0	0.0	0.0	0.0	0.0	0.0	0.0
1091	55.26315789473684	31.907894736842092	26.31578947368422	24195548.0	2013.0	0.0	0.0	0.0	0.0	0.0	0.0	0.32894737	0.0	0.0	0.0	0.0	0.0
1092	49.39759036144578	38.55421686746988	28.915662650602414	24195547.0	2013.0	0.0	0.0	0.0	0.0	0.0	0.0	0.0	0.0	0.0	0.0	0.0	0.0
1093	50.0	38.805970149253724	23.13432835820896	24195502.0	2013.0	0.0	0.0	0.0	0.0	0.0	0.0	0.0	0.0	0.0	0.0	0.74626866	0.0
1094	50.53003533568904	37.45583038869258	32.15547703180212	24180494.0	2013.0	0.0	0.0	0.35335689000000003	0.0	0.0	0.0	0.0	0.0	0.0	0.0	0.0	0.0
1095	58.27586206896552	30.344827586206907	23.793103448275872	24171517.0	2013.0	0.0	0.0	0.0	0.0	0.0	0.0	0.0	0.0	0.0	0.0	0.0	0.0
1096	51.81159420289856	43.84057971014492	40.57971014492754	24171516.0	2013.0	0.0	0.0	0.0	0.0	0.0	0.0	0.36231884	0.0	0.0	0.0	0.0	0.0
1097	44.600938967136145	46.009389671361504	37.558685446009385	24171490.0	2013.0	0.46948357	0.0	0.46948357	0.0	0.0	0.0	2.34741784	0.0	0.0	0.0	0.0	0.0
1098	50.55762081784387	33.45724907063197	30.48327137546468	24152262.0	2013.0	0.0	0.0	0.0	0.0	0.0	0.0	0.0	0.0	0.0	0.0	0.0	0.0
1099	47.755102040816325	38.367346938775505	30.204081632653054	24152260.0	2013.0	0.0	0.0	0.0	0.0	0.0	0.0	0.0	0.0	0.0	0.0	0.0	0.0
1100	57.29166666666667	39.583333333333336	28.125	24152233.0	2013.0	0.0	0.0	0.0	0.0	0.0	0.0	0.0	0.0	0.0	0.0	0.0	0.0
1101	61.904761904761905	19.04761904761905	9.523809523809518	24152232.0	2013.0	0.0	0.0	0.0	0.0	0.0	0.0	0.0	0.0	0.0	0.0	0.0	0.0
1102	47.27272727272728	37.57575757575757	29.696969696969706	24131140.0	2013.0	0.0	0.0	0.0	0.0	0.0	0.0	0.30303030000000003	0.0	0.0	0.0	0.0	0.0
1103	56.4102564102564	25.64102564102564	25.64102564102564	24131139.0	2013.0	0.0	0.0	0.0	0.0	0.0	0.0	0.0	0.0	0.0	0.0	0.0	0.0
1104	49.32126696832579	38.009049773755656	26.24434389140271	24131138.0	2013.0	0.0	0.0	0.0	0.0	0.0	0.0	0.0	0.0	0.0	0.0	0.45248869	0.0
1105	42.6829268292683	33.73983739837398	28.861788617886177	24106936.0	2013.0	0.0	0.0	0.0	0.0	0.0	0.0	0.0	0.0	0.0	0.40650407000000005	0.0	0.0
1106	53.54330708661417	34.64566929133859	32.28346456692913	24106935.0	2013.0	0.0	0.0	0.39370079	0.0	0.0	0.0	1.18110236	0.0	0.0	0.0	0.0	0.0
1107	51.502145922746784	34.763948497854074	23.17596566523605	24106934.0	2013.0	0.0	0.0	0.0	0.0	0.0	0.0	0.0	0.0	0.0	0.0	0.42918455000000005	0.0
1108	52.991452991453	41.02564102564102	26.49572649572649	24099601.0	2013.0	0.0	0.0	0.0	0.0	0.0	0.0	0.42735043000000006	0.0	0.0	0.0	0.0	0.0
1109	51.324503311258276	39.403973509933785	32.11920529801324	24088092.0	2013.0	0.0	0.0	0.0	0.0	0.0	0.0	0.0	0.0	0.0	0.0	0.0	0.0
1110	48.24902723735408	35.40856031128405	26.07003891050583	24088091.0	2013.0	0.0	0.0	0.38910506	0.0	0.0	0.0	0.77821012	0.0	0.0	0.0	0.0	0.0
1111	53.719008264462815	36.36363636363637	28.925619834710744	24088043.0	2013.0	0.8264462800000001	0.0	0.0	0.0	0.0	0.0	0.0	0.8264462800000001	0.0	0.0	0.8264462800000001	0.0
1112	43.57798165137615	46.78899082568807	35.321100917431195	24088041.0	2013.0	0.0	0.0	0.0	0.0	0.0	0.0	0.0	0.0	0.0	0.9174311900000001	0.0	0.4587156
1113	48.62385321100917	25.68807339449542	24.77064220183486	24066744.0	2013.0	0.0	1.83486239	0.0	0.0	0.0	0.0	0.0	0.0	0.0	0.0	0.0	0.0
1114	51.35135135135135	41.8918918918919	35.810810810810814	24066743.0	2013.0	0.0	0.0	0.0	0.0	0.0	0.0	0.33783784	0.0	0.0	0.0	0.0	0.0
1115	38.3399209486166	56.12648221343874	45.0592885375494	24066742.0	2013.0	0.0	0.0	0.0	0.0	0.0	0.0	0.39525692000000007	0.0	0.0	0.0	0.39525692000000007	0.0
1116	55.714285714285715	38.214285714285715	34.64285714285714	24066741.0	2013.0	0.0	0.0	0.0	0.7142857100000001	0.0	0.0	0.0	0.0	0.0	0.0	0.0	0.0
1117	51.70940170940171	37.17948717948718	32.90598290598291	24047455.0	2013.0	0.0	0.0	0.42735043000000006	0.0	0.0	0.0	0.42735043000000006	0.0	0.0	0.0	0.0	0.0
1118	46.42857142857143	42.063492063492056	31.74603174603175	24047062.0	2013.0	0.0	0.0	0.0	0.0	0.0	0.0	0.0	0.0	0.0	0.0	0.0	0.0
1119	55.29411764705882	35.68627450980392	29.01960784313725	24047061.0	2013.0	0.0	0.0	0.0	0.0	0.0	0.0	0.39215686000000005	0.0	0.0	0.0	0.0	0.0
1120	51.09170305676856	39.737991266375545	32.31441048034934	24047060.0	2013.0	0.0	0.0	0.0	0.0	0.0	0.0	0.0	0.0	0.43668122000000004	0.0	0.0	0.0
1121	45.83333333333334	38.54166666666666	26.73611111111111	24047059.0	2013.0	0.0	0.0	0.0	0.0	0.0	0.0	0.0	0.0	0.0	0.0	0.0	0.0
1122	68.31683168316832	17.821782178217827	15.84158415841584	24044621.0	2013.0	0.0	0.0	0.0	0.0	0.0	0.0	0.0	0.0	0.0	0.0	0.0	0.0
1123	47.511312217194565	44.796380090497735	36.199095022624434	24024839.0	2013.0	0.0	0.0	0.0	0.0	0.0	0.0	0.0	0.0	0.0	0.0	0.0	0.0
1124	48.57142857142858	44.89795918367348	31.83673469387756	24024838.0	2013.0	0.0	0.0	0.0	0.0	0.0	0.0	0.40816326999999997	0.0	0.0	0.0	0.0	0.0
1125	47.03557312252964	35.573122529644266	32.80632411067194	24004121.0	2013.0	0.0	0.0	0.0	0.0	0.0	0.0	0.0	0.0	0.0	0.0	0.0	0.0
1126	56.25	34.92647058823529	26.470588235294123	24004120.0	2013.0	0.0	0.0	0.0	0.0	0.0	0.0	0.0	0.0	0.0	0.0	0.0	0.0
1127	59.92647058823529	35.29411764705883	30.14705882352942	24004119.0	2013.0	0.0	0.0	0.0	0.0	0.0	0.0	0.0	0.0	0.0	0.0	0.0	0.0
1128	49.31506849315068	38.35616438356164	28.767123287671236	24004118.0	2013.0	0.0	0.0	0.0	0.0	0.0	0.0	0.0	0.0	0.0	0.0	0.0	0.0
1129	57.8740157480315	38.582677165354326	32.28346456692913	24004117.0	2013.0	0.0	0.0	0.7874015700000001	0.0	0.0	0.0	1.18110236	0.0	0.0	0.0	0.0	0.0
1130	59.069767441860456	32.09302325581396	28.837209302325594	23998714.0	2013.0	0.0	0.0	0.0	0.0	0.0	0.0	0.93023256	0.0	0.0	0.0	0.0	0.0
1131	43.98340248962656	45.643153526970956	32.36514522821577	23992602.0	2013.0	0.0	0.0	0.0	0.0	0.0	0.0	0.8298755200000001	0.0	0.0	0.0	0.0	0.0
1132	50.751879699248114	38.34586466165414	29.69924812030075	23992601.0	2013.0	0.0	0.0	0.0	0.0	0.0	0.0	0.7518797	0.0	0.0	0.0	0.0	0.0
1133	52.56916996047431	34.78260869565217	29.2490118577075	23991661.0	2013.0	0.0	0.0	0.0	0.0	0.0	0.0	0.39525692000000007	0.0	0.0	0.0	0.0	0.0
1134	51.470588235294116	40.07352941176471	31.25	23991658.0	2013.0	0.0	0.0	0.0	0.0	0.0	0.0	0.73529412	0.0	0.0	0.0	0.0	0.0
1135	50.23041474654378	38.70967741935485	33.17972350230414	23991656.0	2013.0	0.0	0.0	0.46082949000000006	0.0	0.0	0.0	0.9216589900000001	0.0	0.0	0.0	0.0	0.0
1136	49.795918367346935	42.04081632653062	30.61224489795919	23991625.0	2013.0	0.0	0.0	0.0	0.0	0.0	0.0	1.2244898	0.0	0.0	0.0	0.0	0.0
1137	53.22033898305085	39.66101694915254	30.169491525423737	23991622.0	2013.0	0.0	0.0	0.0	0.0	0.0	0.0	0.6779661	0.0	0.0	0.0	0.0	0.0
1138	39.02439024390244	44.3089430894309	40.2439024390244	23984730.0	2013.0	0.0	0.0	0.0	0.0	0.0	0.0	0.0	0.0	0.0	0.0	0.0	0.0
1139	47.98206278026906	39.46188340807175	34.52914798206278	23984729.0	2013.0	0.0	0.0	0.0	0.44843049000000007	0.0	0.0	0.0	0.0	0.0	0.0	0.0	0.0
1140	52.39852398523986	40.59040590405905	29.151291512915133	23984728.0	2013.0	0.0	0.0	0.0	0.0	0.0	0.0	1.8450184500000002	0.0	0.0	0.0	0.0	0.0
1141	54.21245421245421	27.106227106227106	24.908424908424905	23964936.0	2013.0	0.0	0.0	0.0	0.0	0.0	0.0	0.0	0.0	0.0	0.0	0.0	0.0
1142	47.368421052631575	39.91228070175439	28.508771929824558	23964935.0	2013.0	0.0	0.0	0.0	0.0	0.0	0.0	0.0	0.0	0.0	0.0	0.0	0.0
1143	51.73745173745174	36.67953667953668	31.27413127413128	23964934.0	2013.0	0.0	0.0	0.0	0.0	0.0	0.0	0.38610039	0.0	0.0	0.0	0.0	0.0
1144	43.103448275862064	42.67241379310345	38.793103448275865	23944301.0	2013.0	0.0	0.0	0.0	0.0	0.0	0.0	0.43103448	0.0	0.0	0.0	0.0	0.0
1145	51.282051282051285	37.43589743589744	31.794871794871803	23944299.0	2013.0	0.0	0.0	0.0	0.0	0.0	0.0	0.51282051	0.0	0.0	0.0	0.0	0.0
1146	63.95348837209303	30.62015503875969	19.767441860465116	23944298.0	2013.0	0.0	0.0	0.3875969	0.0	0.0	0.0	0.0	0.0	0.0	0.0	0.0	0.0
1147	45.86776859504133	46.69421487603306	30.99173553719008	23924004.0	2013.0	0.0	0.0	0.0	0.0	0.0	0.0	0.0	0.0	0.0	0.0	0.0	0.0
1148	55.462184873949575	41.59663865546218	37.81512605042017	23924003.0	2013.0	0.0	0.0	0.42016807	0.0	0.0	0.0	0.0	0.0	0.0	0.0	0.0	0.0
1149	45.57522123893806	43.36283185840708	27.43362831858407	23924002.0	2013.0	0.44247788	0.0	0.0	0.0	0.0	0.0	0.0	0.0	0.0	0.0	0.0	0.0
1150	53.67965367965368	43.72294372294372	37.229437229437245	23902483.0	2013.0	0.0	0.0	0.0	0.0	0.0	0.0	0.43290043000000006	0.0	0.0	0.0	0.0	0.0
1151	46.72489082969432	47.16157205240175	37.99126637554585	23902482.0	2013.0	0.0	0.0	0.0	0.0	0.0	0.0	0.87336245	0.0	0.0	0.0	0.0	0.0
1152	55.51330798479088	33.07984790874525	26.23574144486692	23902481.0	2013.0	0.0	0.0	0.76045627	0.0	0.0	0.0	0.38022814	0.0	0.0	0.0	0.0	0.0
1153	45.267489711934154	46.913580246913575	30.452674897119337	23883380.0	2013.0	1.2345679	0.0	0.0	0.0	0.0	0.0	0.0	0.0	0.0	0.0	0.0	0.0
1154	50.0	42.285714285714285	30.0	23883379.0	2013.0	0.0	0.0	0.28571429	0.0	0.0	0.0	0.0	0.0	0.0	0.0	0.0	0.0
1155	52.77777777777778	37.15277777777778	28.125	23883378.0	2013.0	0.0	0.0	0.34722222	0.0	0.0	0.0	0.34722222	0.0	0.0	0.0	0.0	0.0
1156	52.719665271966534	35.14644351464436	24.26778242677824	23883377.0	2013.0	0.0	0.0	0.41841004	0.0	0.0	0.0	0.41841004	0.0	0.0	0.0	0.0	0.0
1157	50.51546391752578	42.2680412371134	31.271477663230247	23863051.0	2013.0	0.0	0.0	0.34364261	0.0	0.0	0.0	0.0	0.0	0.0	0.0	0.0	0.0
1158	43.650793650793645	44.84126984126985	35.714285714285715	23863050.0	2013.0	0.0	0.0	0.0	0.0	0.0	0.0	0.3968254	0.0	0.0	0.0	0.0	0.0
1159	42.1875	50.78125	35.15625	23862974.0	2013.0	0.0	0.0	0.0	0.0	0.0	0.0	0.0	0.0	0.0	0.0	0.0	0.0
1160	56.75675675675675	38.73873873873874	27.92792792792793	23841731.0	2013.0	0.0	0.0	0.0	0.0	0.0	0.0	0.0	0.0	0.0	0.0	0.0	0.0
1161	54.05405405405405	34.45945945945947	25.33783783783784	23841730.0	2013.0	0.0	0.0	0.0	0.0	0.0	0.0	0.0	0.0	0.0	0.0	0.0	0.0
1162	48.01587301587301	42.063492063492056	30.158730158730165	23822777.0	2013.0	0.0	0.0	0.0	0.0	0.0	0.0	0.3968254	0.0	0.0	0.0	0.3968254	0.0
1163	46.83544303797469	43.88185654008439	39.24050632911392	23808982.0	2013.0	0.0	0.0	0.0	0.0	0.0	0.0	0.84388186	0.0	0.0	0.0	0.0	0.0
1164	53.33333333333334	41.960784313725476	25.490196078431374	23803136.0	2013.0	0.0	0.0	0.0	0.0	0.0	0.0	0.39215686000000005	0.0	0.0	0.0	0.0	0.0
1165	57.894736842105274	18.94736842105263	17.894736842105264	23803135.0	2013.0	0.0	0.0	0.0	0.0	0.0	0.0	0.0	0.0	0.0	0.0	0.0	0.0
1166	41.509433962264154	45.283018867924525	33.647798742138356	23802516.0	2013.0	0.0	0.0	0.0	0.0	0.0	0.31446541	0.0	0.0	0.0	0.0	0.0	0.0
1167	51.020408163265316	43.265306122448976	31.83673469387756	23796131.0	2013.0	0.0	0.0	0.0	0.0	0.0	0.0	0.81632653	0.0	0.0	0.0	0.0	0.0
1168	44.200626959247636	34.1692789968652	27.58620689655173	23789889.0	2013.0	0.0	0.0	0.0	0.0	0.0	0.0	0.6269592500000001	0.0	0.0	0.0	0.0	0.0
1169	49.01960784313725	41.568627450980394	33.72549019607845	23782178.0	2013.0	0.0	0.0	0.39215686000000005	0.0	0.0	0.0	1.17647059	0.0	0.0	0.0	0.0	0.0
1170	55.24193548387096	39.516129032258064	35.88709677419355	23782161.0	2013.0	0.40322581	0.0	0.0	0.0	0.0	0.0	0.0	0.0	0.0	0.0	0.0	0.0
1171	49.122807017543856	41.66666666666666	34.649122807017534	23782158.0	2013.0	0.0	0.0	0.0	0.0	0.0	0.0	0.0	0.0	0.0	0.0	0.0	0.0
1172	48.36363636363637	42.90909090909091	36.36363636363637	23782157.0	2013.0	0.0	0.0	0.0	0.0	0.0	0.0	0.36363636000000005	0.0	0.0	0.0	0.0	0.0
1173	64.93506493506493	19.48051948051948	14.285714285714292	23758234.0	2013.0	0.0	0.0	0.0	0.0	0.0	0.0	0.0	0.0	0.0	0.0	0.0	0.0
1174	51.633986928104584	37.58169934640522	33.33333333333334	23758233.0	2013.0	0.0	0.0	0.0	0.0	0.0	0.0	0.32679739	0.0	0.0	0.0	0.32679739	0.0
1175	49.60629921259843	40.157480314960615	27.165354330708645	23758232.0	2013.0	0.0	0.0	0.0	0.0	0.0	0.0	0.39370079	0.0	0.0	0.0	0.0	0.0
1176	46.00760456273765	45.62737642585552	37.262357414448665	23758206.0	2013.0	0.0	0.0	0.0	0.0	0.0	0.0	0.0	0.38022814	0.0	0.0	0.0	0.0
1177	50.83612040133779	35.785953177257525	30.76923076923077	23755969.0	2013.0	0.0	0.0	0.66889632	0.0	0.0	0.0	0.33444816	0.0	0.0	0.0	0.0	0.0
1178	48.55305466237942	43.40836012861736	35.69131832797427	23738545.0	2013.0	0.0	0.0	0.0	0.0	0.0	0.0	0.0	0.0	0.0	0.0	0.0	0.0
1179	48.29931972789115	43.53741496598639	35.03401360544217	23738544.0	2013.0	0.0	0.0	0.68027211	0.0	0.0	0.0	0.34013605	0.0	0.0	0.34013605	0.0	0.0
1180	48.290598290598275	37.17948717948718	26.068376068376068	23738515.0	2013.0	0.0	0.0	0.0	0.0	0.0	0.0	0.0	0.0	0.0	0.0	0.0	0.0
1181	37.78801843317973	50.23041474654378	28.11059907834101	23738510.0	2013.0	0.46082949000000006	0.0	0.0	0.0	0.0	0.0	0.0	0.0	0.0	0.0	0.0	0.0
1182	43.0622009569378	40.66985645933015	31.10047846889952	23738509.0	2013.0	0.4784689	0.0	0.0	0.0	0.0	0.0	0.0	0.0	0.0	0.0	0.0	0.0
1183	46.280991735537185	43.80165289256198	29.75206611570248	23724914.0	2013.0	0.0	0.0	0.0	0.0	0.0	0.0	0.0	0.0	0.0	0.0	0.0	0.8264462800000001
1184	45.86466165413534	44.360902255639104	33.0827067669173	23724913.0	2013.0	0.0	0.0	0.37593985	0.0	0.0	0.0	0.37593985	0.0	0.0	0.0	0.0	0.0
1185	46.204620462046215	44.55445544554455	37.623762376237615	23724867.0	2013.0	0.0	0.0	0.0	0.66006601	0.0	0.0	0.0	0.0	0.0	0.0	0.330033	0.0
1186	50.746268656716424	42.910447761194035	34.70149253731343	23724846.0	2013.0	0.0	0.0	0.0	0.0	0.0	0.0	0.0	0.0	0.0	0.0	0.0	0.0
1187	50.194552529182886	34.630350194552534	29.182879377431906	23718165.0	2013.0	0.0	0.0	0.38910506	0.0	0.0	0.0	0.0	0.0	0.0	0.38910506	0.0	0.0
1188	51.012145748987855	33.60323886639675	31.17408906882592	23718164.0	2013.0	0.0	0.0	0.0	0.0	0.0	0.0	0.0	0.0	0.0	0.0	0.0	0.0
1189	44.67353951890035	43.986254295532646	39.17525773195877	23718152.0	2013.0	0.0	0.0	0.34364261	0.0	0.0	0.0	0.0	0.0	0.0	0.0	0.0	0.0
1190	50.0	44.20289855072463	39.492753623188406	23713578.0	2013.0	0.0	0.0	0.36231884	0.0	0.0	0.0	1.44927536	0.0	0.0	0.0	0.0	0.0
1191	54.92424242424242	40.15151515151515	32.95454545454545	23697514.0	2013.0	0.0	0.0	0.0	0.0	0.0	0.0	0.0	0.0	0.0	0.0	0.0	0.37878788
1192	49.361702127659576	46.38297872340426	35.31914893617021	23697469.0	2013.0	0.85106383	0.0	0.0	0.0	0.0	0.0	0.0	0.0	0.0	0.42553191	0.0	0.0
1193	54.67625899280576	29.856115107913666	27.697841726618705	23692173.0	2013.0	0.0	0.0	0.0	0.0	0.0	0.0	0.35971223	0.0	0.0	0.0	0.0	0.0
1194	55.0	39.09090909090909	27.72727272727272	23692170.0	2013.0	0.0	0.0	0.0	0.0	0.0	0.0	0.0	0.0	0.4545454500000001	0.0	0.0	0.0
1195	53.21888412017167	37.339055793991406	27.467811158798284	23692169.0	2013.0	0.0	0.0	0.0	0.0	0.0	0.0	0.0	0.0	0.0	0.0	0.0	0.0
1196	44.444444444444436	45.13888888888889	33.68055555555556	23688323.0	2013.0	0.0	0.0	0.34722222	0.0	0.0	0.0	0.34722222	0.0	0.0	0.0	0.0	0.0
1197	54.54545454545455	33.47107438016529	29.338842975206614	23688302.0	2013.0	0.0	0.0	0.0	0.0	0.0	0.0	0.41322314000000004	0.0	0.0	0.0	0.0	0.0
1198	55.555555555555564	34.006734006734014	31.986531986531983	23688301.0	2013.0	0.0	0.0	0.33670034	0.0	0.0	0.0	0.33670034	0.0	0.0	0.0	0.0	0.0
1199	54.54545454545455	34.29752066115702	32.23140495867769	23675658.0	2013.0	0.0	0.0	0.0	0.0	0.0	0.0	2.89256198	0.0	0.0	0.0	0.0	0.0
1200	47.8448275862069	38.793103448275865	29.741379310344826	23659733.0	2013.0	0.0	0.0	1.29310345	0.0	0.0	0.0	0.43103448	0.0	0.0	0.0	0.0	0.0
1201	44.954128440366965	43.11926605504587	28.440366972477065	23656646.0	2013.0	0.0	0.0	0.0	0.0	0.0	0.0	0.0	0.0	0.0	0.0	0.0	0.9174311900000001
1202	51.42857142857143	44.89795918367348	35.102040816326536	23656645.0	2013.0	0.0	0.0	0.0	0.0	0.0	0.0	1.2244898	0.0	0.0	0.0	0.0	0.0
1203	53.27102803738318	34.579439252336456	26.16822429906543	23656644.0	2013.0	0.0	0.0	0.4672897200000001	0.0	0.0	0.0	0.4672897200000001	0.0	0.0	0.0	0.0	0.0
1204	45.320197044334975	43.84236453201971	32.01970443349754	23656643.0	2013.0	0.0	0.0	0.0	0.49261084000000005	0.0	0.0	0.9852216700000002	0.0	0.0	0.0	0.0	0.0
1205	57.24907063197026	37.17472118959108	27.509293680297407	23656642.0	2013.0	0.0	0.0	0.37174721000000005	0.0	0.0	0.0	0.37174721000000005	0.0	0.0	0.0	0.0	0.0
1206	45.267489711934154	40.740740740740755	27.160493827160487	23656588.0	2013.0	0.0	0.0	0.0	0.0	0.0	0.0	0.0	0.0	0.0	0.0	0.0	0.0
1207	48.226950354609926	35.81560283687944	26.241134751773057	23656586.0	2013.0	0.0	0.0	0.0	0.0	0.0	0.0	0.0	0.0	0.0	0.0	0.0	0.0
1208	53.01204819277108	36.94779116465864	29.317269076305227	23642047.0	2013.0	0.0	0.0	0.40160643	0.0	0.0	0.0	0.0	0.0	0.0	0.0	0.0	0.0
1209	48.828125	41.015625	33.59375	23635051.0	2013.0	0.0	0.0	1.171875	0.0	0.0	0.0	0.0	0.0	0.0	0.0	0.0	0.0
1210	51.37254901960785	40.392156862745104	32.15686274509804	23635050.0	2013.0	0.0	0.0	0.0	0.0	0.0	0.0	0.0	0.0	0.0	0.0	0.0	0.0
1211	48.878923766816136	42.600896860986545	26.90582959641256	23634996.0	2013.0	0.0	0.0	0.0	0.0	0.0	0.0	0.0	0.0	0.0	0.0	0.0	0.0
1212	50.18181818181818	43.99999999999999	36.0	23614587.0	2013.0	0.0	0.0	0.0	0.0	0.0	0.0	0.0	0.0	0.0	0.0	0.0	0.0
1213	61.51202749140893	29.896907216494853	27.147766323024054	23614586.0	2013.0	0.0	0.0	0.0	0.0	0.0	0.0	0.0	0.0	0.0	0.0	0.0	0.0
1214	50.806451612903224	35.08064516129032	27.41935483870968	23614585.0	2013.0	0.0	0.0	0.0	0.0	0.0	0.0	1.20967742	0.0	0.0	0.0	0.0	0.0
1215	42.96875	46.09375	31.25	23614584.0	2013.0	0.0	0.0	0.0	0.0	0.0	0.0	0.0	0.0	0.0	0.0	0.0	0.0
1216	53.31230283911672	41.640378548895896	32.49211356466877	23614499.0	2014.0	0.0	0.0	0.0	0.0	0.0	0.0	0.0	0.0	0.0	0.0	0.0	0.0
1217	50.61224489795919	35.51020408163265	27.3469387755102	23607594.0	2013.0	0.0	0.0	0.0	0.0	0.0	0.0	0.40816326999999997	0.0	0.0	0.0	0.0	0.0
1218	49.82935153583618	41.296928327645055	29.692832764505116	23607593.0	2013.0	0.0	0.0	0.0	0.0	0.0	0.0	0.34129693	0.0	0.0	0.0	0.0	0.0
1219	52.610441767068274	32.93172690763052	32.53012048192771	23594004.0	2013.0	0.0	0.0	0.0	0.0	0.0	0.0	0.0	0.0	0.0	0.0	0.0	0.0
1220	52.654867256637175	38.93805309734514	30.97345132743364	23594003.0	2013.0	0.0	0.0	0.0	0.0	0.0	0.0	0.44247788	0.0	0.0	0.0	0.0	0.0
1221	50.39370078740157	40.157480314960615	24.015748031496056	23577628.0	2013.0	1.18110236	0.0	0.0	0.0	0.0	0.0	0.0	0.0	0.0	0.0	0.0	0.0
1222	56.8	25.200000000000006	22.39999999999999	23574120.0	2013.0	0.0	0.0	0.0	0.0	0.0	0.0	0.0	0.0	0.0	0.0	0.0	0.0
1223	57.53968253968254	33.33333333333334	25.793650793650784	23574119.0	2013.0	0.0	0.0	0.0	0.3968254	0.0	0.0	1.19047619	0.0	0.0	0.0	0.0	0.0
1224	57.81818181818182	31.27272727272728	22.90909090909091	23550670.0	2013.0	0.0	0.0	0.0	0.0	0.0	0.0	0.0	0.0	0.0	0.0	0.0	0.0
1225	46.325878594249204	44.40894568690096	35.14376996805112	23550669.0	2013.0	0.0	0.0	0.63897764	0.0	0.0	0.0	0.0	0.0	0.0	0.0	0.0	0.31948882
1226	44.366197183098585	41.901408450704224	35.211267605633786	23550668.0	2013.0	0.0	0.0	0.35211268	0.0	0.0	0.0	0.0	0.0	0.0	0.0	0.0	0.0
1227	52.81385281385282	37.229437229437245	27.272727272727266	23534543.0	2013.0	0.0	0.0	0.43290043000000006	0.0	0.43290043000000006	0.0	0.0	0.0	0.0	0.0	0.0	0.0
1228	50.90909090909091	40.45454545454545	32.27272727272728	23534542.0	2013.0	0.0	0.0	0.0	0.0	0.0	0.0	0.0	0.0	0.0	0.0	0.0	0.0
1229	47.22222222222222	47.61904761904761	29.36507936507937	23527958.0	2013.0	0.0	0.0	0.0	0.0	0.0	0.0	0.0	0.0	0.0	0.0	0.0	0.0
1230	52.0979020979021	42.657342657342646	32.51748251748252	23517118.0	2013.0	0.0	0.0	0.34965035	0.0	0.0	0.0	0.0	0.0	0.0	0.0	0.0	0.0
1231	53.99239543726237	33.07984790874525	30.03802281368821	23514289.0	2013.0	0.0	0.0	0.0	0.0	0.0	0.0	0.0	0.0	0.0	0.0	0.0	0.0
1232	54.863813229571974	38.910505836575865	28.015564202334627	23514288.0	2013.0	0.0	0.0	0.0	0.0	0.0	0.0	0.0	0.0	0.0	0.0	0.0	0.0
1233	52.09125475285172	39.16349809885931	28.51711026615969	23514287.0	2013.0	0.0	0.0	0.0	0.0	0.0	0.0	0.0	0.0	0.0	0.0	0.0	0.0
1234	51.69230769230769	37.230769230769226	32.30769230769231	23514286.0	2013.0	0.0	0.0	0.61538462	0.0	0.0	0.0	0.9230769200000001	0.0	0.0	0.0	0.0	0.0
1235	48.53556485355649	32.21757322175732	29.288702928870286	23514285.0	2013.0	0.0	0.0	0.41841004	0.0	0.0	0.0	0.83682008	0.0	0.0	0.0	0.0	0.0
1236	52.610441767068274	38.95582329317269	30.92369477911646	23506518.0	2013.0	0.0	0.0	0.40160643	0.0	0.0	0.0	0.40160643	0.0	0.0	0.0	0.0	0.0
1237	47.47474747474747	45.45454545454546	33.33333333333334	23484829.0	2013.0	0.0	0.0	0.0	0.0	0.0	0.0	0.0	0.0	0.0	0.0	0.0	0.0
1238	59.81012658227849	31.645569620253173	26.89873417721519	23484828.0	2013.0	0.0	0.0	0.0	0.0	0.3164557	0.0	0.0	0.0	0.0	0.0	0.0	0.0
1239	56.640625	34.765625	32.03125	23484827.0	2013.0	0.0	0.0	0.0	0.0	0.0	0.0	0.390625	0.0	0.0	0.0	0.0	0.0
1240	53.33333333333334	32.15686274509804	30.588235294117645	23484826.0	2013.0	0.0	0.0	0.0	0.0	0.0	0.0	0.0	0.0	0.0	0.0	0.0	0.0
1241	57.08661417322835	37.40157480314961	24.409448818897644	23484825.0	2013.0	0.0	0.0	0.0	0.0	0.0	0.0	0.0	0.0	0.0	0.0	0.0	0.0
1242	42.32558139534883	52.55813953488372	33.02325581395348	23484797.0	2013.0	0.0	0.0	0.0	0.0	0.0	0.0	0.0	0.0	0.0	0.0	0.0	0.0
1243	63.529411764705884	33.72549019607845	27.058823529411768	23477676.0	2013.0	0.0	0.0	1.56862745	0.0	0.0	0.0	1.56862745	0.0	0.0	0.0	0.0	0.0
1244	56.652360515021456	38.626609442060094	25.321888412017174	23477657.0	2013.0	0.0	0.0	1.28755365	0.0	0.0	0.0	0.42918455000000005	0.0	0.0	0.0	0.0	0.0
1245	51.89003436426117	40.893470790378	25.773195876288646	23477625.0	2013.0	0.0	0.0	0.0	0.0	0.0	0.0	0.68728522	0.0	0.0	0.0	0.0	0.0
1246	48.93617021276596	39.57446808510638	29.787234042553195	23473396.0	2013.0	0.0	0.0	0.0	0.0	0.0	0.0	3.40425532	0.0	0.0	0.0	0.0	0.0
1247	54.435483870967744	33.87096774193549	27.41935483870968	23473369.0	2013.0	0.0	0.0	0.40322581	0.0	0.0	0.0	2.01612903	0.0	0.0	0.0	0.0	0.0
1248	51.555555555555564	37.77777777777778	30.222222222222207	23473338.0	2013.0	0.0	0.0	0.44444444	0.0	0.0	0.0	0.88888889	0.0	0.0	0.0	0.0	0.0
1249	50.16501650165017	32.01320132013201	26.072607260726077	23445093.0	2013.0	0.0	0.0	0.0	0.0	0.0	0.0	0.330033	0.0	0.0	0.0	0.0	0.0
1250	53.52697095435685	34.43983402489627	31.950207468879672	23445092.0	2013.0	0.0	0.0	0.0	0.0	0.0	0.0	0.0	0.0	0.0	0.0	0.0	0.0
1251	48.69888475836432	37.54646840148699	31.970260223048328	23432189.0	2013.0	0.0	0.0	0.0	0.0	0.0	0.0	1.11524164	0.0	0.0	0.0	0.0	0.0
1252	52.4390243902439	37.804878048780495	32.11382113821138	23432142.0	2013.0	0.0	0.0	0.0	0.0	0.0	0.0	0.40650407000000005	0.0	0.0	0.0	0.0	0.0
1253	45.783132530120476	48.59437751004017	38.55421686746988	23425165.0	2013.0	0.0	0.0	0.0	0.0	0.0	0.0	0.0	0.0	0.0	0.0	0.0	0.0
1254	56.13382899628253	34.5724907063197	31.226765799256512	23425164.0	2013.0	0.0	0.0	0.0	0.0	0.0	0.0	0.7434944200000001	0.0	0.0	0.0	0.0	0.0
1255	50.8130081300813	41.86991869918699	32.52032520325203	23425163.0	2013.0	0.0	0.0	0.0	0.0	0.0	0.0	0.0	0.0	0.0	0.0	0.0	0.0
1256	53.90625	41.40625	34.765625	23406028.0	2013.0	0.0	0.0	0.0	0.0	0.0	0.0	0.0	0.0	0.0	0.390625	0.0	0.0
1257	48.23943661971831	42.95774647887324	30.985915492957744	23406027.0	2013.0	0.0	0.0	0.0	0.0	0.0	0.0	0.0	0.0	0.0	0.0	0.0	0.0
1258	52.7972027972028	37.412587412587406	35.314685314685306	23406026.0	2013.0	0.0	0.0	0.0	0.0	0.0	0.0	0.6993007000000001	0.0	0.0	0.0	0.0	0.0
1259	50.18867924528302	36.9811320754717	31.698113207547177	23394476.0	2013.0	0.0	0.0	0.0	0.0	0.0	0.0	0.37735849000000005	0.0	0.0	0.0	0.0	0.0
1260	48.19277108433735	44.57831325301205	37.34939759036144	23390923.0	2013.0	0.0	0.0	0.8032128500000001	0.0	0.0	0.0	0.40160643	0.0	0.0	0.0	0.0	0.0
1261	47.57709251101322	37.004405286343605	31.27753303964758	23388005.0	2013.0	0.0	0.0	0.0	0.0	0.0	0.0	0.0	0.0	0.0	0.0	0.0	0.0
1262	57.55102040816327	28.9795918367347	24.897959183673464	23388004.0	2013.0	0.0	0.0	0.0	0.0	0.0	0.0	0.40816326999999997	0.0	0.0	0.0	0.0	0.0
1263	48.20717131474104	39.8406374501992	32.66932270916335	23388003.0	2013.0	0.0	0.0	0.0	0.0	0.0	0.0	0.79681275	0.0	0.0	0.0	0.0	0.0
1264	40.0	41.66666666666666	32.5	23388002.0	2013.0	0.0	0.0	0.0	0.0	0.0	0.0	0.0	0.0	0.0	0.0	0.0	0.0
1265	48.559670781893004	43.621399176954725	34.15637860082305	23387822.0	2013.0	0.0	0.0	0.8230452699999999	0.0	0.0	0.0	0.41152263	0.0	0.0	0.0	0.0	0.0
1266	43.96135265700482	35.26570048309179	32.367149758454104	23363498.0	2013.0	0.0	0.0	0.0	0.0	0.0	0.0	0.0	0.0	0.0	0.0	0.0	0.0
1267	50.62761506276151	41.004184100418406	28.87029288702929	23363497.0	2013.0	0.0	0.0	1.67364017	0.0	0.0	0.0	0.0	0.0	0.0	0.0	0.0	0.0
1268	48.18181818181818	42.72727272727273	36.36363636363637	23363496.0	2013.0	0.0	0.0	0.4545454500000001	0.0	0.0	0.0	0.4545454500000001	0.0	0.0	0.0	0.0	0.0
1269	54.64285714285714	36.785714285714285	30.0	23363495.0	2013.0	0.0	0.0	0.0	0.0	0.0	0.0	0.0	0.0	0.0	0.0	0.0	0.0
1270	39.285714285714285	42.85714285714286	35.714285714285715	23363473.0	2013.0	0.0	0.0	0.0	0.0	0.0	0.0	0.0	0.0	0.0	0.0	0.0	0.0
1271	62.22222222222222	31.11111111111111	26.984126984126988	23343064.0	2013.0	0.0	0.0	0.0	0.0	0.0	0.0	0.0	0.0	0.0	0.0	0.0	0.0
1272	65.1567944250871	28.22299651567944	22.64808362369338	23343063.0	2013.0	0.0	0.0	0.0	0.0	0.0	0.0	0.0	0.0	0.0	0.0	0.0	0.0
1273	53.01587301587302	35.873015873015866	29.841269841269852	23343061.0	2013.0	0.0	0.0	0.0	0.0	0.0	0.0	0.31746032	0.0	0.0	0.0	0.0	0.0
1274	53.02491103202846	38.43416370106761	33.80782918149467	23339639.0	2013.0	0.0	0.0	0.0	0.0	0.0	0.0	0.35587189	0.0	0.0	0.0	0.0	0.35587189
1275	52.941176470588246	28.676470588235286	26.10294117647058	23323901.0	2013.0	0.0	0.0	0.36764706	0.0	0.0	0.0	0.36764706	0.0	0.0	0.0	0.0	0.0
1276	53.98230088495576	24.778761061946913	19.46902654867256	23323900.0	2013.0	0.0	0.0	0.0	0.0	0.0	0.0	0.0	0.0	0.0	0.0	0.0	0.88495575
1277	44.01544401544402	50.19305019305018	45.55984555984556	23323899.0	2013.0	0.0	0.0	0.0	0.0	0.0	0.0	0.38610039	0.0	0.0	0.0	0.0	0.0
1278	60.55363321799308	34.94809688581316	29.06574394463668	23323897.0	2013.0	0.0	0.0	0.34602076	0.0	0.0	0.0	2.42214533	0.0	0.0	0.0	0.0	0.0
1279	48.33333333333333	43.75	29.166666666666657	23323868.0	2013.0	0.0	0.0	0.41666667	0.0	0.0	0.0	0.0	0.0	0.0	0.0	0.0	0.0
1280	48.235294117647044	39.215686274509814	30.196078431372555	23323867.0	2013.0	0.0	0.0	0.39215686000000005	0.0	0.0	0.0	0.39215686000000005	0.0	0.0	0.0	0.0	0.0
1281	51.91637630662021	40.41811846689895	36.58536585365854	23301731.0	2013.0	0.0	0.0	0.69686411	0.0	0.0	0.0	1.04529617	0.0	0.0	0.0	0.0	0.0
1282	59.57446808510639	24.113475177304963	19.148936170212774	23301694.0	2013.0	0.0	0.0	0.0	0.0	0.0	0.0	0.0	0.0	0.0	0.0	0.0	0.0
1283	53.41365461847389	36.94779116465864	31.726907630522078	23281975.0	2013.0	0.0	0.0	0.0	0.0	0.0	0.0	0.40160643	0.0	0.0	0.0	0.0	0.0
1284	45.487364620938635	41.516245487364614	28.519855595667863	23281974.0	2013.0	0.0	0.0	0.0	0.0	0.0	0.0	0.0	0.0	0.0	0.0	0.0	0.0
1285	50.8896797153025	37.366548042704636	31.672597864768683	23281973.0	2013.0	0.0	0.0	0.0	0.0	0.0	0.0	0.0	0.0	0.0	0.0	0.0	0.0
1286	50.0	42.1875	30.078125	23268664.0	2012.0	0.0	0.0	0.78125	0.0	0.0	0.0	0.78125	0.0	0.0	0.0	0.0	0.0
1287	54.421768707483	36.734693877551024	28.57142857142857	23252525.0	2012.0	0.0	0.0	0.0	0.0	0.0	0.0	0.34013605	0.0	0.0	0.0	0.0	0.0
1288	49.63768115942029	37.31884057971014	29.710144927536234	23252499.0	2013.0	0.0	0.0	0.0	0.0	0.0	0.0	0.0	0.0	0.0	0.0	0.0	0.0
1289	51.55038759689922	31.78294573643411	23.255813953488367	23234514.0	2012.0	0.0	0.0	0.0	0.0	0.0	0.0	0.0	0.0	0.0	0.0	0.0	0.0
1290	53.47432024169185	40.78549848942599	36.25377643504532	23234472.0	2012.0	0.0	0.0	0.3021148	0.0	0.0	0.0	0.6042296100000001	0.0	0.0	0.0	0.0	0.0
1291	41.36363636363637	44.09090909090909	31.36363636363636	23228172.0	2013.0	0.0	0.0	0.0	0.0	0.0	0.0	0.0	0.0	0.0	0.0	0.0	0.0
1292	57.421875	30.078125	25.390625	23216616.0	2013.0	0.0	0.0	0.390625	0.0	0.0	0.0	1.171875	0.0	0.0	0.0	0.0	0.0
1293	59.33609958506224	29.045643153526967	23.651452282157678	23216615.0	2013.0	0.0	0.0	0.0	0.0	0.0	0.0	0.0	0.0	0.0	0.0	0.0	0.0
1294	49.794238683127574	37.44855967078189	30.452674897119337	23215557.0	2012.0	0.0	0.0	0.0	0.0	0.0	0.0	0.0	0.0	0.0	0.0	0.0	0.0
1295	47.28033472803346	38.07531380753139	30.962343096234303	23215556.0	2012.0	0.0	0.0	0.0	0.0	0.0	0.0	0.0	0.0	0.0	0.0	0.0	0.0
1296	45.08928571428571	40.17857142857143	35.714285714285715	23215555.0	2012.0	0.0	0.0	0.44642856999999997	0.0	0.0	0.0	0.44642856999999997	0.0	0.0	0.0	0.0	0.0
1297	48.31081081081082	40.202702702702695	31.41891891891892	23190222.0	2012.0	0.0	0.0	0.33783784	0.0	0.0	0.0	0.33783784	0.0	0.0	0.0	0.0	0.0
1298	41.86991869918699	46.34146341463414	37.804878048780495	23190221.0	2012.0	0.0	0.0	0.0	0.0	0.0	0.0	0.0	0.0	0.0	0.0	0.0	0.0
1299	52.54237288135593	36.158192090395474	35.028248587570616	23171097.0	2012.0	0.0	0.0	0.56497175	0.0	0.0	0.0	0.0	0.0	0.0	0.0	0.0	0.0
1300	60.90909090909091	33.636363636363626	26.66666666666667	23171096.0	2012.0	0.0	0.0	0.0	0.0	0.0	0.30303030000000003	0.0	0.0	0.0	0.30303030000000003	0.0	0.0
1301	58.33333333333333	32.57575757575758	26.13636363636364	23171095.0	2012.0	0.0	0.0	0.37878788	0.0	0.0	0.0	0.37878788	0.0	0.0	0.0	0.0	0.0
1302	47.8448275862069	40.94827586206896	36.637931034482754	23150959.0	2012.0	0.0	0.0	0.43103448	0.0	0.0	0.0	0.0	0.0	0.0	0.0	0.0	0.0
1303	51.171875	33.59375	28.90625	23150958.0	2012.0	0.0	0.0	0.0	0.0	0.0	0.0	0.0	0.0	0.0	0.0	0.0	0.0
1304	48.27586206896552	47.41379310344828	36.637931034482754	23150934.0	2013.0	0.0	0.0	0.8620689699999999	0.0	0.0	0.0	0.0	0.0	0.0	0.0	0.0	0.0
1305	47.91666666666666	45.83333333333334	36.25000000000001	23150908.0	2013.0	0.0	0.0	0.41666667	0.0	0.0	0.0	0.0	0.0	0.0	0.0	0.0	0.0
1306	56.17529880478089	38.645418326693225	26.29482071713147	23136909.0	2012.0	0.0	0.0	0.0	0.0	0.0	0.0	0.0	0.0	0.0	0.0	0.0	0.0
1307	47.22222222222222	30.555555555555557	25.0	23134404.0	2012.0	0.0	0.0	0.0	0.0	0.0	0.0	0.0	0.0	0.0	0.0	0.0	0.0
1308	61.70212765957447	19.148936170212774	19.148936170212774	23134389.0	2012.0	0.0	0.0	0.0	0.0	0.0	0.0	0.0	0.0	0.0	0.0	0.0	0.0
1309	68.08510638297872	17.02127659574468	8.510638297872347	23134385.0	2012.0	0.0	0.0	0.0	0.0	0.0	0.0	0.0	0.0	0.0	0.0	0.0	0.0
1310	58.064516129032256	25.80645161290323	25.80645161290323	23134384.0	2012.0	0.0	0.0	0.0	0.0	0.0	0.0	0.0	0.0	0.0	0.0	0.0	0.0
1311	43.75	21.875	12.5	23134383.0	2012.0	0.0	0.0	0.0	0.0	0.0	0.0	0.0	0.0	0.0	0.0	0.0	0.0
1312	55.75221238938053	38.05309734513275	30.530973451327444	23134381.0	2012.0	0.0	0.0	0.0	0.0	0.0	0.0	0.0	0.0	0.0	0.0	0.0	0.0
1313	51.282051282051285	33.33333333333334	28.2051282051282	23134380.0	2012.0	0.0	0.0	0.0	0.0	0.0	0.0	0.0	0.0	0.0	0.0	0.0	0.0
1314	42.69662921348315	44.943820224719104	38.202247191011246	23134356.0	2012.0	0.0	0.0	0.0	0.0	0.0	0.0	0.0	0.0	0.0	0.0	0.0	0.0
1315	51.824817518248175	38.68613138686131	37.591240875912405	23131066.0	2012.0	0.0	0.0	0.3649635	0.0	0.0	0.0	0.72992701	0.0	0.0	0.0	0.0	0.0
1316	45.54794520547946	35.27397260273972	29.1095890410959	23131029.0	2012.0	0.0	0.0	0.0	0.0	0.0	0.0	0.0	0.0	0.0	0.0	0.0	0.0
1317	47.8405315614618	42.85714285714286	31.22923588039868	23126252.0	2012.0	0.0	0.0	0.33222591	0.0	0.0	0.33222591	1.32890365	0.0	0.0	0.0	0.0	0.0
1318	50.806451612903224	39.516129032258064	31.048387096774192	23121439.0	2012.0	0.0	0.0	0.40322581	0.0	0.0	0.0	0.80645161	0.0	0.0	0.0	0.0	0.0
1319	53.13653136531365	39.483394833948346	26.93726937269373	23121403.0	2012.0	0.0	0.0	0.73800738	0.0	0.0	0.0	0.36900369	0.0	0.0	0.0	0.0	0.0
1320	51.43884892086332	40.647482014388494	26.618705035971217	23121378.0	2012.0	0.0	0.0	0.0	0.0	0.0	0.0	0.71942446	0.0	0.0	0.0	0.0	0.0
1321	49.66887417218543	42.71523178807945	31.12582781456953	23121377.0	2012.0	0.0	0.0	0.0	0.0	0.0	0.0	0.33112583	0.0	0.0	0.0	0.0	0.0
1322	48.73949579831933	41.17647058823529	31.5126050420168	23121374.0	2012.0	0.0	0.0	0.0	0.0	0.0	0.0	1.2605042	0.0	0.0	0.0	0.0	0.0
1323	53.846153846153854	40.17094017094017	27.350427350427356	23121323.0	2012.0	0.0	0.0	0.0	0.0	0.0	0.0	0.85470085	0.0	0.0	0.0	0.0	0.0
1324	56.09756097560975	19.512195121951212	17.07317073170732	23113834.0	2012.0	0.0	0.0	0.0	0.0	0.0	0.0	0.0	0.0	0.0	0.0	0.0	0.0
1325	48.92703862660945	37.76824034334764	22.746781115879827	23113833.0	2012.0	0.0	0.0	0.0	0.0	0.0	0.0	0.42918455000000005	0.0	0.0	0.0	0.0	0.0
1326	52.631578947368425	23.68421052631578	23.68421052631578	23113832.0	2012.0	0.0	0.0	0.0	0.0	0.0	0.0	0.0	0.0	0.0	0.0	0.0	0.0
1327	50.0	32.242990654205606	30.373831775700932	23113483.0	2012.0	0.0	0.0	0.0	0.0	0.0	0.0	0.0	0.4672897200000001	0.0	0.0	0.0	0.0
1328	53.05343511450381	37.404580152671755	27.862595419847327	23113482.0	2012.0	0.0	0.0	0.0	0.0	0.0	0.0	0.76335878	0.0	0.0	0.0	0.0	0.0
1329	51.119402985074615	35.44776119402985	29.85074626865671	23113481.0	2012.0	0.0	0.0	0.0	0.0	0.0	0.0	0.0	0.0	0.0	0.0	0.0	0.0
1330	51.91637630662021	36.23693379790941	26.82926829268293	23094723.0	2012.0	0.0	0.0	0.0	0.0	0.0	0.0	0.0	0.0	0.0	0.0	0.0	0.0
1331	61.56862745098039	28.627450980392155	25.882352941176467	23094722.0	2012.0	0.0	0.0	0.0	0.0	0.0	0.0	0.0	0.0	0.0	0.0	0.0	0.0
1332	46.82274247491639	44.81605351170568	31.438127090301013	23094721.0	2012.0	0.0	0.0	0.0	0.0	0.0	0.0	0.0	0.0	0.0	0.0	0.0	0.0
1333	49.79253112033196	29.46058091286307	26.55601659751036	23094720.0	2012.0	0.0	0.0	0.8298755200000001	0.0	0.0	0.0	0.41493776000000004	0.0	0.0	0.0	0.0	0.0
1334	53.42465753424658	31.50684931506849	27.397260273972613	23083311.0	2012.0	0.0	0.0	0.0	0.0	0.0	0.0	0.0	0.0	0.0	0.0	0.0	0.0
1335	48.11715481171548	43.93305439330543	34.309623430962354	23075178.0	2012.0	0.0	0.0	0.0	0.0	0.0	0.0	0.83682008	0.0	0.0	0.0	0.0	0.0
1336	50.0	40.69767441860465	35.658914728682156	23075177.0	2012.0	0.0	0.0	0.3875969	0.0	0.0	0.0	0.3875969	0.0	0.0	0.0	0.0	0.0
1337	55.438596491228076	35.78947368421053	27.017543859649123	23075176.0	2012.0	0.0	0.0	0.0	0.0	0.0	0.0	0.35087719	0.0	0.0	0.0	0.0	0.0
1338	55.35714285714285	40.714285714285715	33.214285714285715	23075175.0	2012.0	0.0	0.0	0.7142857100000001	0.0	0.0	0.0	0.0	0.0	0.0	0.0	0.0	0.0
1339	46.53465346534653	39.603960396039604	31.683168316831683	23075143.0	2012.0	0.99009901	0.0	0.0	0.0	0.0	0.0	0.0	0.0	0.0	0.0	0.0	0.0
1340	61.904761904761905	9.523809523809518	9.523809523809518	23075142.0	2012.0	0.0	0.0	0.0	0.0	0.0	0.0	0.0	0.0	0.0	0.0	0.0	0.0
1341	54.02843601895735	41.23222748815167	33.64928909952607	23075127.0	2012.0	0.0	0.0	0.9478673	0.0	0.0	0.0	0.47393365	0.0	0.0	0.0	0.0	0.0
1342	46.853146853146846	40.209790209790214	33.56643356643356	23050526.0	2012.0	0.0	0.0	0.34965035	0.0	0.0	0.0	0.0	0.0	0.0	0.0	0.0	0.0
1343	44.61077844311377	32.335329341317355	28.74251497005989	23050525.0	2012.0	0.0	0.29940120000000003	0.0	0.0	0.0	0.0	0.0	0.0	0.0	0.0	0.0	0.0
1344	51.360544217687085	36.734693877551024	27.55102040816327	23036134.0	2012.0	0.0	0.0	0.34013605	0.0	0.0	0.0	0.68027211	0.0	0.0	0.0	0.0	0.0
1345	53.548387096774185	40.645161290322584	33.87096774193549	23034020.0	2012.0	0.0	0.0	0.0	0.0	0.0	0.0	0.0	0.0	0.0	0.0	0.0	0.0
1346	42.60869565217392	46.52173913043478	40.43478260869565	23033978.0	2012.0	0.43478261000000007	0.0	0.0	0.0	0.0	0.0	0.0	0.0	0.0	0.0	0.0	0.0
1347	43.24324324324325	42.08494208494209	32.432432432432435	23020162.0	2012.0	0.0	0.0	0.0	0.0	0.0	0.0	0.38610039	0.0	0.0	0.0	0.0	0.0
1348	47.32510288065843	41.975308641975296	34.5679012345679	23020132.0	2012.0	0.0	0.0	0.0	0.0	0.0	0.0	0.41152263	0.0	0.0	0.0	0.0	0.0
1349	53.30739299610895	33.85214007782102	32.295719844357976	23013074.0	2012.0	0.0	0.0	0.38910506	0.0	0.0	0.0	0.0	0.0	0.0	0.0	0.0	0.0
1350	39.0	49.0	28.0	23013073.0	2012.0	0.0	0.0	0.0	0.0	0.0	0.0	0.0	0.0	0.0	0.0	0.0	0.0
1351	64.20664206642067	25.830258302583037	20.664206642066414	22998340.0	2012.0	0.0	0.0	0.0	0.0	0.0	0.0	0.0	0.0	0.0	0.0	0.0	0.0
1352	58.90909090909091	29.81818181818183	25.09090909090908	22998338.0	2012.0	0.0	0.0	0.0	0.0	0.0	0.0	0.0	0.0	0.0	0.0	0.0	0.0
1353	49.350649350649356	34.415584415584405	34.415584415584405	22992075.0	2012.0	0.0	0.0	0.0	0.0	0.0	0.0	0.0	0.0	0.32467532000000004	0.0	0.0	0.0
1354	55.5205047318612	36.90851735015773	28.70662460567823	22992073.0	2012.0	0.0	0.0	0.63091483	0.0	0.0	0.0	0.31545741000000005	0.0	0.0	0.0	0.0	0.0
1355	46.07142857142858	38.57142857142857	25.71428571428571	22992072.0	2012.0	0.0	0.0	0.7142857100000001	0.0	0.0	0.0	0.35714286	0.0	0.0	0.0	0.0	0.0
1356	58.403361344537814	32.35294117647058	27.731092436974787	22970945.0	2012.0	0.0	0.0	0.0	0.0	0.0	0.0	0.0	0.0	0.0	0.0	0.0	0.0
1357	44.28571428571429	45.714285714285715	34.64285714285714	22970944.0	2012.0	0.0	0.0	0.0	0.0	0.0	0.0	0.0	0.0	0.0	0.0	0.0	0.0
1358	56.09756097560975	39.837398373983724	32.11382113821138	22970919.0	2012.0	0.0	0.0	0.0	0.0	0.0	0.0	0.40650407000000005	0.0	0.0	0.0	0.0	0.0
1359	50.349650349650354	40.55944055944056	32.16783216783216	22957521.0	2012.0	0.0	0.0	0.0	0.0	0.0	0.0	0.34965035	0.0	0.0	0.0	0.0	0.0
1360	51.91637630662021	37.979094076655045	32.752613240418114	22938715.0	2012.0	0.0	0.0	0.34843206000000004	0.0	0.0	0.0	0.0	0.0	0.0	0.0	0.0	0.0
1361	50.467289719626166	32.71028037383178	23.364485981308423	22931317.0	2012.0	1.8691588800000003	0.0	0.0	0.0	0.0	0.0	0.0	0.0	0.0	0.0	0.0	0.0
1362	50.729927007299274	36.861313868613145	25.91240875912408	22931316.0	2012.0	0.0	0.0	0.0	0.0	0.0	0.0	0.0	0.0	0.0	0.3649635	0.0	0.0
1363	47.16981132075472	43.018867924528294	33.58490566037736	22931315.0	2012.0	0.0	0.0	0.0	0.0	0.0	0.0	0.37735849000000005	0.0	0.0	0.0	0.0	0.0
1364	48.48484848484848	44.6969696969697	35.22727272727273	22931314.0	2012.0	0.0	0.0	0.0	0.37878788	0.0	0.0	0.0	0.0	0.0	0.0	0.0	0.0
1365	51.04166666666667	41.66666666666666	29.166666666666657	22931260.0	2012.0	1.0416666700000001	0.0	0.0	0.0	0.0	0.0	0.0	0.0	0.0	0.0	0.0	0.0
1366	43.33333333333334	48.33333333333333	41.25	22931259.0	2012.0	0.0	0.0	0.41666667	0.0	0.0	0.0	0.8333333300000001	0.0	0.0	0.0	0.0	0.0
1367	52.719665271966534	40.58577405857741	30.962343096234303	22920930.0	2012.0	0.0	0.0	0.41841004	0.0	0.0	0.0	1.67364017	0.0	0.0	0.0	0.0	0.0
1368	52.490421455938694	37.54789272030651	31.417624521072803	22920912.0	2012.0	0.0	0.0	0.38314176	0.0	0.0	0.0	0.76628352	0.0	0.0	0.0	0.0	0.0
1369	56.081081081081074	27.02702702702703	23.986486486486484	22913683.0	2012.0	0.0	0.0	0.33783784	0.0	0.0	0.0	0.0	0.0	0.0	0.0	0.0	0.0
1370	48.23008849557522	42.035398230088504	28.761061946902657	22913682.0	2012.0	0.0	0.0	0.0	0.0	0.0	0.0	0.0	0.0	0.0	0.0	0.0	0.0
1371	52.41935483870967	37.903225806451616	29.435483870967747	22913681.0	2012.0	0.0	0.0	0.40322581	0.0	0.0	0.0	0.40322581	0.0	0.0	0.0	0.0	0.0
1372	53.57142857142857	39.583333333333336	30.059523809523807	22913680.0	2012.0	0.0	0.0	0.0	0.0	0.0	0.0	0.0	0.0	0.0	0.0	0.29761905000000005	0.0
1373	54.8	31.200000000000006	24.40000000000001	22913660.0	2012.0	0.0	0.0	0.0	0.0	0.0	0.0	0.0	0.0	0.0	0.0	0.0	0.0
1374	45.64459930313589	48.08362369337979	37.63066202090592	22894575.0	2012.0	0.0	0.0	0.0	0.0	0.0	0.0	0.0	0.0	0.0	0.0	0.0	0.0
1375	54.91803278688525	37.295081967213115	26.639344262295083	22894572.0	2012.0	0.0	0.0	0.0	0.0	0.0	0.0	0.0	0.0	0.0	0.0	0.0	0.0
1376	48.979591836734684	42.448979591836725	29.38775510204081	22894553.0	2012.0	0.0	0.0	0.0	0.0	0.0	0.0	0.40816326999999997	0.0	0.0	0.0	0.0	0.0
1377	52.35849056603774	40.094339622641506	34.43396226415093	22873533.0	2012.0	0.0	0.0	0.0	0.0	0.0	0.0	0.0	0.0	0.0	0.0	0.0	0.0
1378	51.26353790613719	40.43321299638989	33.935018050541515	22873532.0	2012.0	0.0	0.0	0.0	0.0	0.0	0.0	0.36101083	0.0	0.0	0.0	0.0	0.0
1379	57.425742574257434	33.993399339934	25.742574257425748	22873531.0	2012.0	0.330033	0.0	0.0	0.0	0.0	0.0	0.330033	0.0	0.0	0.0	0.0	0.0
1380	52.80528052805282	40.5940594059406	31.023102310231025	22873530.0	2012.0	0.330033	0.0	0.0	0.0	0.0	0.0	0.330033	0.0	0.0	0.0	0.0	0.0
1381	52.68817204301075	36.917562724014346	30.465949820788524	22853014.0	2012.0	0.0	0.0	0.35842294	0.0	0.0	0.0	0.35842294	0.0	0.0	0.0	0.0	0.0
1382	52.91970802919708	33.57664233576642	27.37226277372264	22830463.0	2012.0	0.0	0.0	0.0	0.0	0.0	0.0	0.3649635	0.0	0.0	0.0	0.0	0.0
1383	52.45283018867924	41.886792452830186	33.9622641509434	22830462.0	2012.0	0.0	0.0	0.37735849000000005	0.0	0.0	0.0	0.37735849000000005	0.0	0.0	0.0	0.0	0.0
1384	50.72463768115942	38.40579710144928	33.69565217391305	22830435.0	2012.0	0.0	0.0	0.36231884	0.0	0.0	0.0	0.36231884	0.0	0.0	0.0	0.0	0.0
1385	50.0	37.5	25.892857142857142	22808959.0	2012.0	0.0	0.0	0.0	0.0	0.0	0.0	0.0	0.0	0.0	0.0	0.0	0.0
1386	56.52173913043478	35.507246376811594	18.47826086956522	22808958.0	2012.0	0.0	0.0	0.36231884	0.0	0.0	0.0	0.0	0.0	0.0	0.0	0.0	0.0
1387	49.56896551724138	47.8448275862069	40.086206896551715	22808957.0	2012.0	0.0	0.0	0.0	0.0	0.0	0.0	0.0	0.0	0.0	0.0	0.0	0.0
1388	45.62211981566821	37.32718894009217	30.875576036866363	22808956.0	2012.0	0.0	0.0	0.0	0.9216589900000001	0.0	0.0	0.0	0.0	0.0	0.0	0.0	0.0
1389	49.382716049382715	46.502057613168716	36.21399176954733	22808955.0	2012.0	0.0	0.0	0.0	0.0	0.0	0.0	0.41152263	0.0	0.0	0.0	0.0	0.0
1390	53.807106598984774	38.07106598984772	31.979695431472077	22784116.0	2012.0	0.0	0.0	0.0	0.0	0.0	0.0	0.0	0.0	0.0	0.0	0.5076142100000001	0.0
1391	57.57575757575758	35.930735930735935	26.83982683982684	22784040.0	2012.0	0.0	0.0	0.0	0.0	0.0	0.0	0.43290043000000006	0.0	0.0	0.0	0.0	0.0
1392	51.13636363636363	37.5	28.787878787878785	22784038.0	2012.0	0.0	0.0	0.37878788	0.0	0.0	0.0	0.0	0.0	0.0	0.0	0.0	0.0
1393	53.54330708661417	35.826771653543304	27.952755905511808	22784037.0	2012.0	0.0	0.0	0.0	0.0	0.0	0.0	0.0	0.0	0.0	0.0	0.0	0.0
1394	44.62540716612378	48.5342019543974	37.45928338762216	22784036.0	2012.0	0.0	0.0	0.0	0.0	0.0	0.0	0.0	0.0	0.0	0.0	0.0	0.0
1395	51.06382978723404	39.00709219858156	32.62411347517731	22762317.0	2012.0	0.0	0.0	0.0	0.0	0.0	0.0	0.70921986	0.0	0.0	0.0	0.0	0.0
1396	55.514705882352935	36.02941176470589	22.426470588235286	22762316.0	2012.0	0.0	0.0	1.10294118	0.0	0.0	0.0	0.0	0.0	0.0	0.0	0.0	0.0
1397	52.613240418118465	35.540069686411144	30.313588850174213	22762315.0	2012.0	0.0	0.0	0.0	0.0	0.0	0.0	0.34843206000000004	0.0	0.0	0.0	0.0	0.0
1398	42.74193548387096	43.951612903225815	31.854838709677423	22762314.0	2012.0	0.0	0.0	0.40322581	0.0	0.0	0.0	0.40322581	0.0	0.0	0.0	0.0	0.0
1399	58.55263157894736	36.18421052631579	28.28947368421053	22738098.0	2012.0	0.0	0.0	0.0	0.0	0.0	0.0	0.0	0.0	0.0	0.0	0.0	0.0
1400	59.67078189300412	30.452674897119337	18.51851851851852	22738097.0	2012.0	0.0	0.0	0.0	0.0	0.0	0.0	0.0	0.0	0.0	0.0	0.0	0.0
1401	52.34042553191489	37.4468085106383	30.63829787234043	22738096.0	2012.0	0.0	0.0	0.42553191	0.0	0.0	0.0	0.85106383	0.0	0.0	0.0	0.0	0.0
1402	49.122807017543856	42.105263157894726	36.40350877192983	22738085.0	2012.0	0.0	0.0	0.0	0.0	0.0	0.0	0.43859649	0.0	0.0	0.0	0.0	0.0
1403	44.91525423728814	33.050847457627114	26.69491525423729	22731672.0	2012.0	0.42372881	0.0	0.0	0.0	0.0	0.0	0.0	0.0	0.0	0.0	0.0	0.42372881
1404	43.43434343434343	41.414141414141405	32.32323232323232	22716977.0	2012.0	1.01010101	0.0	0.0	0.0	0.0	0.0	0.0	0.0	0.0	0.0	0.0	0.0
1405	53.767123287671225	31.50684931506849	27.054794520547944	22716976.0	2012.0	0.0	0.0	0.0	0.0	0.0	0.0	0.6849315100000001	0.0	0.0	0.0	0.0	0.0
1406	57.615894039735096	33.774834437086085	25.16556291390728	22716975.0	2012.0	0.0	0.0	0.33112583	0.0	0.0	0.0	0.33112583	0.0	0.0	0.0	0.0	0.0
1407	50.20080321285141	38.152610441767074	28.915662650602414	22693998.0	2012.0	0.0	0.0	0.0	0.40160643	0.0	0.0	0.0	0.0	0.40160643	0.0	0.0	0.0
1408	51.03734439834025	44.39834024896266	36.09958506224067	22686415.0	2012.0	0.0	0.0	0.8298755200000001	0.0	0.0	0.0	0.8298755200000001	0.0	0.0	0.0	0.0	0.0
1409	47.49163879598662	40.13377926421404	33.110367892976576	22670904.0	2012.0	0.0	0.0	0.33444816	0.0	0.0	0.0	0.33444816	0.0	0.0	0.33444816	0.0	0.0
1410	47.63779527559056	43.70078740157479	33.85826771653542	22670903.0	2012.0	0.0	0.0	0.0	0.0	0.0	0.0	0.7874015700000001	0.0	0.0	0.0	0.0	0.0
1411	52.46913580246913	41.358024691358025	34.5679012345679	22670902.0	2012.0	0.0	0.0	0.0	0.0	0.0	0.0	0.61728395	0.0	0.0	0.0	0.0	0.0
1412	45.270270270270274	43.581081081081095	35.13513513513513	22670901.0	2012.0	0.0	0.0	0.0	0.0	0.0	0.0	0.33783784	0.0	0.0	0.0	0.0	0.0
1413	49.6	41.2	32.8	22663011.0	2012.0	0.0	0.0	0.0	0.0	0.0	0.0	0.4	0.0	0.0	0.0	0.0	0.0
1414	49.02723735408561	45.52529182879378	29.182879377431906	22658128.0	2012.0	0.0	0.0	0.0	0.0	0.0	0.0	0.0	0.0	0.0	0.0	0.0	0.0
1415	46.464646464646464	49.83164983164983	37.03703703703704	22658127.0	2012.0	0.0	0.0	0.0	0.0	0.0	0.0	0.0	0.0	0.0	0.0	0.0	0.0
1416	61.71003717472119	30.855018587360593	27.137546468401478	22646631.0	2012.0	0.0	0.0	0.7434944200000001	0.0	0.0	0.0	0.7434944200000001	0.0	0.0	0.0	0.0	0.0
1417	47.90874524714828	38.02281368821293	28.51711026615969	22646630.0	2012.0	0.0	0.0	0.0	0.0	0.0	0.0	0.0	0.0	0.0	0.0	0.0	0.0
1418	53.57142857142857	34.12698412698413	28.174603174603178	22646629.0	2012.0	0.0	0.0	0.0	0.0	0.0	0.0	0.0	0.0	0.0	0.0	0.0	0.0
1419	55.38461538461538	30.384615384615394	25.384615384615394	22621627.0	2012.0	0.0	0.0	0.0	0.0	0.0	0.0	0.0	0.0	0.0	0.0	0.0	0.0
1420	47.73869346733668	41.708542713567844	30.653266331658287	22621626.0	2012.0	0.0	0.0	0.0	0.0	0.0	0.0	1.00502513	0.0	0.0	0.0	0.0	0.0
1421	51.93798449612403	34.10852713178295	33.720930232558146	22612639.0	2012.0	0.0	0.0	0.3875969	0.0	0.0	0.0	0.0	0.0	0.0	0.0	0.0	0.0
1422	47.85992217898832	43.96887159533075	33.85214007782102	22612596.0	2012.0	0.0	0.0	0.77821012	0.0	0.0	0.0	0.0	0.0	0.0	0.0	0.0	0.0
1423	44.62151394422311	35.856573705179294	27.091633466135463	22607135.0	2012.0	0.0	0.0	0.0	0.0	0.0	0.0	0.0	0.0	0.0	0.0	0.0	0.0
1424	55.21739130434782	39.56521739130435	32.173913043478265	22607134.0	2012.0	0.0	0.0	0.0	0.0	0.0	0.0	0.43478261000000007	0.0	0.0	0.0	0.0	0.0
1425	47.2972972972973	43.69369369369369	30.18018018018019	22591296.0	2012.0	0.0	0.0	0.0	0.0	0.0	0.0	0.0	0.0	0.0	0.0	0.0	0.0
1426	63.79928315412186	31.182795698924718	26.52329749103941	22591295.0	2012.0	0.0	0.0	0.35842294	0.0	0.0	0.0	0.0	0.0	0.0	0.0	0.0	0.0
1427	50.19607843137255	37.647058823529406	30.196078431372555	22591294.0	2012.0	0.0	0.0	0.0	0.0	0.0	0.0	0.0	0.0	0.0	0.0	0.0	0.0
1428	44.485294117647065	48.529411764705884	40.07352941176471	22591293.0	2012.0	0.0	0.0	0.0	0.36764706	0.0	0.0	0.0	0.0	0.0	0.0	0.0	0.0
1429	62.54681647940074	23.595505617977533	21.348314606741567	22591257.0	2012.0	2.2471910100000003	0.0	0.0	0.0	0.0	0.0	0.0	0.0	0.0	0.0	0.0	0.0
1430	47.59825327510918	47.59825327510918	37.99126637554585	22571202.0	2012.0	0.0	0.0	0.0	0.0	0.0	0.0	1.31004367	0.0	0.0	0.0	0.0	0.0
1431	50.763358778625964	40.83969465648855	32.44274809160305	22571201.0	2012.0	0.0	0.0	0.0	0.0	0.0	0.0	0.38167939	0.0	0.0	0.0	0.0	0.0
1432	50.4	42.00000000000001	35.2	22571200.0	2012.0	0.0	0.0	0.0	0.0	0.0	0.0	0.8	0.0	0.0	0.0	0.0	0.0
1433	52.36220472440946	31.88976377952756	29.52755905511812	22559061.0	2012.0	0.0	0.0	0.39370079	0.0	0.0	0.0	0.0	0.0	0.0	0.39370079	0.0	0.0
1434	53.846153846153854	29.86425339366517	23.529411764705888	22551129.0	2012.0	0.0	0.0	0.0	0.0	0.0	0.0	0.45248869	0.0	0.0	0.0	0.0	0.0
1435	50.729927007299274	37.22627737226277	27.737226277372255	22551128.0	2012.0	0.0	0.0	0.0	0.0	0.0	0.0	0.0	0.0	0.0	0.0	0.0	0.0
1436	50.60240963855422	40.160642570281134	30.92369477911646	22551107.0	2012.0	0.0	0.0	0.8032128500000001	0.0	0.0	0.0	0.40160643	0.0	0.0	0.0	0.0	0.0
1437	53.924914675767916	42.32081911262798	29.351535836177483	22551105.0	2012.0	0.0	0.0	1.36518771	0.0	0.0	0.0	1.0238907800000001	0.0	0.0	0.0	0.0	0.0
1438	52.263374485596714	35.80246913580247	32.92181069958848	22551104.0	2012.0	0.0	0.0	0.8230452699999999	0.0	0.0	0.0	0.41152263	0.0	0.0	0.0	0.0	0.0
1439	47.54716981132076	36.9811320754717	29.43396226415095	22540912.0	2012.0	0.0	0.0	0.0	0.0	0.0	0.0	0.7547169800000001	0.0	0.0	0.0	0.0	0.0
1440	49.76303317535545	39.810426540284354	36.01895734597157	22533576.0	2012.0	0.0	0.0	0.0	0.0	0.0	0.0	0.47393365	0.0	0.0	0.0	0.0	0.0
1441	44.56521739130434	41.30434782608695	27.173913043478265	22512483.0	2012.0	0.0	0.0	0.0	0.0	0.0	0.0	0.0	0.0	0.0	0.0	0.0	0.0
1442	47.63779527559056	28.740157480314966	24.409448818897644	22512482.0	2012.0	0.0	0.0	0.0	0.0	0.0	0.0	0.0	0.0	0.0	0.0	0.0	0.0
1443	50.99601593625498	41.035856573705175	30.677290836653384	22512481.0	2012.0	0.0	0.0	0.39840637	0.0	0.0	0.0	0.39840637	0.0	0.0	0.0	0.0	0.0
1444	51.612903225806456	36.021505376344095	30.645161290322577	22494121.0	2012.0	0.0	0.0	0.0	0.0	0.0	0.0	0.53763441	0.0	0.0	0.0	0.0	0.0
1445	54.779411764705884	40.80882352941176	29.779411764705888	22494120.0	2012.0	0.0	0.0	0.0	0.0	0.0	0.0	0.0	0.0	0.0	0.0	0.0	0.0
1446	51.31578947368421	44.29824561403509	35.96491228070175	22475594.0	2012.0	0.0	0.0	0.0	0.0	0.0	0.0	0.0	0.0	0.0	0.0	0.0	0.0
1447	48.54368932038835	33.33333333333334	24.595469255663428	22475593.0	2012.0	0.0	0.0	0.0	0.0	0.0	0.0	0.32362460000000004	0.0	0.0	0.0	0.0	0.0
1448	43.529411764705884	53.72549019607843	36.470588235294116	22475592.0	2012.0	0.0	0.0	0.0	0.0	0.0	0.0	0.78431373	0.0	0.0	0.0	0.0	0.0
1449	54.9645390070922	36.87943262411347	33.33333333333334	22455751.0	2012.0	0.0	0.0	0.0	0.0	0.0	0.35460993	0.0	0.0	0.0	0.0	0.0	0.0
1450	48.34123222748815	45.023696682464454	36.966824644549774	22455415.0	2012.0	0.0	0.0	0.47393365	0.0	0.0	0.0	0.47393365	0.0	0.0	0.0	0.0	0.0
1451	50.51020408163265	37.755102040816325	32.14285714285714	22455414.0	2012.0	0.0	0.0	0.51020408	0.0	0.0	0.0	0.0	0.0	0.0	0.0	0.0	0.0
1452	57.35849056603774	36.9811320754717	28.301886792452837	22455413.0	2012.0	0.0	0.0	0.37735849000000005	0.0	0.0	0.0	0.37735849000000005	0.0	0.0	0.0	0.0	0.0
1453	59.450171821305844	34.02061855670104	27.835051546391753	22455412.0	2012.0	0.0	0.0	0.0	0.0	0.0	0.0	0.34364261	0.0	0.0	0.0	0.0	0.0
1454	46.78571428571429	42.14285714285714	32.85714285714286	22452356.0	2012.0	0.0	0.0	0.35714286	0.0	0.0	0.0	0.35714286	0.0	0.0	0.0	0.0	0.0
1455	52.29357798165138	39.90825688073395	30.73394495412845	22452338.0	2012.0	0.0	0.0	0.4587156	0.0	0.0	0.0	0.0	0.0	0.0	0.0	0.0	0.0
1456	50.92936802973978	41.2639405204461	29.739776951672848	22449319.0	2012.0	0.0	0.0	0.0	0.0	0.0	0.0	0.7434944200000001	0.0	0.0	0.0	0.0	0.0
1457	49.816849816849825	40.65934065934066	28.57142857142857	22449317.0	2012.0	0.0	0.0	0.36630037	0.0	0.0	0.0	0.36630037	0.0	0.0	0.0	0.0	0.0
1458	55.707762557077636	36.98630136986301	28.767123287671236	22449296.0	2012.0	0.0	0.0	0.91324201	0.0	0.0	0.0	0.456621	0.0	0.0	0.0	0.0	0.0
1459	55.326460481099645	42.611683848797256	34.02061855670104	22449295.0	2012.0	0.0	0.0	0.0	0.0	0.0	0.0	0.34364261	0.0	0.0	0.0	0.34364261	0.0
1460	47.59825327510918	43.23144104803494	38.42794759825328	22449293.0	2012.0	0.0	0.0	0.0	0.0	0.0	0.0	0.87336245	0.0	0.0	0.0	0.0	0.0
1461	54.77031802120141	37.10247349823321	30.388692579505307	22443478.0	2012.0	0.0	0.0	0.35335689000000003	0.0	0.0	0.0	0.0	0.0	0.0	0.0	0.0	0.0
1462	50.63291139240506	45.56962025316456	28.270042194092824	22443460.0	2012.0	0.0	0.0	0.0	0.0	0.0	0.0	0.84388186	0.0	0.0	0.0	0.0	0.0
1463	50.85470085470086	42.30769230769232	27.350427350427356	22443427.0	2012.0	0.42735043000000006	0.0	0.0	0.0	0.0	0.0	0.85470085	0.0	0.0	0.0	0.0	0.0
1464	46.8	45.2	33.599999999999994	22436048.0	2012.0	0.4	0.0	0.0	0.0	0.0	0.0	0.0	0.0	0.0	0.0	0.4	0.0
1465	41.22448979591836	45.714285714285715	36.734693877551024	22435370.0	2012.0	0.0	0.0	0.0	0.0	0.0	0.0	0.40816326999999997	0.0	0.0	0.0	0.0	0.0
1466	47.5095785440613	42.1455938697318	33.71647509578544	22435369.0	2012.0	0.0	0.0	0.38314176	0.0	0.0	0.0	0.0	0.0	0.0	0.0	0.0	0.0
1467	52.04081632653062	31.97278911564627	26.53061224489795	22417254.0	2012.0	0.0	0.0	0.0	0.0	0.0	0.0	0.34013605	0.0	0.0	0.0	0.0	0.0
1468	47.30290456431535	43.15352697095436	34.43983402489627	22417253.0	2012.0	0.0	0.0	0.0	0.0	0.0	0.0	0.41493776000000004	0.0	0.0	0.0	0.0	0.0
1469	56.378600823045275	31.68724279835391	24.279835390946502	22417252.0	2012.0	0.0	0.0	0.0	0.0	0.0	0.0	0.8230452699999999	0.0	0.0	0.0	0.0	0.0
1470	56.5040650406504	39.837398373983724	26.422764227642283	22417251.0	2012.0	0.0	0.0	0.40650407000000005	0.0	0.0	0.0	0.40650407000000005	0.0	0.0	0.0	0.0	0.0
1471	51.417004048583	40.48582995951418	36.8421052631579	22417203.0	2012.0	0.0	0.0	0.0	0.0	0.0	0.0	0.0	0.0	0.0	0.0	0.0	0.0
1472	48.46153846153847	41.53846153846153	30.384615384615394	22417201.0	2012.0	0.0	0.0	0.0	0.0	0.0	0.0	0.0	0.0	0.0	0.0	0.0	0.0
1473	45.544554455445535	46.53465346534653	21.78217821782178	22397654.0	2012.0	0.0	0.0	0.0	0.0	0.0	0.0	0.0	0.0	0.0	0.0	0.0	0.0
1474	44.49152542372882	38.135593220338976	26.69491525423729	22397652.0	2012.0	0.0	0.0	0.0	0.0	0.0	0.0	0.42372881	0.0	0.0	0.0	0.0	0.0
1475	54.729729729729726	36.48648648648649	31.08108108108108	22397651.0	2012.0	0.0	0.0	0.67567568	0.0	0.0	0.0	0.0	0.0	0.0	0.0	0.0	0.0
1476	36.475409836065566	46.72131147540984	33.19672131147541	22397650.0	2012.0	0.0	0.0	0.0	0.40983607000000005	0.0	0.0	0.40983607000000005	0.0	0.0	0.0	0.0	0.40983607000000005
1477	52.67175572519084	37.02290076335878	32.06106870229007	22375973.0	2012.0	0.0	0.0	0.38167939	0.0	0.0	0.0	0.76335878	0.0	0.0	0.0	0.0	0.0
1478	51.72413793103448	37.1647509578544	31.800766283524908	22375972.0	2012.0	0.0	0.0	0.38314176	0.0	0.0	0.0	0.38314176	0.0	0.0	0.0	0.0	0.0
1479	54.137931034482754	38.27586206896552	31.034482758620683	22375971.0	2012.0	0.0	0.0	0.6896551700000001	0.0	0.0	0.0	0.6896551700000001	0.0	0.0	0.0	0.0	0.0
1480	46.1864406779661	46.1864406779661	38.135593220338976	22356324.0	2012.0	0.0	0.0	0.0	0.0	0.0	0.0	0.84745763	0.0	0.0	0.0	0.0	0.0
1481	56.52173913043478	33.81642512077295	28.98550724637681	22356323.0	2012.0	0.0	0.0	0.0	0.0	0.0	0.0	0.48309179	0.0	0.0	0.0	0.0	0.0
1482	51.10132158590308	33.92070484581498	27.75330396475772	22356322.0	2012.0	0.0	0.0	0.0	0.0	0.0	0.0	0.0	0.0	0.0	0.0	0.0	0.44052863000000003
1483	43.01075268817203	36.55913978494624	27.956989247311824	22335740.0	2012.0	0.0	0.0	0.0	0.0	0.0	0.0	0.0	0.0	0.0	0.0	0.0	0.0
1484	39.02439024390244	47.96747967479674	29.67479674796748	22335738.0	2012.0	0.0	0.0	0.0	0.0	0.0	0.0	0.0	0.0	0.0	0.8130081299999999	0.0	0.0
1485	45.299145299145295	46.153846153846146	33.33333333333334	22335737.0	2012.0	0.0	0.0	0.0	0.0	0.0	0.0	0.42735043000000006	0.0	0.0	0.0	0.0	0.0
1486	49.3006993006993	32.51748251748252	28.32167832167832	22335736.0	2012.0	0.0	0.0	0.0	0.0	0.0	0.0	0.34965035	0.0	0.0	0.0	0.0	0.0
1487	43.19727891156464	40.81632653061224	39.115646258503396	22316445.0	2012.0	0.0	0.0	0.0	0.0	0.0	0.0	0.34013605	0.0	0.0	0.0	0.34013605	0.0
1488	45.98930481283421	42.24598930481284	34.22459893048129	22316444.0	2012.0	0.0	0.0	0.0	0.0	0.0	0.0	0.0	0.0	0.0	0.0	0.0	0.0
1489	49.55357142857143	41.964285714285715	30.80357142857143	22296077.0	2012.0	0.0	0.0	0.44642856999999997	0.0	0.0	0.0	0.8928571399999999	0.0	0.0	0.0	0.0	0.0
1490	49.80988593155893	41.06463878326996	31.55893536121674	22276822.0	2012.0	0.0	0.0	0.0	0.0	0.0	0.0	0.0	0.0	0.0	0.0	0.0	0.0
1491	49.350649350649356	36.36363636363637	28.89610389610389	22276821.0	2012.0	0.0	0.0	0.0	0.0	0.0	0.0	0.64935065	0.0	0.0	0.0	0.0	0.0
1492	44.709897610921495	45.05119453924915	33.78839590443687	22276820.0	2012.0	0.0	0.0	0.0	0.0	0.0	0.0	0.0	0.0	0.0	0.0	0.0	0.0
1493	56.22317596566523	33.47639484978541	24.463519313304715	22256806.0	2012.0	0.0	0.0	0.0	0.0	0.0	0.0	0.0	0.0	0.0	0.0	0.0	0.0
1494	54.6031746031746	38.412698412698404	30.158730158730165	22256805.0	2012.0	0.0	0.0	0.0	0.0	0.0	0.0	0.31746032	0.0	0.0	0.0	0.0	0.0
1495	47.25274725274725	42.30769230769232	34.615384615384606	22256804.0	2012.0	0.0	0.0	0.0	0.0	0.0	0.0	0.0	0.0	0.0	0.0	0.0	0.0
1496	46.25	34.58333333333333	30.83333333333333	22236225.0	2012.0	0.0	0.0	0.0	0.0	0.0	0.0	0.0	0.0	0.0	0.0	0.0	0.0
1497	47.53363228699553	47.98206278026906	34.52914798206278	22236224.0	2012.0	0.44843049000000007	0.0	0.44843049000000007	0.0	0.0	0.0	0.0	0.0	0.0	0.0	0.0	0.0
1498	52.10084033613445	34.453781512605055	29.411764705882355	22236223.0	2012.0	0.0	0.0	0.0	0.0	0.0	0.0	0.0	0.0	0.0	0.42016807	0.0	0.0
1499	42.6056338028169	33.80281690140845	27.46478873239437	22236222.0	2012.0	0.0	0.0	0.0	0.0	0.0	0.0	1.05633803	0.0	0.0	0.0	0.0	0.0
1500	35.56485355648536	55.23012552301254	36.82008368200837	22236196.0	2012.0	0.0	0.0	0.0	0.41841004	0.0	0.0	0.0	0.0	0.0	0.0	0.0	0.0
1501	42.063492063492056	45.23809523809523	31.34920634920636	22216841.0	2012.0	0.0	0.0	0.0	0.0	0.0	0.0	0.3968254	0.0	0.0	0.0	0.0	0.0
1502	50.14836795252226	41.54302670623146	30.56379821958457	22204725.0	2011.0	0.0	0.0	0.0	0.0	0.0	0.0	0.0	0.0	0.0	0.0	0.0	0.0
1503	49.24012158054711	42.553191489361694	31.306990881458958	22204724.0	2011.0	0.0	0.0	0.30395137	0.0	0.0	0.0	0.30395137	0.0	0.0	0.0	0.0	0.0
1504	56.20437956204379	27.737226277372255	21.53284671532848	22204723.0	2011.0	0.0	0.0	0.0	0.0	0.0	0.0	0.72992701	0.0	0.0	0.0	0.0	0.0
1505	49.43820224719101	34.8314606741573	30.337078651685392	22204672.0	2012.0	0.0	0.0	0.0	0.0	0.0	0.0	0.0	0.0	0.0	0.0	0.0	0.0
1506	46.502057613168716	37.03703703703704	28.395061728395067	22187985.0	2011.0	0.0	0.0	0.0	0.0	0.41152263	0.41152263	0.0	0.0	0.0	0.41152263	0.0	0.0
1507	47.16157205240175	39.737991266375545	26.637554585152827	22187960.0	2012.0	0.43668122000000004	0.0	0.0	0.0	0.0	0.0	0.0	0.0	0.0	0.0	0.0	0.0
1508	50.19607843137255	40.0	37.25490196078432	22168643.0	2011.0	0.0	0.0	0.0	0.0	0.0	0.0	0.0	0.0	0.0	0.39215686000000005	0.0	0.0
1509	38.8235294117647	49.411764705882355	38.431372549019606	22168642.0	2011.0	0.0	0.0	0.39215686000000005	0.0	0.0	0.0	0.0	0.0	0.0	0.0	0.0	0.0
1510	57.35849056603774	33.9622641509434	27.9245283018868	22168590.0	2011.0	0.0	0.0	0.0	0.0	0.0	0.0	0.7547169800000001	0.0	0.0	0.0	0.0	0.0
1511	34.34343434343434	54.54545454545455	37.37373737373737	22168587.0	2012.0	0.0	0.0	0.0	1.01010101	0.0	0.0	0.0	0.0	0.0	0.0	0.0	0.0
1512	45.185185185185176	43.33333333333334	26.29629629629629	22150037.0	2011.0	0.0	0.0	0.0	0.0	0.0	0.0	0.0	0.0	0.0	0.0	0.0	0.0
1513	40.78947368421053	47.807017543859644	32.45614035087719	22150036.0	2011.0	0.0	0.0	0.0	0.0	0.0	0.0	0.0	0.0	0.0	0.0	0.0	0.0
1514	52.27272727272727	36.81818181818181	30.0	22150035.0	2011.0	0.0	0.0	0.0	0.0	0.0	0.0	0.4545454500000001	0.0	0.0	0.0	0.0	0.0
1515	53.46153846153846	38.84615384615385	30.0	22149959.0	2011.0	0.0	0.0	0.0	0.0	0.0	0.0	0.0	0.0	0.0	0.0	0.0	0.0
1516	51.689189189189186	39.189189189189186	31.08108108108108	22149921.0	2012.0	0.0	0.0	0.0	0.0	0.0	0.0	0.33783784	0.0	0.0	0.0	0.0	0.0
1517	40.384615384615394	46.92307692307693	37.307692307692314	22149876.0	2012.0	0.0	0.0	0.0	0.0	0.0	0.0	0.38461538	0.0	0.0	0.0	0.0	0.0
1518	45.51971326164874	44.444444444444436	31.89964157706093	22149875.0	2012.0	0.0	0.0	0.0	0.0	0.0	0.0	0.35842294	0.0	0.0	0.0	0.0	0.0
1519	48.91304347826087	40.57971014492754	32.60869565217391	22129253.0	2011.0	0.0	0.0	0.0	0.0	0.0	0.0	0.0	0.0	0.0	0.0	0.0	0.0
1520	46.98412698412698	43.17460317460318	33.96825396825397	22129252.0	2011.0	0.0	0.0	0.0	0.0	0.0	0.0	0.0	0.0	0.0	0.0	0.0	0.0
1521	44.82758620689656	47.41379310344828	40.086206896551715	22111719.0	2011.0	0.0	0.0	0.0	0.0	0.0	0.0	0.0	0.0	0.0	0.0	0.0	0.0
1522	41.66666666666666	40.740740740740755	32.407407407407405	22087681.0	2011.0	0.0	0.0	0.0	0.0	0.0	0.0	0.0	0.0	0.0	0.0	0.0	0.0
1523	50.51194539249146	36.518771331058026	30.716723549488048	22087680.0	2011.0	0.0	0.0	0.0	0.0	0.0	0.0	0.68259386	0.0	0.0	0.0	0.0	0.0
1524	43.055555555555564	40.27777777777778	31.25	22085343.0	2011.0	0.0	0.0	0.34722222	0.0	0.0	0.0	0.69444444	0.0	0.0	0.0	0.0	0.0
1525	60.256410256410255	35.57692307692306	29.166666666666657	22085317.0	2011.0	0.0	0.0	0.32051282000000003	0.0	0.0	0.0	0.6410256400000001	0.0	0.0	0.0	0.0	0.0
1526	47.63779527559056	40.5511811023622	31.88976377952756	22085316.0	2011.0	0.0	0.0	0.39370079	0.0	0.0	0.0	0.39370079	0.0	0.0	0.0	0.0	0.0
1527	48.872180451127825	37.593984962406005	32.330827067669176	22082239.0	2011.0	0.0	0.0	0.7518797	0.0	0.0	0.0	0.7518797	0.0	0.0	0.0	0.0	0.0
1528	52.74261603375528	35.021097046413495	26.58227848101265	22082198.0	2011.0	0.0	0.0	0.0	0.0	0.0	0.0	0.0	0.0	0.0	0.0	0.0	0.0
1529	48.27586206896552	42.91187739463601	36.39846743295017	22080794.0	2011.0	0.0	0.0	0.38314176	0.0	0.0	0.0	1.14942529	0.0	0.0	0.0	0.0	0.0
1530	48.3739837398374	42.27642276422764	32.92682926829268	22077909.0	2011.0	0.0	0.0	0.0	0.0	0.0	0.0	1.2195122	0.0	0.0	0.0	0.0	0.0
1531	46.60194174757282	45.631067961165044	33.98058252427184	22077816.0	2012.0	0.0	0.0	0.0	0.0	0.0	0.0	1.45631068	0.0	0.0	0.0	0.0	0.0
1532	52.07100591715977	44.97041420118343	37.278106508875744	22077236.0	2011.0	0.0	0.0	0.0	0.0	0.0	0.0	0.0	0.0	0.0	0.0	0.0	0.0
1533	51.37254901960785	43.92156862745098	31.764705882352942	22077192.0	2012.0	0.0	0.0	0.78431373	0.0	0.0	0.0	0.78431373	0.0	0.0	0.0	0.0	0.0
1534	55.94405594405594	32.51748251748252	27.272727272727266	22077144.0	2011.0	0.0	0.0	0.0	0.0	0.0	0.0	1.3986014000000002	0.0	0.0	0.0	0.0	0.0
1535	52.346570397111904	40.43321299638989	33.21299638989169	22070476.0	2011.0	0.0	0.0	0.0	0.0	0.0	0.0	0.0	0.0	0.0	0.0	0.0	0.0
1536	50.746268656716424	37.31343283582089	27.238805970149244	22070475.0	2011.0	0.0	0.0	0.0	0.0	0.0	0.0	0.74626866	0.0	0.0	0.0	0.0	0.0
1537	54.79452054794521	33.789954337899545	32.87671232876713	22047561.0	2011.0	0.0	0.0	0.456621	0.0	0.0	0.0	0.0	0.0	0.0	0.0	0.0	0.0
1538	51.131221719457024	35.74660633484163	29.411764705882355	22047560.0	2011.0	0.0	0.0	0.0	0.0	0.0	0.0	0.0	0.0	0.0	0.0	0.0	0.0
1539	49.01960784313725	43.529411764705884	39.215686274509814	22047559.0	2011.0	0.0	0.0	0.0	0.0	0.0	0.0	0.39215686000000005	0.0	0.0	0.0	0.0	0.0
1540	53.07017543859649	39.03508771929825	28.508771929824558	22047558.0	2011.0	0.0	0.0	0.0	0.0	0.0	0.0	0.0	0.0	0.0	0.0	0.0	0.0
1541	51.44694533762058	40.19292604501607	27.974276527331185	22047557.0	2011.0	0.0	0.0	0.32154341000000003	0.0	0.0	0.0	0.32154341000000003	0.0	0.0	0.0	0.0	0.0
1542	50.19607843137255	42.74509803921569	36.470588235294116	22043968.0	2011.0	0.0	0.0	0.39215686000000005	0.0	0.0	0.0	0.0	0.0	0.0	0.0	0.0	0.0
1543	49.356223175965674	40.343347639484975	24.03433476394849	22029981.0	2011.0	0.0	0.0	1.28755365	0.0	0.0	0.0	0.0	0.0	0.0	0.0	0.0	0.0
1544	55.326460481099645	36.08247422680413	28.865979381443296	22029980.0	2011.0	0.0	0.0	0.34364261	0.0	0.0	0.0	0.34364261	0.0	0.0	0.0	0.0	0.0
1545	56.59163987138264	30.86816720257235	25.08038585209003	22029979.0	2011.0	0.0	0.0	0.0	0.0	0.0	0.0	0.32154341000000003	0.0	0.0	0.0	0.0	0.0
1546	51.6260162601626	36.99186991869918	31.300813008130078	22029978.0	2011.0	0.0	0.0	0.0	0.0	0.0	0.0	0.0	0.0	0.0	0.0	0.0	0.0
1547	51.10132158590308	31.27753303964758	27.31277533039648	22029753.0	2011.0	0.0	0.0	0.0	0.0	0.0	0.0	0.0	0.0	0.0	0.0	0.0	0.0
1548	60.47197640117994	29.793510324483773	26.843657817109147	22010917.0	2011.0	0.0	0.0	0.29498525	0.0	0.0	0.0	0.0	0.0	0.0	0.29498525	0.0	0.0
1549	54.12844036697248	36.697247706422026	21.100917431192656	22010916.0	2011.0	0.0	0.0	0.0	0.0	0.0	0.0	0.0	0.0	0.0	0.0	0.0	0.0
1550	49.828178694158076	43.29896907216496	33.33333333333334	22010915.0	2011.0	0.0	0.0	0.34364261	0.0	0.0	0.0	0.0	0.0	0.0	0.0	0.0	0.0
1551	54.263565891472865	40.69767441860465	30.232558139534888	22010914.0	2011.0	0.0	0.0	0.0	0.0	0.0	0.0	0.3875969	0.0	0.0	0.0	0.0	0.0
1552	50.40983606557378	42.622950819672134	31.55737704918032	22010913.0	2011.0	0.0	0.40983607000000005	0.0	0.0	0.0	0.0	0.40983607000000005	0.0	0.0	0.0	0.0	0.0
1553	58.846153846153854	38.07692307692307	25.0	22007715.0	2011.0	0.0	0.0	0.0	0.0	0.0	0.0	0.38461538	0.0	0.0	0.0	0.0	0.0
1554	60.396039603960396	36.63366336633664	22.772277227722768	21995388.0	2011.0	0.0	0.0	0.0	0.0	0.0	0.0	0.0	0.0	0.0	0.0	0.0	0.0
1555	58.148148148148145	36.66666666666667	28.88888888888889	21995387.0	2011.0	0.0	0.0	0.37037037	0.0	0.0	0.0	0.74074074	0.0	0.0	0.0	0.0	0.0
1556	46.153846153846146	47.17948717948718	37.43589743589744	21995386.0	2011.0	0.0	0.0	0.0	0.0	0.0	0.0	0.0	0.0	0.0	0.0	0.0	0.51282051
1557	49.816849816849825	35.164835164835175	30.402930402930412	21995385.0	2011.0	0.0	0.0	0.0	0.0	0.0	0.0	0.0	0.0	0.0	0.0	0.0	0.0
1558	62.18181818181818	30.54545454545455	24.36363636363636	21992123.0	2011.0	0.0	0.0	0.0	0.0	0.0	0.0	0.0	0.0	0.0	0.0	0.0	0.0
1559	50.99009900990099	42.07920792079209	29.70297029702971	21992122.0	2011.0	0.0	0.0	0.0	0.0	0.0	0.0	0.0	0.0	0.0	0.0	0.0	0.0
1560	58.01282051282051	37.5	25.320512820512814	21992121.0	2011.0	0.0	0.0	0.0	0.0	0.0	0.0	0.32051282000000003	0.0	0.0	0.0	0.0	0.0
1561	52.11864406779661	40.2542372881356	33.89830508474576	21991952.0	2011.0	0.0	0.0	0.0	0.0	0.0	0.0	0.0	0.0	0.0	0.0	0.0	0.0
1562	52.43445692883896	39.7003745318352	29.213483146067414	21991951.0	2011.0	0.0	0.0	0.0	0.0	0.0	0.0	0.37453184	0.0	0.0	0.0	0.0	0.0
1563	49.122807017543856	39.473684210526315	29.82456140350878	21991950.0	2011.0	0.0	0.0	0.0	0.0	0.0	0.0	0.0	0.0	0.0	0.0	0.0	0.0
1564	56.09756097560975	31.010452961672467	27.526132404181183	21991894.0	2011.0	0.0	0.0	0.0	0.0	0.0	0.0	0.0	0.0	0.0	0.0	0.0	0.0
1565	56.66666666666666	31.904761904761894	26.190476190476193	21991893.0	2011.0	0.0	0.0	0.0	0.0	0.0	0.0	0.47619048	0.0	0.0	0.0	0.0	0.0
1566	61.77777777777778	31.555555555555557	30.222222222222207	21991892.0	2011.0	0.0	0.0	0.44444444	0.0	0.0	0.0	0.0	0.0	0.0	0.0	0.0	0.0
1567	47.58064516129033	43.951612903225815	37.903225806451616	21991891.0	2011.0	0.40322581	0.0	1.20967742	0.0	0.0	0.0	0.0	0.0	0.0	0.0	0.0	0.0
1568	50.9433962264151	44.81132075471698	35.37735849056604	21962214.0	2011.0	0.0	0.0	1.41509434	0.0	0.0	0.0	0.9433962300000001	0.0	0.0	0.0	0.0	0.0
1569	53.75	42.08333333333333	25.83333333333333	21916638.0	2011.0	0.0	0.0	0.41666667	0.0	0.0	0.0	2.08333333	0.0	0.0	0.0	0.0	0.0
1570	67.70833333333333	25.347222222222207	22.569444444444446	21899451.0	2011.0	0.0	0.0	0.0	0.0	0.0	0.0	0.0	0.0	0.0	0.0	0.0	0.0
1571	60.97560975609756	21.951219512195124	21.951219512195124	21899443.0	2011.0	0.0	0.0	0.0	0.0	0.0	0.0	0.0	0.0	0.0	0.0	0.0	0.0
1572	55.93869731800766	35.63218390804597	24.90421455938697	21899409.0	2011.0	0.0	0.0	0.0	0.0	0.0	0.0	1.14942529	0.0	0.0	0.0	0.0	0.0
1573	48.96551724137931	39.31034482758621	34.827586206896555	21879900.0	2011.0	0.0	0.0	0.0	0.0	0.0	0.0	0.34482759	0.0	0.0	0.0	0.0	0.0
1574	57.66423357664234	36.496350364963504	28.102189781021906	21879899.0	2011.0	0.0	0.0	0.0	0.3649635	0.0	0.0	0.0	0.0	0.0	0.0	0.0	0.0
1575	55.91397849462365	34.767025089605724	27.24014336917563	21870978.0	2011.0	0.35842294	0.0	0.0	0.0	0.0	0.0	1.07526882	0.0	0.0	0.0	0.0	0.0
1576	56.61016949152543	34.57627118644068	29.491525423728813	21864166.0	2011.0	0.0	0.0	0.0	0.0	0.0	0.0	0.0	0.0	0.0	0.0	0.0	0.0
1577	59.845559845559855	19.69111969111969	17.374517374517367	21848463.0	2011.0	0.0	0.0	0.0	0.0	0.0	0.0	0.0	0.0	0.0	0.0	0.0	0.0
1578	40.57971014492754	48.79227053140096	32.367149758454104	21848462.0	2011.0	0.0	0.0	0.48309179	0.0	0.0	0.0	0.0	0.0	0.0	0.0	0.0	0.0
1579	52.42290748898679	32.59911894273128	31.27753303964758	21848461.0	2011.0	0.0	0.0	0.0	0.0	0.0	0.0	0.0	0.0	0.0	0.0	0.0	0.0
1580	58.30258302583026	32.84132841328413	25.830258302583037	21830966.0	2011.0	0.0	0.0	0.0	0.0	0.0	0.0	0.36900369	0.0	0.0	0.0	0.0	0.0
1581	52.0	36.4	29.60000000000001	21830957.0	2011.0	0.0	0.0	0.8	0.0	0.0	0.0	2.0	0.0	0.0	0.0	0.0	0.0
1582	44.64285714285714	49.404761904761905	29.76190476190477	21830940.0	2011.0	0.0	0.0	0.0	0.0	0.0	0.0	0.0	0.0	0.0	0.0	0.0	0.0
1583	59.30735930735929	33.33333333333334	27.705627705627705	21812672.0	2011.0	0.0	0.0	0.0	0.0	0.0	0.0	0.43290043000000006	0.0	0.0	0.0	0.0	0.0
1584	50.26455026455026	29.100529100529105	26.455026455026456	21812671.0	2011.0	0.0	0.0	0.0	0.0	0.0	0.0	0.0	0.0	0.0	0.0	0.0	0.0
1585	53.78787878787879	37.12121212121213	25.0	21793745.0	2011.0	0.0	0.0	0.0	0.0	0.0	0.0	0.37878788	0.0	0.0	0.0	0.0	0.0
1586	51.88284518828452	41.422594142259406	33.054393305439326	21793744.0	2011.0	0.0	0.0	0.41841004	0.0	0.0	0.0	0.0	0.0	0.0	0.0	0.0	0.0
1587	46.79245283018867	39.24528301886793	23.39622641509433	21793740.0	2011.0	0.0	0.0	0.0	0.7547169800000001	0.0	0.0	0.0	0.0	0.0	0.0	0.0	0.0
1588	49.56896551724138	41.81034482758621	30.17241379310345	21793738.0	2011.0	0.0	0.0	0.0	0.0	0.0	0.0	0.0	0.0	0.0	0.0	0.0	0.0
1589	56.56565656565657	34.34343434343434	24.24242424242425	21793736.0	2011.0	0.0	0.0	0.0	0.0	0.0	0.0	0.0	0.0	0.0	0.0	0.0	0.0
1590	45.49019607843139	47.843137254901954	37.647058823529406	21780946.0	2011.0	0.0	0.0	0.39215686000000005	0.0	0.0	0.0	0.78431373	0.0	0.0	0.0	0.0	0.0
1591	46.69421487603306	33.88429752066115	27.685950413223143	21774710.0	2011.0	0.0	0.0	0.0	0.0	0.0	0.0	0.0	0.0	0.0	0.0	0.0	0.0
1592	45.18272425249168	42.85714285714286	32.225913621262464	21774709.0	2011.0	0.0	0.0	0.0	0.0	0.0	0.0	0.0	0.0	0.0	0.0	0.0	0.0
1593	61.37184115523465	30.685920577617342	28.158844765342966	21774708.0	2011.0	0.0	0.0	0.0	0.0	0.0	0.0	0.0	0.0	0.0	0.0	0.0	0.0
1594	50.73891625615764	44.82758620689656	37.4384236453202	21767103.0	2011.0	0.0	0.0	0.0	0.0	0.0	0.0	0.9852216700000002	0.0	0.0	0.0	0.0	0.0
1595	45.28985507246377	41.66666666666666	31.15942028985508	21756023.0	2011.0	0.0	0.0	0.0	0.0	0.0	0.0	0.36231884	0.0	0.0	0.0	0.0	0.0
1596	51.2280701754386	40.0	34.3859649122807	21751905.0	2011.0	0.0	0.0	0.0	0.0	0.0	0.0	0.0	0.0	0.0	0.0	0.0	0.0
1597	49.33333333333333	46.66666666666666	34.66666666666667	21751904.0	2011.0	0.0	0.0	0.33333333	0.0	0.0	0.0	0.33333333	0.0	0.0	0.0	0.0	0.0
1598	53.22033898305085	32.203389830508485	29.491525423728813	21751900.0	2011.0	0.0	0.0	0.0	0.0	0.33898305	0.0	0.33898305	0.0	0.0	0.0	0.0	0.0
1599	51.153846153846146	43.46153846153846	26.153846153846146	21732834.0	2011.0	0.0	0.0	0.7692307700000001	0.0	0.0	0.0	0.7692307700000001	0.0	0.0	0.0	0.0	0.0
1600	52.5	35.0	23.75	21732833.0	2011.0	0.0	0.0	0.0	0.0	0.0	0.0	0.41666667	0.0	0.0	0.0	0.0	0.0
1601	48.37209302325582	41.3953488372093	37.2093023255814	21732829.0	2011.0	0.0	0.0	0.46511628	0.0	0.0	0.0	0.0	0.0	0.46511628	0.0	0.0	0.0
1602	44.017094017094024	47.863247863247864	41.02564102564102	21714648.0	2011.0	0.0	0.0	0.0	0.0	0.0	0.0	0.0	0.0	0.42735043000000006	0.0	0.0	0.0
1603	47.69230769230769	46.66666666666666	33.846153846153854	21714643.0	2011.0	0.0	0.0	0.0	0.0	0.0	0.0	0.0	0.0	0.0	0.0	0.0	0.51282051
1604	53.81818181818182	41.45454545454545	29.45454545454545	21714641.0	2011.0	0.0	0.0	0.0	0.0	0.0	0.0	0.0	0.0	0.0	0.0	0.0	0.0
1605	53.96825396825397	35.714285714285715	30.555555555555557	21714640.0	2011.0	0.0	0.0	0.0	0.0	0.0	0.0	0.0	0.0	0.0	0.0	0.0	0.0
1606	49.39759036144578	45.38152610441767	32.1285140562249	21699484.0	2011.0	0.0	0.0	0.8032128500000001	0.0	0.0	0.0	0.40160643	0.0	0.0	0.0	0.0	0.40160643
1607	47.16981132075472	38.113207547169814	28.301886792452837	21696328.0	2011.0	0.0	0.0	0.37735849000000005	0.0	0.0	0.0	0.0	0.0	0.0	0.0	0.0	0.0
1608	51.98412698412698	36.111111111111114	28.174603174603178	21696308.0	2011.0	0.0	0.0	0.0	0.0	0.0	0.0	0.3968254	0.0	0.0	0.0	0.0	0.0
1609	52.25806451612904	34.83870967741936	26.77419354838709	21696307.0	2011.0	0.0	0.0	0.0	0.0	0.0	0.0	0.32258065	0.0	0.0	0.0	0.0	0.0
1610	47.2972972972973	38.73873873873874	29.72972972972973	21675912.0	2011.0	0.0	0.0	0.0	0.0	0.0	0.0	0.0	0.0	0.0	0.0	0.0	0.0
1611	50.46296296296296	25.0	23.14814814814815	21675891.0	2011.0	0.0	0.0	0.46296296	0.0	0.0	0.0	0.0	0.0	0.0	0.0	0.0	0.0
1612	44.34782608695652	48.69565217391304	31.304347826086953	21675890.0	2011.0	0.0	0.0	0.0	0.0	0.0	0.0	0.0	0.0	0.0	0.0	0.0	0.0
1613	60.645161290322584	30.967741935483872	19.354838709677427	21675889.0	2011.0	0.0	0.0	0.0	0.0	0.0	0.0	0.0	0.0	0.0	0.0	0.0	0.0
1614	55.319148936170215	32.269503546099294	26.59574468085107	21675888.0	2011.0	0.0	0.0	0.35460993	0.0	0.0	0.0	0.0	0.0	0.0	0.0	0.0	0.0
1615	48.198198198198185	40.54054054054054	28.828828828828836	21663470.0	2011.0	0.0	0.0	0.0	0.0	0.0	0.0	0.45045045	0.0	0.0	0.45045045	0.0	0.0
1616	49.523809523809526	37.142857142857146	23.809523809523807	21651393.0	2011.0	0.0	0.0	0.0	0.0	0.0	0.0	0.0	0.0	0.0	0.0	0.0	0.0
1617	54.11764705882353	37.25490196078432	33.72549019607845	21651392.0	2011.0	0.0	0.0	0.0	0.0	0.0	0.0	0.39215686000000005	0.0	0.0	0.0	0.0	0.0
1618	53.40909090909091	36.74242424242424	28.40909090909091	21639811.0	2011.0	0.0	0.0	0.37878788	0.0	0.0	0.0	0.75757576	0.0	0.0	0.0	0.0	0.0
1619	41.66666666666666	46.59090909090909	32.95454545454545	21639810.0	2011.0	0.0	0.0	0.0	0.0	0.0	0.0	0.37878788	0.0	0.0	0.0	0.0	0.0
1620	46.913580246913575	41.56378600823045	35.80246913580247	21639808.0	2011.0	0.0	0.0	0.0	0.0	0.0	0.0	0.0	0.0	0.0	0.0	0.0	0.0
1621	49.65986394557822	41.83673469387755	29.931972789115648	21639806.0	2011.0	0.0	0.0	0.34013605	0.0	0.0	0.0	0.34013605	0.0	0.0	0.0	0.0	0.0
1622	51.85185185185186	38.888888888888886	31.85185185185185	21631325.0	2011.0	0.0	0.0	0.0	0.0	0.0	0.0	0.0	0.0	0.0	0.0	0.0	0.0
1623	46.27450980392157	49.80392156862745	32.94117647058825	21631324.0	2011.0	0.0	0.0	0.39215686000000005	0.0	0.0	0.0	0.39215686000000005	0.0	0.0	0.0	0.0	0.0
1624	56.862745098039206	35.68627450980392	30.588235294117645	21631323.0	2011.0	0.0	0.0	0.0	0.0	0.0	0.0	0.0	0.0	0.0	0.0	0.0	0.0
1625	39.6551724137931	49.31034482758621	22.75862068965517	21631322.0	2011.0	0.0	0.0	0.0	0.0	0.0	0.0	0.0	0.0	0.0	0.0	0.0	0.34482759
1626	50.9375	36.875	32.5	21631321.0	2011.0	0.0	0.0	0.0	0.0	0.0	0.0	0.9375	0.3125	0.0	0.0	0.0	0.0
1627	54.70852017937221	40.358744394618846	38.11659192825112	21631316.0	2011.0	0.0	0.0	0.0	0.0	0.0	0.0	1.34529148	0.0	0.0	0.0	0.0	0.0
1628	49.843260188087775	36.99059561128527	31.661442006269603	21615299.0	2011.0	0.0	0.0	0.0	0.0	0.0	0.0	0.31347962	0.0	0.0	0.0	0.0	0.0
1629	54.24657534246575	38.08219178082192	33.698630136986296	21612471.0	2011.0	0.0	0.0	0.2739726	0.0	0.0	0.0	0.5479452100000001	0.0	0.0	0.0	0.0	0.0
1630	50.957854406130274	33.33333333333334	26.053639846743287	21612470.0	2011.0	0.0	0.0	0.0	0.0	0.0	0.0	0.0	0.0	0.0	0.0	0.0	0.0
1631	40.625	47.76785714285714	32.589285714285715	21612468.0	2011.0	0.0	0.0	0.0	0.0	0.0	0.0	0.44642856999999997	0.0	0.0	0.0	0.0	0.0
1632	50.473186119873816	41.640378548895896	33.4384858044164	21591943.0	2011.0	0.0	0.0	0.31545741000000005	0.0	0.0	0.0	0.31545741000000005	0.0	0.0	0.0	0.0	0.0
1633	54.05405405405405	39.63963963963963	18.918918918918923	21561349.0	2011.0	0.0	0.0	0.0	0.0	0.0	0.0	0.0	0.0	0.0	0.0	0.0	0.0
1634	52.91970802919708	28.83211678832117	23.357664233576642	21561348.0	2011.0	0.0	0.0	0.0	0.0	0.0	0.0	0.72992701	0.0	0.0	0.0	0.0	0.0
1635	54.57875457875458	34.43223443223444	27.472527472527474	21561347.0	2011.0	0.0	0.0	0.0	0.0	0.0	0.0	0.36630037	0.0	0.0	0.0	0.0	0.0
1636	40.588235294117645	50.0	24.117647058823533	21561345.0	2011.0	0.0	0.0	0.0	0.5882352900000001	0.0	0.0	0.0	0.0	0.0	0.0	0.0	0.0
1637	50.427350427350426	39.74358974358975	38.46153846153846	21542743.0	2011.0	0.0	0.0	0.0	0.0	0.0	0.0	0.0	0.0	0.0	0.0	0.0	0.0
1638	59.191176470588246	32.72058823529412	22.426470588235286	21542742.0	2011.0	0.0	0.0	0.0	0.0	0.0	0.0	0.0	0.0	0.0	0.0	0.0	0.0
1639	57.65765765765765	24.774774774774784	21.171171171171167	21524213.0	2011.0	0.0	0.0	0.0	0.0	0.0	0.0	0.0	0.0	0.0	0.0	0.0	0.0
1640	45.79439252336449	44.859813084112155	31.775700934579447	21524210.0	2011.0	0.0	0.0	0.0	0.4672897200000001	0.0	0.0	1.4018691600000002	0.0	0.0	0.0	0.0	0.0
1641	47.887323943661976	48.23943661971831	26.408450704225345	21506741.0	2011.0	0.0	0.0	0.0	0.0	0.0	0.0	0.0	0.0	0.0	0.0	0.0	0.0
1642	50.35460992907802	42.90780141843972	32.97872340425532	21488765.0	2011.0	0.0	0.0	0.35460993	0.0	0.0	0.35460993	1.06382979	0.0	0.0	0.0	0.0	0.0
1643	57.239057239057246	32.996632996633004	27.946127946127945	21488764.0	2011.0	0.0	0.0	0.0	0.0	0.0	0.0	0.0	0.0	0.0	0.0	0.0	0.0
1644	53.96825396825397	33.96825396825397	32.38095238095238	21488763.0	2011.0	0.0	0.0	0.0	0.0	0.0	0.0	0.0	0.0	0.0	0.0	0.0	0.0
1645	51.57232704402515	39.30817610062893	31.132075471698123	21470009.0	2011.0	0.0	0.0	0.31446541	0.0	0.0	0.0	0.0	0.0	0.0	0.0	0.0	0.0
1646	54.10628019323672	39.13043478260869	31.884057971014485	21470008.0	2011.0	0.0	0.0	0.0	0.0	0.0	0.0	0.0	0.0	0.0	0.0	0.0	0.0
1647	55.895196506550214	30.131004366812235	24.454148471615724	21463154.0	2011.0	0.0	0.0	0.0	0.0	0.0	0.0	1.7467248899999999	0.0	0.0	0.0	0.0	0.0
1648	48.45814977973569	45.814977973568276	38.32599118942731	21463153.0	2011.0	0.0	0.0	1.3215859	0.0	0.0	0.0	0.0	0.0	0.0	0.0	0.0	0.0
1649	58.8477366255144	39.50617283950617	32.92181069958848	21463150.0	2011.0	0.0	0.0	0.41152263	0.0	0.0	0.0	1.2345679	0.0	0.0	0.0	0.0	0.0
1650	49.00398406374502	41.035856573705175	30.2788844621514	21463149.0	2011.0	0.0	0.0	0.0	0.0	0.0	0.0	1.19521912	0.0	0.0	0.0	0.0	0.0
1651	54.58015267175573	24.427480916030532	22.51908396946564	21449787.0	2011.0	0.0	0.0	0.0	0.0	0.0	0.0	0.0	0.0	0.0	0.0	0.0	0.0
1652	43.5672514619883	49.70760233918129	30.701754385964907	21449786.0	2011.0	0.0	0.0	0.0	0.0	0.0	0.0	0.0	0.29239766	0.0	0.0	0.0	0.29239766
1653	55.71030640668524	42.33983286908079	36.768802228412255	21449785.0	2011.0	0.0	0.0	0.0	0.0	0.27855153000000005	0.0	0.27855153000000005	0.0	0.0	0.0	0.0	0.0
1654	49.09747292418773	36.46209386281589	28.158844765342966	21449784.0	2011.0	0.0	0.0	0.0	0.0	0.0	0.0	0.0	0.0	0.0	0.0	0.0	0.0
1655	50.71428571428571	37.857142857142854	28.92857142857143	21449783.0	2011.0	0.0	0.0	0.0	0.0	0.0	0.0	0.0	0.0	0.0	0.0	0.0	0.0
1656	49.350649350649356	40.259740259740255	34.19913419913419	21434843.0	2011.0	0.0	0.0	0.0	0.0	0.0	0.0	0.8658008700000001	0.0	0.0	0.0	0.0	0.0
1657	43.11926605504587	43.57798165137615	33.48623853211009	21428769.0	2011.0	0.0	0.0	0.0	0.0	0.0	0.0	0.0	0.0	0.0	0.0	0.0	0.0
1658	48.8479262672811	37.32718894009217	33.17972350230414	21428768.0	2011.0	0.0	0.0	0.0	0.0	0.0	0.0	0.0	0.0	0.0	0.0	0.0	0.0
1659	43.28859060402685	45.30201342281878	33.22147651006712	21428766.0	2011.0	0.0	0.0	0.33557047	0.0	0.0	0.0	0.0	0.0	0.0	0.0	0.0	0.0
1660	49.28571428571429	41.428571428571416	30.714285714285715	21428760.0	2011.0	0.0	0.0	0.0	0.0	0.0	0.0	0.0	0.0	0.0	0.0	0.0	0.0
1661	49.21875	39.84375	30.859375	21417952.0	2011.0	0.0	0.0	0.78125	0.0	0.0	0.0	0.390625	0.0	0.0	0.0	0.0	0.0
1662	54.67625899280576	35.611510791366904	29.49640287769785	21410393.0	2011.0	0.0	0.0	0.35971223	0.0	0.0	0.0	0.35971223	0.0	0.0	0.0	0.0	0.0
1663	51.22950819672131	38.93442622950821	27.049180327868854	21410387.0	2011.0	0.81967213	0.0	0.0	0.0	0.0	0.0	0.0	0.0	0.0	0.0	0.0	0.0
1664	46.006389776357835	45.04792332268371	39.29712460063897	21410371.0	2011.0	0.0	0.0	0.31948882	0.0	0.0	0.0	0.0	0.0	0.0	0.0	0.0	0.31948882
1665	61.904761904761905	32.31292517006803	23.46938775510205	21410370.0	2011.0	0.0	0.0	0.0	0.0	0.0	0.0	0.34013605	0.0	0.0	0.0	0.0	0.0
1666	47.73869346733668	46.231155778894475	38.69346733668342	21410369.0	2011.0	0.0	0.0	0.0	0.0	0.0	0.0	0.50251256	0.0	0.0	0.0	0.0	0.0
1667	50.0	28.57142857142857	17.857142857142858	21388312.0	2011.0	0.0	0.0	0.0	0.0	0.0	0.0	0.0	0.0	0.0	0.0	0.0	0.0
1668	46.60194174757282	36.89320388349514	28.15533980582524	21388311.0	2011.0	0.0	0.0	0.0	0.0	0.0	0.0	0.0	0.0	0.0	0.0	0.0	0.0
1669	51.87713310580205	38.56655290102389	29.01023890784982	21388310.0	2011.0	0.0	0.0	0.0	0.0	0.0	0.0	0.0	0.0	0.0	0.0	0.0	0.0
1670	55.696202531645575	35.44303797468355	26.26582278481013	21388309.0	2011.0	0.0	0.0	0.0	0.0	0.0	0.0	0.3164557	0.0	0.0	0.0	0.0	0.0
1671	44.680851063829785	43.82978723404255	34.893617021276604	21388308.0	2011.0	0.0	0.0	0.0	0.0	0.0	0.0	0.0	0.0	0.0	0.0	0.0	0.0
1672	50.47169811320754	35.37735849056604	34.43396226415093	21366476.0	2011.0	0.0	0.0	0.0	0.0	0.0	0.0	0.47169811	0.0	0.0	0.0	0.0	0.0
1673	48.561151079136685	37.769784172661865	30.935251798561158	21366475.0	2011.0	0.0	0.0	0.0	0.0	0.0	0.0	0.35971223	0.0	0.0	0.0	0.0	0.0
1674	47.232472324723254	43.91143911439114	30.25830258302584	21366474.0	2011.0	0.0	0.0	0.0	0.0	0.0	0.0	0.0	0.0	0.0	0.0	0.0	0.0
1675	50.0	44.60431654676259	34.53237410071942	21366473.0	2011.0	0.0	0.0	0.0	0.0	0.0	0.0	0.35971223	0.0	0.0	0.0	0.0	0.0
1676	63.15789473684211	24.210526315789465	16.84210526315789	21366430.0	2011.0	0.0	0.0	0.0	0.0	0.0	0.0	0.0	0.0	0.0	0.0	0.0	0.0
1677	40.7079646017699	44.24778761061947	30.08849557522125	21345103.0	2011.0	0.88495575	0.0	0.0	0.0	0.0	0.0	0.88495575	0.0	0.0	0.0	0.0	0.0
1678	46.71814671814671	39.76833976833976	30.888030888030897	21345102.0	2011.0	0.0	0.0	0.0	0.38610039	0.0	0.0	0.0	0.0	0.0	0.0	0.0	0.77220077
1679	65.34296028880867	27.797833935018055	23.46570397111914	21345101.0	2011.0	0.0	0.0	0.0	0.0	0.0	0.0	0.0	0.0	0.0	0.0	0.0	0.0
1680	56.75675675675675	33.78378378378379	25.0	21345100.0	2011.0	0.0	0.0	0.33783784	0.33783784	0.0	0.0	0.0	0.0	0.0	0.0	0.0	0.0
1681	54.54545454545455	35.714285714285715	28.57142857142857	21345099.0	2011.0	0.0	0.0	0.0	0.0	0.0	0.0	0.0	0.0	0.0	0.0	0.0	0.0
1682	47.10743801652893	29.338842975206614	28.51239669421489	21345092.0	2011.0	0.0	0.0	0.0	0.0	0.0	0.0	0.0	0.0	0.0	0.0	0.0	0.0
1683	45.3061224489796	43.265306122448976	32.653061224489804	21323541.0	2011.0	0.0	0.0	0.81632653	0.0	0.0	0.0	0.0	0.0	0.0	0.0	0.0	0.0
1684	45.09803921568627	36.07843137254903	32.15686274509804	21323540.0	2011.0	0.0	0.0	0.78431373	0.0	0.0	0.0	0.78431373	0.0	0.0	0.0	0.0	0.0
1685	54.79452054794521	36.98630136986301	29.45205479452055	21309657.0	2011.0	0.34246575	0.0	0.0	0.0	0.0	0.0	0.6849315100000001	0.0	0.0	0.0	0.0	0.0
1686	52.6530612244898	38.775510204081634	28.16326530612245	21306277.0	2011.0	0.0	0.0	0.0	0.0	0.0	0.0	1.2244898	0.0	0.0	0.0	0.0	0.0
1687	52.99539170506913	37.32718894009217	34.10138248847926	21306239.0	2011.0	0.0	0.0	0.0	0.0	0.0	0.0	0.0	0.0	0.0	0.46082949000000006	0.0	0.0
1688	51.77304964539008	39.71631205673759	29.787234042553195	21306238.0	2011.0	0.0	0.0	0.0	0.0	0.0	0.0	0.35460993	0.0	0.0	0.0	0.0	0.0
1689	46.66666666666666	43.33333333333334	33.70370370370369	21306237.0	2011.0	0.0	0.0	0.0	0.0	0.0	0.0	0.37037037	0.0	0.0	0.0	0.0	0.0
1690	42.91666666666667	46.25	26.66666666666667	21288095.0	2011.0	0.0	0.0	0.0	0.0	0.0	0.0	0.0	0.0	0.0	0.0	0.0	0.0
1691	54.54545454545455	38.3399209486166	29.64426877470355	21288094.0	2011.0	0.0	0.0	0.0	0.0	0.0	0.0	0.39525692000000007	0.0	0.0	0.0	0.0	0.0
1692	53.932584269662925	40.823970037453186	32.584269662921336	21288090.0	2011.0	0.0	0.0	0.0	0.0	0.0	0.0	0.0	0.0	0.0	0.0	0.0	0.0
1693	55.405405405405396	34.797297297297305	31.08108108108108	21288078.0	2011.0	0.0	0.0	0.0	0.0	0.0	0.0	0.33783784	0.0	0.0	0.0	0.0	0.0
1694	54.4	37.2	33.599999999999994	21268725.0	2011.0	0.0	0.0	0.0	0.0	0.0	0.0	0.0	0.0	0.0	0.0	0.0	0.0
1695	55.37459283387622	29.31596091205212	23.45276872964169	21268723.0	2011.0	0.0	0.0	0.0	0.0	0.0	0.0	0.0	0.0	0.0	0.0	0.0	0.0
1696	47.98534798534798	35.8974358974359	28.57142857142857	21268722.0	2011.0	0.0	0.0	0.0	0.0	0.0	0.0	0.36630037	0.0	0.0	0.0	0.0	0.0
1697	46.27450980392157	46.27450980392157	34.90196078431373	21247314.0	2011.0	0.0	0.0	0.39215686000000005	0.0	0.0	0.0	0.0	0.0	0.0	0.0	0.0	0.0
1698	45.45454545454546	41.95804195804196	31.46853146853147	21247313.0	2011.0	0.0	0.0	0.0	0.0	0.0	0.0	0.0	0.0	0.0	0.0	0.0	0.0
1699	42.45614035087719	41.754385964912274	35.78947368421053	21247310.0	2011.0	0.0	0.0	0.35087719	0.0	0.0	0.0	0.0	0.0	0.0	0.0	0.0	0.0
1700	40.94827586206896	49.56896551724138	33.62068965517241	21226579.0	2011.0	0.0	0.0	0.43103448	0.0	0.0	0.0	0.43103448	0.0	0.0	0.0	0.0	0.0
1701	42.1259842519685	47.63779527559056	35.433070866141726	21226578.0	2011.0	0.0	0.0	0.7874015700000001	0.0	0.0	0.0	0.0	0.39370079	0.0	0.0	0.0	0.0
1702	54.873646209386294	35.01805054151625	29.602888086642594	21226577.0	2011.0	0.0	0.0	0.0	0.0	0.0	0.0	0.36101083	0.0	0.0	0.0	0.0	0.0
1703	54.71014492753624	34.78260869565217	28.26086956521739	21226576.0	2011.0	0.0	0.0	0.36231884	0.0	0.0	0.0	0.0	0.0	0.0	0.0	0.0	0.0
1704	53.28185328185329	37.837837837837846	33.59073359073359	21226570.0	2011.0	0.0	0.0	0.77220077	0.0	0.0	0.0	0.38610039	0.0	0.0	0.0	0.0	0.0
1705	44.680851063829785	29.787234042553195	21.276595744680847	21208107.0	2011.0	0.0	0.0	0.0	0.0	0.0	0.0	0.0	0.0	0.0	0.0	0.0	0.0
1706	55.24475524475525	35.664335664335674	29.720279720279716	21208106.0	2011.0	0.0	0.0	0.34965035	0.0	0.0	0.0	0.34965035	0.0	0.0	0.0	0.0	0.0
1707	51.00671140939597	39.93288590604027	32.5503355704698	21208101.0	2011.0	0.0	0.0	0.33557047	0.0	0.0	0.0	0.33557047	0.0	0.0	0.0	0.0	0.0
1708	40.8	40.0	25.599999999999994	21190457.0	2010.0	0.0	0.0	0.0	0.0	0.0	0.0	0.8	0.0	0.0	0.0	0.0	0.0
1709	57.02479338842975	26.44628099173553	19.834710743801647	21190456.0	2010.0	0.0	0.0	0.0	0.0	0.0	0.0	0.0	0.0	0.0	0.0	0.0	0.0
1710	46.66666666666666	45.185185185185176	36.66666666666667	21190455.0	2010.0	0.0	0.0	0.0	0.0	0.0	0.0	1.1111111100000002	0.0	0.0	0.0	0.0	0.0
1711	38.888888888888886	47.407407407407405	40.0	21190454.0	2010.0	0.0	0.0	0.0	0.0	0.0	0.0	0.0	0.0	0.0	0.0	0.0	0.0
1712	52.48226950354611	37.5886524822695	35.460992907801405	21175315.0	2010.0	0.0	0.0	0.0	0.0	0.0	0.0	0.0	0.0	0.0	0.0	0.0	0.0
1713	60.28368794326241	28.723404255319156	25.177304964539005	21175314.0	2010.0	0.0	0.0	0.0	0.0	0.0	0.0	0.0	0.0	0.0	0.0	0.0	0.0
1714	46.816479400749074	40.44943820224719	34.456928838951306	21175312.0	2010.0	0.0	0.0	0.0	0.0	0.0	0.0	1.12359551	0.0	0.0	0.0	0.0	0.0
1715	51.39442231075697	40.63745019920319	27.49003984063745	21175304.0	2011.0	0.0	0.0	0.0	0.0	0.0	0.0	0.0	0.0	0.0	0.0	0.0	0.0
1716	50.53763440860215	33.87096774193549	27.956989247311824	21142692.0	2011.0	0.0	0.0	0.0	0.0	0.0	0.0	0.53763441	0.0	0.0	0.0	0.0	0.0
1717	63.47031963470321	31.50684931506849	27.397260273972613	21121834.0	2010.0	0.0	0.0	0.0	0.0	0.0	0.0	0.0	0.0	0.0	0.0	0.0	0.0
1718	56.896551724137936	38.793103448275865	32.327586206896555	21121833.0	2010.0	0.0	0.0	0.43103448	0.0	0.0	0.0	0.8620689699999999	0.0	0.0	0.0	0.0	0.0
1719	60.0	12.5	12.5	21121826.0	2010.0	0.0	0.0	0.0	0.0	0.0	0.0	0.0	0.0	0.0	0.0	0.0	0.0
1720	50.9727626459144	36.18677042801557	33.073929961089505	21105794.0	2010.0	0.0	0.0	0.77821012	0.0	0.0	0.0	0.0	0.0	0.0	0.0	0.0	0.0
1721	57.553956834532364	35.611510791366904	31.294964028776988	21105793.0	2010.0	0.0	0.0	0.0	0.0	0.0	0.0	0.35971223	0.0	0.0	0.0	0.0	0.0
1722	55.39772727272727	36.36363636363637	29.26136363636364	21105792.0	2010.0	0.0	0.0	0.28409091	0.0	0.0	0.0	0.0	0.0	0.0	0.0	0.0	0.0
1723	55.95238095238096	40.873015873015866	34.12698412698413	21105791.0	2010.0	0.0	0.0	0.79365079	0.0	0.0	0.0	0.0	0.0	0.0	0.0	0.0	0.0
1724	53.44827586206897	38.505747126436795	29.310344827586214	21091279.0	2010.0	0.0	0.0	0.0	0.0	0.0	0.0	0.0	0.0	0.0	0.0	0.0	0.0
1725	45.39877300613498	46.31901840490797	37.73006134969326	21091062.0	2010.0	0.0	0.0	0.61349693	0.0	0.0	0.0	0.0	0.0	0.0	0.0	0.0	0.0
1726	47.14828897338403	46.00760456273765	36.88212927756654	21083386.0	2010.0	0.0	0.0	0.0	0.0	0.0	0.0	0.0	0.0	0.0	0.0	0.0	0.0
1727	57.8125	35.15625	23.828125	21083385.0	2010.0	0.0	0.0	0.0	0.0	0.0	0.0	0.0	0.0	0.0	0.0	0.0	0.0
1728	51.24378109452736	30.845771144278608	19.40298507462687	21083380.0	2010.0	0.0	0.0	0.0	0.0	0.0	0.0	0.49751244	0.0	0.0	0.0	0.49751244	0.0
1729	47.61904761904761	37.20238095238096	27.083333333333343	21082868.0	2010.0	0.0	0.29761905000000005	0.0	0.0	0.0	0.0	0.29761905000000005	0.0	0.0	0.0	0.0	0.0
1730	61.19402985074627	31.34328358208955	29.47761194029852	21080835.0	2010.0	0.0	0.0	0.37313433	0.0	0.0	0.0	1.1194029900000002	0.0	0.0	0.0	0.0	0.0
1731	51.85185185185186	31.649831649831647	25.589225589225574	21080780.0	2010.0	0.0	0.0	1.34680135	0.0	0.0	0.0	0.67340067	0.0	0.0	0.0	0.0	0.0
1732	59.728506787330325	34.38914027149322	30.31674208144797	21073365.0	2010.0	0.0	0.0	0.0	0.0	0.0	0.0	0.90497738	0.0	0.0	0.0	0.0	0.0
1733	53.488372093023266	38.604651162790695	31.627906976744185	21073363.0	2011.0	0.0	0.0	0.0	0.0	0.0	0.0	0.93023256	0.0	0.0	0.0	0.0	0.0
1734	53.846153846153854	38.46153846153846	25.64102564102564	21067385.0	2010.0	0.0	0.0	0.0	0.0	0.0	0.0	0.0	0.0	0.0	0.0	0.0	0.0
1735	55.46558704453442	36.43724696356275	33.19838056680162	21067384.0	2010.0	0.0	0.0	0.0	0.0	0.0	0.0	0.0	0.0	0.0	0.0	0.0	0.0
1736	55.17241379310346	35.63218390804597	25.670498084291182	21067382.0	2010.0	0.0	0.0	0.0	0.0	0.0	0.0	0.0	0.0	0.0	0.0	0.38314176	0.0
1737	52.032520325203244	37.804878048780495	31.707317073170728	21067381.0	2010.0	0.0	0.0	0.0	0.0	0.0	0.0	0.40650407000000005	0.0	0.0	0.0	0.0	0.0
1738	47.906976744186046	43.72093023255814	35.34883720930233	21067377.0	2010.0	0.0	0.0	0.0	0.0	0.0	0.0	0.0	0.0	0.0	0.0	0.0	0.0
1739	60.15037593984962	33.834586466165426	28.195488721804512	21047226.0	2010.0	0.0	0.0	0.37593985	0.0	0.0	0.0	0.7518797	0.0	0.0	0.0	0.0	0.0
1740	39.73214285714286	45.53571428571429	35.714285714285715	21047225.0	2010.0	0.0	0.0	0.0	0.0	0.0	0.0	0.0	0.0	0.0	0.0	0.0	0.0
1741	53.52564102564102	33.01282051282051	27.243589743589748	21047224.0	2010.0	0.0	0.0	0.0	0.0	0.0	0.0	0.6410256400000001	0.0	0.0	0.0	0.0	0.0
1742	47.983870967741936	46.370967741935495	37.903225806451616	21047223.0	2010.0	0.0	0.0	0.0	0.0	0.0	0.0	0.0	0.0	0.0	0.0	0.0	0.0
1743	49.43820224719101	44.943820224719104	29.213483146067414	20979473.0	2010.0	0.0	0.0	0.0	0.0	0.0	0.0	0.0	0.0	0.0	0.0	0.0	0.0
1744	45.05494505494505	42.85714285714286	30.76923076923077	20979472.0	2010.0	0.0	0.0	0.0	0.0	0.0	0.0	0.0	0.0	0.0	0.0	0.0	0.0
1745	52.08333333333333	32.5	28.33333333333333	20979471.0	2010.0	0.0	0.0	0.0	0.0	0.0	0.0	0.8333333300000001	0.0	0.0	0.0	0.0	0.0
1746	49.828178694158076	40.549828178694156	32.98969072164949	20979470.0	2010.0	0.0	0.0	0.0	0.0	0.0	0.0	1.37457045	0.0	0.0	0.0	0.0	0.0
1747	52.049180327868854	43.0327868852459	35.24590163934425	20979469.0	2010.0	0.0	0.0	0.0	0.0	0.0	0.0	0.0	0.0	0.0	0.0	0.0	0.0
1748	51.45631067961165	38.834951456310684	28.15533980582524	20961246.0	2010.0	0.0	0.0	0.0	0.0	0.0	0.0	0.0	0.0	0.0	0.0	0.0	0.0
1749	49.78723404255321	40.85106382978724	21.70212765957447	20961245.0	2010.0	0.0	0.0	0.0	0.0	0.0	0.0	0.0	0.0	0.0	0.0	0.0	0.0
1750	56.52173913043478	37.123745819397996	33.110367892976576	20961244.0	2010.0	0.0	0.0	0.66889632	0.0	0.0	0.0	0.66889632	0.0	0.0	0.0	0.0	0.0
1751	56.31399317406143	32.76450511945393	25.59726962457339	20961243.0	2010.0	0.0	0.0	0.0	0.0	0.0	0.0	0.34129693	0.0	0.0	0.0	0.0	0.0
1752	57.21153846153847	30.28846153846155	16.826923076923066	20942669.0	2010.0	0.0	0.0	0.0	0.0	0.0	0.0	0.0	0.0	0.0	0.0	0.0	0.0
1753	53.37837837837838	34.12162162162163	28.71621621621621	20942667.0	2010.0	0.0	0.0	0.33783784	0.0	0.0	0.0	0.67567568	0.0	0.0	0.0	0.0	0.0
1754	50.957854406130274	28.35249042145594	22.222222222222207	20942666.0	2010.0	0.0	0.0	0.0	0.0	0.0	0.0	0.76628352	0.0	0.0	0.0	0.0	0.0
1755	41.17647058823529	46.07843137254902	29.411764705882355	20942659.0	2010.0	0.98039216	0.0	0.0	0.98039216	0.0	0.0	0.0	0.0	0.0	0.0	0.0	0.0
1756	50.33783783783784	43.581081081081095	35.13513513513513	20925544.0	2010.0	0.0	0.0	0.0	0.0	0.0	0.0	1.01351351	0.0	0.0	0.0	0.0	0.0
1757	50.0	40.97222222222222	35.763888888888886	20925543.0	2010.0	0.0	0.0	0.34722222	0.0	0.0	0.0	0.0	0.0	0.0	0.0	0.0	0.0
1758	51.40845070422535	36.267605633802816	28.521126760563373	20925534.0	2010.0	0.0	0.0	0.35211268	0.0	0.0	0.0	0.7042253500000001	0.0	0.0	0.0	0.0	0.0
1759	49.47368421052632	36.8421052631579	29.47368421052632	20879882.0	2010.0	0.0	0.0	0.0	0.0	0.0	0.0	0.0	0.0	0.0	0.0	0.0	0.0
1760	52.049180327868854	41.393442622950815	34.426229508196734	20879881.0	2010.0	0.0	0.0	0.0	0.0	0.0	0.0	0.0	0.0	0.0	0.0	0.0	0.0
1761	48.75776397515528	42.236024844720504	36.95652173913043	20879880.0	2010.0	0.0	0.0	0.0	0.0	0.0	0.0	0.0	0.0	0.0	0.0	0.0	0.0
1762	56.8561872909699	38.46153846153846	28.76254180602007	20879879.0	2010.0	0.0	0.0	0.33444816	0.0	0.0	0.0	0.33444816	0.0	0.0	0.0	0.0	0.0
1763	53.231939163498105	41.825095057034225	40.684410646387846	20860506.0	2010.0	0.0	0.0	0.0	0.0	0.0	0.0	0.38022814	0.0	0.0	0.0	0.0	0.0
1764	57.93103448275862	32.75862068965517	27.931034482758623	20860505.0	2010.0	0.0	0.0	0.0	0.0	0.0	0.0	0.0	0.0	0.0	0.0	0.0	0.0
1765	55.018587360594786	37.54646840148699	30.11152416356877	20860504.0	2010.0	0.0	0.0	0.0	0.0	0.0	0.0	1.11524164	0.0	0.0	0.0	0.0	0.0
1766	45.1063829787234	50.638297872340424	35.31914893617021	20860503.0	2010.0	0.0	0.0	0.42553191	0.0	0.0	0.0	0.0	0.0	0.0	0.0	0.0	0.0
1767	58.33333333333333	33.33333333333334	26.984126984126988	20860502.0	2010.0	0.0	0.0	0.0	0.0	0.0	0.0	0.0	0.0	0.0	0.0	0.0	0.0
1768	61.94331983805668	27.93522267206477	24.291497975708488	20843248.0	2010.0	0.0	0.0	0.40485830000000006	0.0	0.0	0.0	0.0	0.0	0.0	0.0	0.0	0.0
1769	46.6403162055336	39.920948616600796	35.573122529644266	20843246.0	2010.0	0.0	0.0	0.0	0.0	0.0	0.0	0.39525692000000007	0.0	0.0	0.0	0.0	0.0
1770	49.81132075471698	37.35849056603774	24.90566037735849	20825316.0	2010.0	0.0	0.0	0.37735849000000005	0.0	0.0	0.0	0.37735849000000005	0.0	0.0	0.0	0.37735849000000005	0.0
1771	45.14563106796117	40.291262135922345	32.52427184466019	20825315.0	2010.0	0.0	0.0	0.0	0.97087379	0.0	0.0	0.0	0.0	0.0	0.0	0.0	0.0
1772	52.58215962441314	39.906103286384976	31.455399061032864	20825314.0	2010.0	0.0	0.0	0.46948357	0.0	0.0	0.0	0.0	0.0	0.0	0.0	0.0	0.0
1773	46.96356275303644	42.914979757085035	32.79352226720647	20825313.0	2010.0	0.0	0.0	0.0	0.0	0.0	0.0	0.0	0.0	0.0	0.0	0.0	0.0
1774	43.44569288389513	44.56928838951311	30.711610486891388	20818904.0	2010.0	0.0	0.0	0.0	0.0	0.0	0.0	3.7453183500000002	0.0	0.0	0.0	0.0	0.0
1775	48.235294117647044	46.66666666666666	36.07843137254903	20818903.0	2010.0	0.0	0.0	1.17647059	0.0	0.0	0.0	1.56862745	0.0	0.0	0.0	0.0	0.0
1776	53.62903225806453	43.145161290322584	37.903225806451616	20818902.0	2010.0	0.0	0.0	0.40322581	0.0	0.0	0.0	0.80645161	0.0	0.0	0.0	0.0	0.0
1777	55.892255892255896	35.690235690235696	23.232323232323235	20818901.0	2010.0	0.0	0.0	0.0	0.0	0.0	0.0	1.01010101	0.0	0.0	0.0	0.0	0.0
1778	39.25233644859813	41.588785046728965	28.504672897196254	20818890.0	2010.0	0.0	0.0	0.0	0.0	0.0	0.0	0.0	0.0	0.0	0.0	0.0	0.4672897200000001
1779	49.07063197026022	40.89219330855018	35.315985130111535	20818889.0	2010.0	0.0	0.0	0.0	0.0	0.0	0.0	0.0	0.0	0.0	0.0	0.0	0.0
1780	50.19607843137255	35.68627450980392	28.235294117647058	20818888.0	2010.0	0.0	0.0	0.78431373	0.0	0.0	0.0	1.17647059	0.0	0.0	0.0	0.0	0.0
1781	50.33112582781458	42.052980132450344	36.75496688741722	20818887.0	2010.0	0.0	0.0	1.32450331	0.0	0.0	0.0	0.33112583	0.0	0.0	0.0	0.0	0.0
1782	56.390977443609025	31.578947368421048	27.44360902255639	20818886.0	2010.0	0.0	0.0	0.37593985	0.0	0.0	0.0	0.7518797	0.0	0.0	0.0	0.0	0.0
1783	56.82656826568266	31.365313653136525	29.151291512915133	20818876.0	2010.0	0.0	0.0	0.0	0.0	0.0	0.0	0.36900369	0.0	0.0	0.0	0.0	0.0
1784	57.0446735395189	38.48797250859106	30.927835051546396	20818875.0	2010.0	0.0	0.0	0.34364261	0.0	0.0	0.0	0.34364261	0.0	0.0	0.0	0.0	0.0
1785	51.470588235294116	37.867647058823536	33.088235294117645	20818874.0	2010.0	0.0	0.0	0.0	0.0	0.0	0.0	0.0	0.0	0.0	0.0	0.0	0.0
1786	56.8	32.39999999999999	30.40000000000001	20818864.0	2010.0	0.0	0.0	0.4	0.0	0.0	0.0	0.8	0.0	0.0	0.0	0.0	0.0
1787	50.51546391752578	28.52233676975945	24.74226804123711	20818863.0	2010.0	0.0	0.0	0.34364261	0.0	0.0	0.0	0.34364261	0.0	0.0	0.0	0.0	0.0
1788	51.96850393700787	40.94488188976378	30.31496062992126	20818862.0	2010.0	0.0	0.0	0.0	0.0	0.0	0.0	0.39370079	0.0	0.0	0.0	0.0	0.0
1789	65.65656565656566	14.141414141414144	13.131313131313119	20818859.0	2010.0	0.0	0.0	0.0	0.0	0.0	0.0	0.0	0.0	0.0	0.0	0.0	0.0
1790	51.379310344827594	41.3793103448276	36.206896551724135	20818855.0	2010.0	0.0	0.0	0.34482759	0.0	0.0	0.34482759	0.34482759	0.0	0.0	0.0	0.0	0.0
1791	49.03474903474904	37.06563706563707	27.41312741312741	20818854.0	2010.0	0.0	0.0	0.0	0.0	0.0	0.0	0.0	0.0	0.0	0.0	0.0	0.0
1792	62.45353159851301	20.817843866171003	20.074349442379173	20818845.0	2010.0	0.0	0.0	0.0	0.0	0.0	0.0	0.0	0.0	0.0	0.0	0.0	0.0
1793	49.79253112033196	46.05809128630706	38.174273858921154	20818844.0	2010.0	0.0	0.0	0.0	0.0	0.0	0.0	0.0	0.0	0.0	0.0	0.0	0.0
1794	50.840336134453786	43.69747899159664	31.09243697478992	20660403.0	2010.0	0.0	0.0	0.0	0.0	0.0	0.0	0.0	0.0	0.0	0.0	0.0	0.0
1795	48.8135593220339	37.288135593220346	25.084745762711858	20660402.0	2010.0	0.0	0.0	0.0	0.33898305	0.0	0.0	0.0	0.0	0.0	0.0	0.0	0.0
1796	49.24242424242424	37.87878787878788	32.57575757575758	20660401.0	2010.0	0.0	0.0	0.37878788	0.0	0.0	0.0	0.37878788	0.0	0.0	0.0	0.0	0.0
1797	45.99303135888502	45.64459930313589	35.88850174216029	20660394.0	2010.0	0.0	0.0	0.0	0.0	0.34843206000000004	0.0	0.0	0.0	0.0	0.0	0.0	0.0
1798	53.003533568904594	37.809187279151935	31.095406360424022	20647201.0	2010.0	0.0	0.0	0.0	0.0	0.0	0.0	0.35335689000000003	0.0	0.0	0.0	0.0	0.0
1799	60.068259385665534	32.76450511945393	24.57337883959045	20647200.0	2010.0	0.0	0.0	0.34129693	0.0	0.0	0.0	0.34129693	0.0	0.0	0.0	0.0	0.0
1800	48.35164835164834	40.65934065934066	32.600732600732606	20647190.0	2010.0	0.0	0.0	0.0	0.0	0.0	0.0	0.0	0.0	0.0	0.0	0.0	0.0
1801	55.4140127388535	38.21656050955414	26.433121019108285	20592293.0	2010.0	0.0	0.0	0.0	0.0	0.0	0.0	0.0	0.0	0.0	0.0	0.0	0.0
1802	43.27731092436974	45.37815126050421	37.39495798319329	20587587.0	2010.0	0.0	0.0	0.0	0.0	0.0	0.0	0.0	0.0	0.0	0.0	0.0	0.0
1803	51.98237885462555	38.76651982378855	30.396475770925107	20587585.0	2010.0	0.0	0.0	0.88105727	0.0	0.0	0.0	0.44052863000000003	0.0	0.0	0.0	0.0	0.0
1804	60.714285714285715	36.42857142857143	28.57142857142857	20581422.0	2010.0	0.0	0.0	0.35714286	0.0	0.0	0.0	0.35714286	0.0	0.0	0.0	0.0	0.0
1805	52.84552845528455	38.21138211382114	34.55284552845529	20581420.0	2010.0	0.0	0.0	0.40650407000000005	0.0	0.0	0.0	0.40650407000000005	0.0	0.0	0.0	0.0	0.0
1806	52.41935483870967	39.91935483870967	30.24193548387096	20581392.0	2010.0	0.0	0.0	0.0	0.0	0.0	0.0	0.40322581	0.0	0.0	0.40322581	0.0	0.0
1807	48.26086956521739	42.60869565217392	32.173913043478265	20581391.0	2010.0	0.0	0.0	0.0	0.0	0.0	0.0	0.43478261000000007	0.0	0.0	0.0	0.0	0.0
1808	49.173553719008275	42.148760330578526	31.404958677685944	20573926.0	2010.0	0.0	0.0	0.0	0.0	0.0	0.0	0.41322314000000004	0.0	0.0	0.0	0.0	0.0
1809	58.80398671096346	29.900332225913616	25.581395348837205	20573925.0	2010.0	0.0	0.0	0.66445183	0.0	0.0	0.0	0.0	0.0	0.0	0.0	0.0	0.0
1810	49.411764705882355	40.784313725490186	33.33333333333334	20573924.0	2010.0	0.0	0.0	0.39215686000000005	0.0	0.0	0.0	0.0	0.0	0.0	0.0	0.0	0.0
1811	51.475409836065566	38.68852459016393	27.21311475409836	20573923.0	2010.0	0.0	0.0	0.9836065600000001	0.0	0.0	0.0	0.0	0.0	0.0	0.0	0.0	0.0
1812	51.957295373665474	32.38434163701068	24.911032028469748	20573916.0	2010.0	0.0	0.0	0.0	0.0	0.0	0.0	0.0	0.0	0.0	0.0	0.0	0.0
1813	53.29153605015674	29.467084639498445	24.13793103448276	20558369.0	2010.0	0.0	0.0	0.0	0.0	0.0	0.0	0.0	0.0	0.0	0.0	0.0	0.0
1814	44.11764705882353	44.11764705882353	28.991596638655466	20558368.0	2010.0	0.0	0.0	0.0	0.0	0.0	0.0	0.0	0.0	0.0	0.0	0.0	0.0
1815	52.39852398523986	32.10332103321033	25.830258302583037	20558367.0	2010.0	0.0	0.0	0.73800738	0.0	0.0	0.0	0.0	0.0	0.0	0.0	0.0	0.0
1816	45.769230769230774	48.84615384615386	35.384615384615394	20558366.0	2010.0	0.0	0.0	0.0	0.0	0.0	0.0	0.0	0.0	0.0	0.0	0.0	0.0
1817	56.29921259842521	31.10236220472441	22.834645669291355	20554983.0	2010.0	0.0	0.0	0.0	0.0	0.0	0.0	0.0	0.0	0.0	0.0	0.0	0.0
1818	53.086419753086425	39.50617283950617	26.337448559670786	20554982.0	2010.0	0.0	0.0	0.0	0.0	0.0	0.0	0.0	0.0	0.0	0.0	0.0	0.0
1819	48.096885813148795	40.484429065743946	33.910034602076124	20554979.0	2010.0	0.0	0.0	0.0	0.0	0.0	0.0	0.0	0.0	0.0	0.0	0.0	0.0
1820	52.72108843537414	27.55102040816327	22.10884353741497	20554978.0	2010.0	0.0	0.0	0.68027211	0.0	0.0	0.0	0.68027211	0.0	0.0	0.0	0.0	0.0
1821	52.313167259786475	37.722419928825616	29.537366548042712	20530316.0	2010.0	0.0	0.0	0.0	0.0	0.0	0.0	0.0	0.0	0.0	0.0	0.0	0.0
1822	51.64835164835165	38.46153846153846	32.600732600732606	20525995.0	2010.0	0.0	0.0	0.0	0.0	0.0	0.0	0.36630037	0.0	0.0	0.0	0.0	0.0
1823	55.21235521235521	33.59073359073359	28.185328185328192	20525993.0	2010.0	0.0	0.0	0.38610039	0.0	0.0	0.0	0.38610039	0.0	0.0	0.0	0.0	0.0
1824	49.60629921259843	43.70078740157479	33.07086614173228	20525992.0	2010.0	0.0	0.0	0.0	0.0	0.0	0.0	0.39370079	0.0	0.0	0.0	0.0	0.0
1825	43.650793650793645	41.26984126984127	36.904761904761905	20519680.0	2010.0	0.0	0.0	0.79365079	0.0	0.0	0.0	0.79365079	0.0	0.0	0.0	0.0	0.0
1826	43.92857142857143	44.28571428571429	40.0	20519679.0	2010.0	0.0	0.0	0.0	0.0	0.0	0.0	0.35714286	0.0	0.0	0.0	0.0	0.0
1827	53.33333333333334	33.75	25.0	20505177.0	2010.0	0.0	0.0	0.41666667	0.0	0.0	0.0	0.41666667	0.0	0.0	0.0	0.0	0.0
1828	51.32075471698114	38.86792452830189	26.037735849056602	20505173.0	2010.0	0.0	0.0	0.37735849000000005	0.0	0.0	0.0	1.5094339600000002	0.0	0.0	0.0	0.0	0.0
1829	55.392156862745104	35.784313725490186	28.92156862745098	20484396.0	2010.0	0.0	0.0	0.49019608	0.0	0.0	0.0	0.49019608	0.0	0.0	0.0	0.0	0.0
1830	46.72489082969432	48.47161572052403	32.31441048034934	20484391.0	2010.0	0.0	0.0	0.0	0.0	0.0	0.0	0.0	0.0	0.0	0.0	0.0	0.43668122000000004
1831	56.62650602409639	35.34136546184739	29.317269076305227	20484178.0	2010.0	0.0	0.0	0.8032128500000001	0.0	0.0	0.0	1.2048192800000002	0.0	0.0	0.0	0.0	0.0
1832	49.80694980694982	34.36293436293437	32.818532818532816	20479459.0	2010.0	0.0	0.0	0.38610039	0.0	0.0	0.0	0.38610039	0.0	0.0	0.0	0.0	0.0
1833	51.92982456140351	38.59649122807017	32.280701754385966	20472939.0	2010.0	0.0	0.0	0.0	0.0	0.0	0.0	1.05263158	0.0	0.0	0.0	0.0	0.0
1834	50.35460992907802	38.29787234042553	30.49645390070921	20472937.0	2010.0	0.0	0.0	0.35460993	0.0	0.0	0.0	0.35460993	0.0	0.0	0.0	0.0	0.0
1835	48.72881355932204	36.01694915254237	30.508474576271187	20463339.0	2010.0	0.0	0.0	0.0	0.0	0.0	0.0	0.42372881	0.0	0.42372881	0.0	0.0	0.0
1836	56.73758865248226	36.52482269503546	24.113475177304963	20463338.0	2010.0	0.0	0.0	0.0	0.0	0.0	0.0	0.0	0.0	0.0	0.0	0.0	0.0
1837	46.53846153846154	33.46153846153847	32.30769230769231	20463333.0	2010.0	0.0	0.0	0.0	0.0	0.0	0.0	0.0	0.0	0.0	0.38461538	0.0	0.0
1838	50.33783783783784	38.51351351351351	34.797297297297305	20463332.0	2010.0	0.0	0.0	0.0	0.0	0.0	0.0	0.0	0.0	0.0	0.0	0.0	0.0
1839	44.93927125506073	40.89068825910931	33.19838056680162	20463331.0	2010.0	0.0	0.0	0.40485830000000006	0.0	0.0	0.0	0.0	0.0	0.0	0.0	0.0	0.0
1840	55.92105263157895	36.51315789473685	34.86842105263157	20445181.0	2010.0	0.0	0.0	0.0	0.0	0.0	0.0	0.0	0.0	0.0	0.0	0.0	0.0
1841	46.184738955823285	32.53012048192771	24.89959839357429	20445180.0	2010.0	0.0	0.0	0.0	0.0	0.0	0.0	0.8032128500000001	0.0	0.0	0.0	0.0	0.0
1842	44.56521739130434	43.47826086956522	35.86956521739131	20445167.0	2010.0	0.0	0.0	0.0	0.0	0.0	0.0	0.0	0.0	0.0	0.0	0.0	0.0
1843	51.92307692307693	36.15384615384615	24.615384615384606	20427778.0	2010.0	0.0	0.0	0.7692307700000001	0.0	0.0	0.0	1.15384615	0.0	0.0	0.0	0.0	0.0
1844	50.735294117647065	40.44117647058824	33.82352941176471	20413602.0	2010.0	0.0	0.0	0.0	0.0	0.0	0.0	0.73529412	0.0	0.0	0.0	0.0	0.0
1845	54.6938775510204	33.061224489795926	31.0204081632653	20410514.0	2010.0	0.0	0.0	0.0	0.0	0.0	0.0	1.2244898	0.0	0.0	0.0	0.0	0.0
1846	44.919786096256686	41.711229946524064	33.68983957219251	20410501.0	2010.0	0.0	0.0	0.53475936	0.0	0.0	0.0	0.0	0.0	0.0	0.0	0.0	0.0
1847	49.3006993006993	42.30769230769232	36.71328671328671	20400552.0	2010.0	0.0	0.0	0.6993007000000001	0.0	0.0	0.0	0.34965035	0.0	0.0	0.0	0.0	0.0
1848	47.89915966386554	39.07563025210085	31.09243697478992	20393176.0	2010.0	0.0	0.0	0.0	0.0	0.0	0.0	0.8403361300000001	0.0	0.0	0.0	0.0	0.0
1849	51.68539325842696	34.08239700374533	28.464419475655433	20393175.0	2010.0	0.0	0.0	0.0	0.0	0.0	0.0	0.37453184	0.0	0.0	0.0	0.0	0.0
1850	59.550561797752806	32.20973782771536	26.591760299625463	20382983.0	2010.0	0.0	0.0	0.37453184	0.0	0.0	0.0	0.0	0.0	0.0	0.0	0.0	0.0
1851	57.87671232876712	30.821917808219183	24.657534246575338	20382982.0	2010.0	0.0	0.0	0.0	0.0	0.0	0.0	0.0	0.0	0.0	0.0	0.0	0.0
1852	47.85714285714285	31.785714285714285	30.357142857142858	20375407.0	2010.0	0.0	0.0	0.0	0.0	0.0	0.0	0.0	0.0	0.0	0.0	0.0	0.0
1853	55.4421768707483	28.91156462585033	23.46938775510205	20375406.0	2010.0	0.0	0.0	0.0	0.0	0.0	0.0	0.34013605	0.0	0.0	0.0	0.0	0.0
1854	47.773279352226716	42.51012145748988	33.60323886639675	20375405.0	2010.0	0.0	0.0	0.40485830000000006	0.0	0.0	0.0	0.8097166000000001	0.0	0.0	0.0	0.0	0.0
1855	50.384615384615394	35.76923076923076	26.92307692307693	20375404.0	2010.0	0.0	0.0	0.38461538	0.0	0.0	0.0	0.38461538	0.0	0.0	0.0	0.0	0.0
1856	61.992619926199254	28.41328413284133	23.985239852398518	20375403.0	2010.0	0.0	0.0	0.0	0.0	0.0	0.0	0.0	0.0	0.0	0.0	0.0	0.0
1857	49.57983193277311	34.453781512605055	18.4873949579832	20357282.0	2010.0	0.0	0.0	0.0	0.0	0.0	0.0	0.0	0.0	0.0	0.0	0.0	0.0
1858	58.68852459016393	31.803278688524603	20.655737704918025	20357281.0	2010.0	0.0	0.0	0.0	0.0	0.0	0.0	0.0	0.0	0.0	0.0	0.0	0.0
1859	60.135135135135144	33.1081081081081	31.08108108108108	20357280.0	2010.0	0.0	0.0	0.0	0.33783784	0.0	0.0	0.0	0.0	0.0	0.0	0.0	0.0
1860	50.35714285714285	45.714285714285715	38.214285714285715	20335587.0	2010.0	0.0	0.0	0.0	0.0	0.0	0.0	0.0	0.0	0.0	0.0	0.0	0.0
1861	41.414141414141405	42.42424242424242	25.252525252525245	20335586.0	2010.0	0.0	0.0	0.0	0.0	0.0	0.0	0.0	0.0	0.0	0.0	0.0	0.0
1862	59.315589353612175	35.74144486692015	23.95437262357414	20335585.0	2010.0	0.0	0.0	0.0	0.0	0.0	0.0	0.0	0.0	0.0	0.0	0.0	0.0
1863	48.33333333333333	39.583333333333336	31.25	20335584.0	2010.0	0.0	0.0	0.0	0.0	0.0	0.0	0.0	0.0	0.0	0.0	0.0	0.0
1864	51.574803149606296	38.582677165354326	30.708661417322826	20335583.0	2010.0	0.0	0.0	0.0	0.0	0.0	0.0	0.39370079	0.0	0.0	0.0	0.0	0.0
1865	57.0446735395189	36.769759450171826	26.116838487972498	20335572.0	2010.0	0.0	0.0	0.0	0.0	0.0	0.0	0.34364261	0.0	0.0	0.0	0.0	0.0
1866	52.734375	34.765625	32.421875	20335571.0	2010.0	0.0	0.0	0.78125	0.0	0.0	0.0	0.0	0.0	0.0	0.0	0.0	0.0
1867	53.383458646616546	35.338345864661655	31.578947368421048	20237347.0	2010.0	0.0	0.0	0.0	0.0	0.0	0.0	0.0	0.0	0.0	0.0	0.0	0.0
1868	43.678160919540225	40.99616858237548	27.58620689655173	20237346.0	2010.0	0.0	0.0	0.0	0.0	0.0	0.0	0.0	0.0	0.0	0.0	0.0	0.0
1869	57.54985754985755	31.339031339031333	27.920227920227926	20237345.0	2010.0	0.0	0.0	0.0	0.0	0.0	0.0	0.28490028	0.0	0.0	0.0	0.0	0.0
1870	53.98230088495576	41.592920353982294	34.955752212389385	20237344.0	2010.0	0.0	0.0	0.0	0.0	0.0	0.0	0.0	0.0	0.0	0.0	0.0	0.0
1871	50.8	36.4	34.0	20231232.0	2010.0	0.0	0.0	0.0	0.0	0.0	0.0	1.2	0.0	0.0	0.0	0.0	0.0
1872	52.61194029850746	40.29850746268657	28.35820895522389	20231231.0	2010.0	0.0	0.0	0.0	0.0	0.0	0.0	0.74626866	0.0	0.0	0.0	0.0	0.0
1873	53.515625	37.890625	28.90625	20228404.0	2010.0	0.0	0.0	0.390625	0.0	0.0	0.0	0.78125	0.0	0.0	0.0	0.0	0.0
1874	47.91666666666666	45.41666666666667	32.5	20228403.0	2010.0	0.0	0.0	0.0	0.0	0.0	0.0	0.0	0.0	0.0	0.0	0.0	0.0
1875	44.57831325301205	48.19277108433735	34.93975903614458	20228402.0	2010.0	0.0	0.0	0.0	0.0	0.0	0.0	0.0	0.0	0.0	0.0	0.0	0.0
1876	51.40562248995984	46.184738955823285	37.34939759036144	20228401.0	2010.0	0.0	0.0	0.0	0.0	0.0	0.0	0.8032128500000001	0.0	0.0	0.0	0.0	0.0
1877	45.49019607843139	38.8235294117647	27.84313725490196	20220185.0	2010.0	0.0	0.0	0.0	0.0	0.0	0.0	0.0	0.0	0.0	0.0	0.0	0.0
1878	57.09090909090909	29.09090909090909	25.81818181818181	20220184.0	2010.0	0.0	0.0	0.36363636000000005	0.0	0.0	0.0	0.36363636000000005	0.0	0.0	0.0	0.0	0.0
1879	46.91780821917809	42.46575342465753	32.1917808219178	20220183.0	2010.0	0.0	0.0	0.0	0.0	0.0	0.0	0.0	0.0	0.0	0.0	0.0	0.0
1880	42.0814479638009	47.511312217194565	38.914027149321264	20220182.0	2010.0	0.0	0.0	0.0	0.0	0.0	0.0	0.45248869	0.0	0.0	0.0	0.0	0.0
1881	50.0	39.629629629629626	28.148148148148135	20220177.0	2010.0	0.0	0.0	0.0	0.0	0.0	0.74074074	0.0	0.0	0.0	0.37037037	0.0	0.0
1882	50.950570342205324	39.54372623574145	25.095057034220535	20200385.0	2010.0	0.0	0.0	0.0	0.0	0.0	0.0	0.38022814	0.0	0.0	0.0	0.0	0.0
1883	54.8494983277592	39.79933110367893	27.759197324414714	20200384.0	2010.0	0.0	0.0	1.0033444800000002	0.0	0.0	0.0	0.0	0.0	0.0	0.0	0.0	0.0
1884	46.21513944223107	37.05179282868526	31.872509960159363	20200383.0	2010.0	0.0	0.0	0.39840637	0.0	0.0	0.0	0.39840637	0.0	0.0	0.0	0.0	0.0
1885	60.79734219269103	31.89368770764119	22.923588039867102	20200382.0	2010.0	0.0	0.0	0.66445183	0.0	0.0	0.0	0.33222591	0.0	0.0	0.0	0.0	0.0
1886	63.27272727272727	30.18181818181817	24.0	20197425.0	2010.0	0.0	0.0	0.0	0.0	0.0	0.0	0.0	0.0	0.0	0.0	0.0	0.0
1887	54.31309904153355	34.50479233226838	27.79552715654951	20181972.0	2010.0	0.0	0.0	0.0	0.0	0.0	0.0	0.0	0.0	0.0	0.0	0.0	0.0
1888	50.72463768115942	42.7536231884058	33.69565217391305	20181971.0	2010.0	0.0	0.0	0.0	0.0	0.0	0.0	0.36231884	0.0	0.0	0.0	0.0	0.0
1889	47.435897435897424	45.19230769230769	31.73076923076923	20181970.0	2010.0	0.0	0.0	0.0	0.0	0.0	0.0	0.32051282000000003	0.0	0.0	0.0	0.0	0.0
1890	56.1128526645768	31.974921630094048	26.33228840125392	20164485.0	2010.0	0.0	0.0	0.6269592500000001	0.0	0.0	0.0	0.31347962	0.0	0.0	0.0	0.0	0.0
1891	56.68789808917197	34.39490445859873	25.79617834394905	20164484.0	2010.0	0.0	0.0	0.31847134	0.0	0.0	0.0	0.63694268	0.0	0.0	0.0	0.0	0.0
1892	56.37254901960785	31.862745098039213	22.058823529411764	20147717.0	2010.0	0.0	0.0	0.0	0.0	0.0	0.0	0.0	0.0	0.0	0.0	0.0	0.0
1893	55.15873015873015	28.174603174603178	24.206349206349216	20147716.0	2010.0	0.0	0.0	0.0	0.0	0.0	0.0	0.0	0.0	0.0	0.0	0.0	0.0
1894	53.68421052631579	26.31578947368422	19.298245614035093	20147715.0	2010.0	0.0	0.0	0.0	0.0	0.0	0.0	0.35087719	0.0	0.0	0.0	0.35087719	0.0
1895	53.33333333333334	41.568627450980394	34.90196078431373	20147714.0	2010.0	0.0	0.0	0.39215686000000005	0.0	0.0	0.0	0.0	0.0	0.0	0.0	0.0	0.0
1896	48.86363636363637	38.63636363636363	30.303030303030294	20147709.0	2010.0	0.0	0.0	0.0	0.0	0.0	0.0	0.0	0.37878788	0.0	0.0	0.0	0.0
1897	57.5	30.83333333333333	30.83333333333333	20130250.0	2010.0	0.0	0.0	0.0	0.0	0.0	0.0	0.0	0.0	0.0	0.0	0.0	0.0
1898	51.89873417721518	28.69198312236287	25.31645569620254	20107218.0	2010.0	0.0	0.0	0.0	0.0	0.0	0.0	0.84388186	0.0	0.0	0.0	0.0	0.0
1899	47.8723404255319	41.48936170212766	25.531914893617028	20107217.0	2010.0	0.0	0.0	0.0	0.0	0.0	0.0	0.0	0.0	0.0	0.0	0.0	0.0
1900	49.01185770750988	37.94466403162056	34.387351778656125	20107216.0	2010.0	0.0	0.0	0.0	0.0	0.0	0.0	0.39525692000000007	0.0	0.0	0.0	0.0	0.0
1901	55.6420233463035	37.7431906614786	25.291828793774318	20107215.0	2010.0	0.0	0.0	0.38910506	0.0	0.0	0.0	0.0	0.0	0.0	0.0	0.0	0.38910506
1902	53.40136054421769	37.41496598639456	28.231292517006807	20107214.0	2010.0	0.0	0.0	0.0	0.0	0.0	0.0	0.0	0.0	0.0	0.0	0.0	0.0
1903	42.85714285714286	44.360902255639104	33.834586466165426	20089972.0	2010.0	0.0	0.0	0.0	0.0	0.0	0.0	0.0	0.0	0.0	0.0	0.0	0.0
1904	42.914979757085035	46.558704453441294	29.55465587044534	20089971.0	2010.0	0.0	0.0	0.0	0.0	0.0	0.0	0.0	0.0	0.0	0.0	0.0	0.0
1905	52.466367713004495	40.358744394618846	28.699551569506742	20089970.0	2010.0	0.0	0.0	0.0	0.0	0.0	0.0	0.44843049000000007	0.0	0.0	0.0	0.0	0.0
1906	54.852320675105496	35.864978902953574	29.957805907173	20089960.0	2010.0	0.0	0.0	0.42194093	0.0	0.0	0.0	0.42194093	0.0	0.0	0.0	0.0	0.0
1907	56.31399317406143	38.90784982935153	30.375426621160397	20089957.0	2010.0	0.0	0.0	0.0	0.0	0.0	0.0	0.0	0.0	0.0	0.0	0.0	0.0
1908	49.270072992700726	40.510948905109494	30.29197080291971	20089954.0	2010.0	0.0	0.0	0.3649635	0.0	0.0	0.0	1.09489051	0.0	0.0	0.0	0.0	0.0
1909	41.66666666666666	34.848484848484844	18.939393939393934	20089953.0	2010.0	0.0	0.0	0.0	0.0	0.0	0.0	0.0	0.0	0.0	0.0	0.0	0.75757576
1910	52.10355987055016	37.86407766990292	29.44983818770227	20089952.0	2010.0	0.0	0.0	0.0	0.0	0.0	0.0	0.32362460000000004	0.0	0.0	0.0	0.0	0.0
1911	54.78547854785479	35.64356435643565	29.04290429042904	20089951.0	2010.0	0.0	0.0	0.0	0.0	0.0	0.0	0.330033	0.0	0.0	0.0	0.0	0.330033
1912	44.954128440366965	26.605504587155966	22.01834862385321	20071703.0	2010.0	0.0	0.0	0.0	0.0	0.0	0.0	0.0	0.0	0.0	0.0	0.0	0.0
1913	48.979591836734684	34.693877551020414	26.53061224489795	20071702.0	2010.0	0.0	0.0	0.0	0.0	0.0	0.0	0.40816326999999997	0.0	0.0	0.0	0.0	0.0
1914	56.39344262295082	32.131147540983605	29.180327868852462	20071701.0	2010.0	0.0	0.0	0.0	0.0	0.0	0.0	0.32786885000000004	0.0	0.0	0.0	0.0	0.0
1915	46.153846153846146	38.46153846153846	37.94871794871795	20071700.0	2010.0	0.0	0.0	0.51282051	0.0	0.0	0.0	0.0	0.0	0.0	0.0	0.0	0.0
1916	50.20920502092049	35.56485355648536	32.63598326359832	20071699.0	2010.0	0.0	0.0	0.0	0.0	0.0	0.0	0.0	0.0	0.0	0.0	0.0	0.0
1917	48.18181818181818	38.63636363636363	25.0	20054046.0	2010.0	0.0	0.0	0.0	0.0	0.0	0.0	0.4545454500000001	0.0	0.0	0.0	0.0	0.0
1918	52.08333333333333	40.0	30.41666666666667	20054045.0	2010.0	0.0	0.0	0.41666667	0.0	0.0	0.0	0.0	0.0	0.0	0.0	0.0	0.0
1919	50.202429149797574	37.65182186234818	35.22267206477733	20042755.0	2009.0	0.0	0.0	0.0	0.0	0.0	0.0	0.0	0.0	0.0	0.0	0.0	0.0
1920	53.99239543726237	36.5019011406844	28.51711026615969	20042754.0	2009.0	0.76045627	0.0	0.0	0.0	0.0	0.0	0.0	0.0	0.0	0.0	0.0	0.0
1921	56.80272108843538	34.01360544217688	28.231292517006807	20042753.0	2009.0	0.0	0.0	0.0	0.0	0.0	0.0	0.0	0.0	0.0	0.0	0.0	0.0
1922	53.846153846153854	44.32234432234432	33.33333333333334	20032323.0	2009.0	0.36630037	0.0	0.0	0.0	0.0	0.0	0.0	0.0	0.0	0.0	0.0	0.0
1923	57.00483091787439	39.613526570048315	28.019323671497588	20032320.0	2010.0	0.0	0.0	0.0	0.0	0.0	0.0	0.0	0.0	0.0	0.0	0.0	0.0
1924	53.28185328185329	38.61003861003861	28.185328185328192	20032319.0	2010.0	0.0	0.0	0.0	0.0	0.0	0.0	0.0	0.0	0.0	0.0	0.0	0.0
1925	50.40983606557378	44.67213114754098	31.147540983606557	20032318.0	2010.0	0.40983607000000005	0.0	0.0	0.0	0.0	0.0	0.0	0.0	0.0	0.0	0.0	0.0
1926	54.05405405405405	35.67567567567568	31.89189189189189	20018961.0	2009.0	0.0	0.0	0.5405405400000001	0.0	0.0	0.0	0.0	0.0	0.5405405400000001	0.0	0.0	0.0
1927	56.63716814159292	38.93805309734514	29.203539823008853	20018959.0	2009.0	0.0	0.0	0.0	0.0	0.0	0.0	0.0	0.0	0.0	0.0	0.0	0.0
1928	45.94594594594594	39.63963963963963	29.72972972972973	20007560.0	2009.0	0.0	0.0	0.0	0.0	0.0	0.0	0.0	0.0	0.0	0.0	0.0	0.0
1929	60.0	34.375	28.125	20007555.0	2009.0	0.0	0.0	0.0	0.0	0.0	0.0	0.0	0.0	0.0	0.0	0.0	0.0
1930	46.07142857142858	43.57142857142857	36.071428571428584	19966341.0	2009.0	0.0	0.0	0.0	0.0	0.0	0.0	0.35714286	0.0	0.0	0.0	0.0	0.0
1931	58.3969465648855	32.824427480916036	29.770992366412216	19955525.0	2009.0	0.0	0.0	0.0	0.0	0.0	0.0	0.0	0.0	0.0	0.0	0.0	0.0
1932	60.714285714285715	32.14285714285714	24.60317460317461	19955524.0	2009.0	0.0	0.0	0.0	0.0	0.0	0.0	0.0	0.0	0.0	0.0	0.0	0.0
1933	50.17667844522968	33.92226148409894	27.91519434628975	19952143.0	2009.0	0.0	0.0	0.7067137800000001	0.0	0.0	0.0	0.35335689000000003	0.0	0.0	0.0	0.0	0.0
1934	57.70491803278689	36.39344262295082	23.60655737704917	19940299.0	2009.0	0.0	0.0	0.0	0.0	0.0	0.0	0.32786885000000004	0.0	0.0	0.0	0.0	0.0
1935	49.248120300751864	41.35338345864662	24.060150375939852	19940298.0	2009.0	0.0	0.0	0.0	0.0	0.0	0.0	0.0	0.0	0.0	0.0	0.0	0.0
1936	49.820788530465954	43.01075268817203	31.89964157706093	19940289.0	2009.0	0.0	0.0	0.0	0.0	0.0	0.0	0.0	0.0	0.0	0.0	0.0	0.0
1937	51.574803149606296	34.64566929133859	28.740157480314966	19923577.0	2009.0	0.39370079	0.0	0.0	0.0	0.0	0.0	0.0	0.0	0.0	0.0	0.0	0.0
1938	52.90102389078498	38.22525597269625	33.78839590443687	19920054.0	2009.0	0.0	0.0	0.34129693	0.0	0.0	0.0	0.34129693	0.0	0.0	0.0	0.0	0.0
1939	48.28897338403042	38.02281368821293	34.220532319391644	19920051.0	2009.0	0.0	0.0	0.0	0.0	0.0	0.0	0.76045627	0.0	0.0	0.0	0.0	0.0
1940	59.2	33.599999999999994	30.40000000000001	19917913.0	2009.0	0.0	0.0	0.0	0.0	0.0	0.0	0.8	0.0	0.0	0.0	0.0	0.0
1941	59.07335907335907	28.95752895752895	22.39382239382239	19915222.0	2009.0	0.0	0.0	0.77220077	0.0	0.0	0.0	1.54440154	0.0	0.0	0.0	0.0	0.0
1942	49.81818181818182	38.18181818181819	27.272727272727266	19915221.0	2009.0	0.0	0.0	0.36363636000000005	0.0	0.0	0.0	0.72727273	0.0	0.0	0.0	0.0	0.0
1943	49.843260188087775	37.304075235109714	29.78056426332289	19915217.0	2009.0	0.0	0.0	0.6269592500000001	0.0	0.0	0.0	0.31347962	0.0	0.0	0.0	0.0	0.0
1944	46.41509433962264	41.509433962264154	40.75471698113208	19907043.0	2009.0	0.0	0.0	0.7547169800000001	0.0	0.0	0.0	3.7735849100000003	0.0	0.0	0.0	0.0	0.0
1945	50.35714285714285	37.5	29.642857142857142	19907042.0	2009.0	0.0	0.0	0.35714286	0.0	0.0	0.0	0.35714286	0.0	0.0	0.0	0.0	0.0
1946	50.467289719626166	37.38317757009347	21.495327102803746	19890128.0	2009.0	0.0	0.0	0.0	0.0	0.0	0.0	0.0	0.0	0.0	0.0	0.0	0.0
1947	51.590106007067135	38.515901060070675	30.388692579505307	19890127.0	2009.0	0.7067137800000001	0.0	0.0	0.0	0.0	0.0	0.35335689000000003	0.0	0.0	0.0	0.0	0.0
1948	53.237410071942456	38.48920863309353	29.856115107913666	19890126.0	2009.0	0.0	0.0	0.0	0.0	0.0	0.0	0.0	0.0	0.0	0.0	0.0	0.0
1949	63.63636363636363	27.63636363636364	20.0	19890125.0	2009.0	0.0	0.0	0.72727273	0.0	0.0	0.0	0.72727273	0.0	0.0	0.0	0.0	0.0
1950	45.42372881355933	44.40677966101695	32.54237288135593	19880844.0	2009.0	0.0	0.0	0.0	0.0	0.0	0.0	0.6779661	0.0	0.0	0.0	0.0	0.0
1951	47.368421052631575	38.59649122807017	22.807017543859658	19864674.0	2009.0	0.0	0.0	0.0	0.0	0.0	0.0	0.0	0.0	0.0	0.0	0.0	0.0
1952	50.57034220532319	39.16349809885931	30.03802281368821	19864673.0	2009.0	0.0	0.0	0.0	0.0	0.0	0.0	0.38022814	0.0	0.0	0.0	0.0	0.0
1953	48.57142857142858	42.448979591836725	30.204081632653054	19864672.0	2009.0	0.0	0.0	0.0	0.0	0.0	0.0	0.40816326999999997	0.0	0.0	0.0	0.0	0.0
1954	50.0	37.95620437956204	28.46715328467152	19850703.0	2009.0	0.0	0.0	0.0	0.0	0.0	0.0	0.0	0.0	0.0	0.0	0.0	0.0
1955	55.29411764705882	40.0	28.235294117647058	19846852.0	2009.0	0.0	0.0	0.0	0.0	0.0	0.0	0.0	0.0	0.0	0.0	0.0	0.0
1956	53.72549019607843	29.803921568627462	25.882352941176467	19846851.0	2009.0	0.0	0.0	0.0	0.0	0.0	0.0	0.39215686000000005	0.0	0.0	0.0	0.0	0.0
1957	50.40983606557378	37.295081967213115	35.65573770491804	19846850.0	2009.0	0.0	0.0	0.0	0.0	0.0	0.0	0.0	0.0	0.0	0.0	0.0	0.0
1958	49.42528735632183	43.103448275862064	35.34482758620689	19846849.0	2009.0	0.0	0.0	0.28735632	0.0	0.0	0.0	0.57471264	0.0	0.0	0.0	0.0	0.0
1959	46.66666666666666	47.45098039215686	35.68627450980392	19846848.0	2009.0	0.0	0.0	0.0	0.0	0.0	0.0	0.78431373	0.0	0.0	0.0	0.0	0.0
1960	52.8169014084507	42.25352112676056	25.352112676056336	19846844.0	2009.0	0.0	0.0	0.0	0.0	0.0	0.0	0.0	0.0	0.0	0.0	0.0	0.0
1961	51.20967741935484	41.129032258064505	30.645161290322577	19843557.0	2009.0	0.0	0.0	0.0	0.0	0.0	0.0	0.0	0.0	0.0	0.0	0.0	0.0
1962	53.7313432835821	41.19402985074628	27.761194029850746	19828532.0	2009.0	0.0	0.0	0.0	0.0	0.0	0.0	0.29850746	0.0	0.0	0.0	0.0	0.0
1963	54.67625899280576	42.446043165467636	35.25179856115108	19828531.0	2009.0	0.0	0.0	0.0	0.0	0.0	0.0	0.0	0.0	0.0	0.0	0.0	0.0
1964	54.814814814814824	36.66666666666667	31.48148148148148	19828530.0	2009.0	0.0	0.0	0.0	0.0	0.0	0.0	0.0	0.0	0.0	0.0	0.0	0.0
1965	59.85401459854015	32.846715328467155	26.642335766423358	19815860.0	2009.0	0.0	0.0	0.0	0.0	0.0	0.0	0.0	0.0	0.0	0.0	0.0	0.0
1966	55.371900826446286	40.49586776859504	30.165289256198353	19815859.0	2009.0	0.0	0.0	0.0	0.0	0.0	0.0	0.0	0.0	0.0	0.8264462800000001	0.0	0.0
1967	62.54416961130742	20.494699646643113	20.494699646643113	19812403.0	2009.0	0.0	0.0	0.0	0.0	0.0	0.0	0.0	0.0	0.0	0.0	0.0	0.0
1968	50.0	37.0	32.0	19812402.0	2009.0	0.0	0.0	0.0	0.0	0.0	0.0	0.0	0.0	0.0	0.0	0.0	0.0
1969	46.7479674796748	33.73983739837398	29.67479674796748	19812401.0	2009.0	0.0	0.0	0.0	0.0	0.0	0.0	0.0	0.0	0.0	0.0	0.0	0.0
1970	48.84615384615386	44.615384615384606	32.69230769230769	19812400.0	2009.0	0.0	0.0	0.0	0.38461538	0.38461538	0.0	0.0	0.0	0.0	0.0	0.0	0.0
1971	52.87356321839081	37.93103448275862	29.501915708812266	19812399.0	2009.0	0.0	0.0	0.0	0.0	0.0	0.0	0.0	0.0	0.0	0.0	0.0	0.0
1972	54.33070866141732	40.157480314960615	37.40157480314961	19797283.0	2009.0	0.0	0.0	0.0	0.0	0.0	0.0	0.39370079	0.0	0.0	0.0	0.0	0.0
1973	45.65217391304349	42.39130434782609	31.52173913043478	19797282.0	2009.0	0.0	0.0	0.0	0.0	0.0	0.0	0.0	0.0	0.0	0.0	0.0	0.0
1974	47.71784232365145	39.00414937759336	36.09958506224067	19797281.0	2009.0	0.0	0.0	0.41493776000000004	0.0	0.0	0.0	0.41493776000000004	0.0	0.0	0.0	0.0	0.0
1975	48.828125	40.625	31.25	19797280.0	2009.0	0.0	0.0	0.78125	0.0	0.0	0.0	0.390625	0.0	0.0	0.0	0.0	0.0
1976	65.68364611260054	27.613941018766752	24.128686327077762	19776408.0	2009.0	0.0	0.0	0.0	0.0	0.0	0.0	0.5361930300000001	0.0	0.0	0.0	0.0	0.0
1977	55.75221238938053	40.7079646017699	26.991150442477874	19776407.0	2009.0	0.0	0.0	0.0	0.0	0.0	0.0	0.0	0.0	0.0	0.0	0.0	0.0
1978	50.62240663900415	41.49377593360995	35.26970954356847	19776406.0	2009.0	0.0	0.0	0.0	0.0	0.0	0.0	0.41493776000000004	0.0	0.0	0.0	0.0	0.0
1979	54.153846153846146	39.07692307692307	34.15384615384616	19776405.0	2009.0	0.0	0.0	0.30769231	0.0	0.0	0.0	0.30769231	0.0	0.0	0.0	0.0	0.0
1980	40.186915887850475	49.53271028037384	28.504672897196254	19776401.0	2009.0	0.9345794400000002	0.0	0.0	0.0	0.0	0.0	0.0	0.0	0.0	0.0	0.0	0.0
1981	50.0	42.85714285714286	27.44360902255639	19745216.0	2009.0	0.37593985	0.0	0.37593985	0.0	0.0	0.0	0.0	0.0	0.0	0.0	0.0	0.0
1982	55.852842809364546	33.4448160535117	18.72909698996655	19745215.0	2009.0	0.0	0.0	0.0	0.0	0.0	0.0	0.0	0.0	0.0	0.0	0.0	0.0
1983	52.77777777777778	39.285714285714285	20.238095238095227	19745214.0	2009.0	0.0	0.0	0.0	0.0	0.0	0.0	0.0	0.0	0.0	0.0	0.0	0.0
1984	41.66666666666666	47.22222222222222	33.33333333333334	19741229.0	2009.0	0.0	0.0	0.0	0.0	0.0	0.0	0.0	0.0	0.0	0.0	0.0	0.0
1985	49.01960784313725	38.23529411764706	31.372549019607845	19741228.0	2009.0	0.0	0.0	0.98039216	0.0	0.0	0.0	0.0	0.0	0.0	0.0	0.0	0.0
1986	46.03773584905661	46.41509433962264	30.943396226415103	19741227.0	2009.0	0.0	0.0	0.0	0.0	0.0	0.0	0.0	0.0	0.0	0.0	0.0	0.0
1987	47.47899159663865	46.21848739495798	28.57142857142857	19726772.0	2009.0	0.0	0.0	0.42016807	0.0	0.0	0.0	0.42016807	0.0	0.0	0.0	0.0	0.0
1988	46.12676056338029	38.380281690140855	34.85915492957746	19726771.0	2009.0	0.0	0.0	0.35211268	0.0	0.0	0.0	1.05633803	0.0	0.0	0.0	0.0	0.0
1989	48.63813229571985	43.57976653696498	35.79766536964981	19726763.0	2009.0	0.0	0.0	0.0	0.0	0.0	0.0	0.0	0.0	0.0	0.0	0.38910506	0.0
1990	46.0	43.99999999999999	36.0	19726761.0	2009.0	1.0	0.0	0.0	0.0	0.0	0.0	0.0	0.0	0.0	0.0	0.0	0.0
1991	57.24137931034482	32.41379310344827	30.0	19723701.0	2009.0	0.0	0.0	0.6896551700000001	0.0	0.0	0.0	0.6896551700000001	0.0	0.0	0.0	0.0	0.0
1992	52.96296296296296	38.14814814814815	29.25925925925927	19717846.0	2009.0	0.0	0.0	0.74074074	0.0	0.0	0.0	0.37037037	0.0	0.0	0.0	0.0	0.0
1993	57.14285714285714	32.14285714285714	24.642857142857142	19717844.0	2009.0	0.0	0.0	0.0	0.0	0.0	0.0	0.7142857100000001	0.0	0.0	0.0	0.0	0.0
1994	48.72881355932204	42.79661016949152	31.35593220338984	19710485.0	2009.0	0.0	0.0	0.0	0.0	0.0	0.0	0.0	0.0	0.0	0.0	0.0	0.0
1995	47.82608695652174	36.75889328063241	26.48221343873519	19710484.0	2009.0	0.0	0.0	0.0	0.0	0.0	0.0	0.0	0.0	0.0	0.0	0.0	0.0
1996	52.0	41.333333333333336	36.444444444444436	19710483.0	2009.0	0.0	0.0	0.0	0.0	0.0	0.0	0.0	0.0	0.0	0.0	0.0	0.0
1997	48.54771784232366	35.26970954356847	31.950207468879672	19692689.0	2009.0	0.0	0.0	0.0	0.0	0.0	0.0	0.8298755200000001	0.0	0.0	0.0	0.0	0.0
1998	51.102941176470594	32.72058823529412	27.573529411764714	19692688.0	2009.0	0.0	0.0	0.36764706	0.0	0.0	0.0	0.0	0.0	0.0	0.0	0.0	0.0
[truncated: 683,578 more rows]
