# Supplementary material for: The readability of scientific texts is decreasing over time
Source: eLife. 2017 Sep 5;6:e27725. doi: 10.7554/eLife.27725 (PMC5584989; doi:10.7554/eLife.27725)
Supplement: Figure 6—source data 2. [file elife-27725-fig6-data2.csv]

	Training_PMIDs	Verification_PMIDs
0	17741530.0	13799605.0
1	17750868.0	14319399.0
2	17814497.0	5636327.0
3	17748121.0	17743057.0
4	17795076.0	17742166.0
5	4895222.0	17816942.0
6	14237211.0	5914761.0
7	5762191.0	4165502.0
8	17926880.0	17813028.0
9	6060363.0	14012701.0
10	5762935.0	17741632.0
11	5699206.0	6020047.0
12	5938422.0	14169348.0
13	14483425.0	4955291.0
14	4283926.0	5630227.0
15	17847536.0	17780175.0
16	17813308.0	19867179.0
17	6060356.0	5764702.0
18	5777221.0	17774404.0
19	5773718.0	17776188.0
20	17769760.0	4177613.0
21	13946488.0	17748938.0
22	17759948.0	14224507.0
23	17738364.0	4987175.0
24	17833898.0	17811617.0
25	17748939.0	13926041.0
26	14064447.0	16578695.0
27	13949788.0	17739574.0
28	5254045.0	14107464.0
29	17746335.0	17782847.0
30	17775046.0	17796860.0
31	14112264.0	4244030.0
32	17754183.0	4307305.0
33	16695924.0	4886315.0
34	13895863.0	17819425.0
35	17780082.0	5765117.0
36	17799335.0	14208580.0
37	14164483.0	5271746.0
38	17777059.0	4957319.0
39	17769758.0	4978743.0
40	16695939.0	5642308.0
41	16789092.0	17788293.0
42	14162694.0	16591732.0
43	17802011.0	4307700.0
44	14260378.0	5360520.0
45	13811708.0	5910191.0
46	5780430.0	5931459.0
47	5778008.0	4175300.0
48	12332016.0	13723140.0
49	4990042.0	17794319.0
50	17814387.0	4894591.0
51	5762051.0	14171575.0
52	13985867.0	17746334.0
53	4964156.0	17753948.0
54	17732954.0	13810498.0
55	17738181.0	17810145.0
56	17775166.0	17829704.0
57	5666804.0	5778009.0
58	4294052.0	14163796.0
59	4881370.0	5828031.0
60	5636329.0	5909592.0
61	17655046.0	14077550.0
62	13891303.0	5767781.0
63	14043339.0	4163363.0
64	5611034.0	6018752.0
65	17842090.0	5645849.0
66	5931461.0	4911853.0
67	5951001.0	13874748.0
68	14264269.0	13952151.0
69	5350321.0	14449615.0
70	17926884.0	17790658.0
71	17799983.0	5360587.0
72	5623963.0	14009369.0
73	17830374.0	17738625.0
74	13697903.0	4301315.0
75	17808783.0	14006337.0
76	17819546.0	17844015.0
77	5391160.0	6025547.0
78	17832578.0	17779078.0
79	17813794.0	4302187.0
80	5271748.0	5637139.0
81	5256236.0	17832109.0
82	4953873.0	6015869.0
83	5777222.0	4231047.0
84	13863153.0	14186470.0
85	14043342.0	14474119.0
86	14399343.0	14080330.0
87	17799238.0	14260381.0
88	14113117.0	17758199.0
89	5837102.0	14316943.0
90	5699205.0	5354812.0
91	16789124.0	13930142.0
92	13720702.0	4228302.0
93	5641268.0	4237782.0
94	14090144.0	4296007.0
95	14172612.0	17814562.0
96	5256215.0	17749629.0
97	6028493.0	14281714.0
98	17775164.0	5260914.0
99	5889955.0	17820115.0
100	4386718.0	6023771.0
101	13866054.0	5858027.0
102	5835790.0	14224526.0
103	14007521.0	5700072.0
104	5807277.0	17834841.0
105	5812751.0	19867212.0
106	5765113.0	14224508.0
107	17742855.0	14263771.0
108	5263000.0	5636343.0
109	13725515.0	14238922.0
110	5902395.0	17770947.0
111	17799152.0	17821554.0
112	5610120.0	14258726.0
113	4159024.0	4313332.0
114	14287602.0	17752406.0
115	5264139.0	4165501.0
116	14459853.0	17808391.0
117	14212121.0	4868511.0
118	16789100.0	5645861.0
119	5350331.0	5809597.0
120	14408116.0	17739777.0
121	14287603.0	4187723.0
122	17829746.0	17806747.0
123	6036235.0	13782391.0
124	13947675.0	5653215.0
125	5233373.0	16695916.0
126	5609823.0	5761832.0
127	17810530.0	5634917.0
128	5659679.0	4378513.0
129	5778012.0	6022229.0
130	4897391.0	13700686.0
131	14077042.0	5771965.0
132	13794080.0	14088079.0
133	17819837.0	5636326.0
134	17795288.0	17798508.0
135	17797012.0	17743430.0
136	13846659.0	5786180.0
137	4183090.0	6054811.0
138	14437587.0	6070028.0
139	5891702.0	17737389.0
140	5824075.0	5343432.0
141	17837247.0	17807442.0
142	17810147.0	14012122.0
143	13774118.0	5337778.0
144	5762190.0	14489537.0
145	14276774.0	4307702.0
146	17776622.0	14075700.0
147	5253664.0	17748123.0
148	4388591.0	14259766.0
149	5762605.0	17730003.0
150	5256229.0	13702029.0
151	4301649.0	14173430.0
152	14075714.0	14031568.0
153	13909456.0	17748941.0
154	17839715.0	4976948.0
155	13718505.0	5642317.0
156	14043348.0	5909793.0
157	14137940.0	16591778.0
158	14074844.0	6025482.0
159	17812285.0	13998479.0
160	14472423.0	17801414.0
161	14261532.0	6073997.0
162	13839202.0	5824077.0
163	17655052.0	17759861.0
164	17756981.0	17753209.0
165	17752572.0	5776214.0
166	17815744.0	5661299.0
167	5671479.0	5213700.0
168	12608163.0	17821569.0
169	4316245.0	6061891.0
170	14263766.0	13952912.0
171	16695948.0	4181832.0
172	5790272.0	14172647.0
173	17832103.0	17745313.0
174	17842754.0	5635039.0
175	17751706.0	4307378.0
176	14107426.0	4875004.0
177	14173028.0	17779783.0
178	6060367.0	14428224.0
179	6027078.0	6023778.0
180	17746338.0	5938419.0
181	17777092.0	13682515.0
182	5938424.0	5257141.0
183	4311379.0	13898672.0
184	17799562.0	5937127.0
185	14206440.0	5675428.0
186	17799253.0	4969880.0
187	17810678.0	4308272.0
188	5937119.0	13769267.0
189	5827349.0	17806803.0
190	17752804.0	17799217.0
191	14172646.0	17807985.0
192	4873021.0	17821416.0
193	17758756.0	13986175.0
194	5774113.0	5683059.0
195	17847533.0	14476345.0
196	5940370.0	17757070.0
197	5658587.0	6021202.0
198	5675182.0	14077539.0
199	14185322.0	14435811.0
200	17729796.0	14074855.0
201	17780718.0	17832241.0
202	4966746.0	4983823.0
203	17817397.0	5918575.0
204	17781130.0	5921381.0
205	5937118.0	4288678.0
206	6016080.0	14247729.0
207	5917081.0	4186656.0
208	4863791.0	17730612.0
209	13696375.0	4183180.0
210	5787991.0	17809415.0
211	14108304.0	17735993.0
212	17792851.0	4163933.0
213	17759263.0	13860625.0
214	17791133.0	5675423.0
215	17808711.0	13693271.0
216	4160400.0	17749380.0
217	5610121.0	4288512.0
218	4169437.0	17780176.0
219	17778197.0	4294109.0
220	17806272.0	13914038.0
221	6054810.0	5299945.0
222	14148440.0	6055758.0
223	17812989.0	6018646.0
224	5647844.0	4289740.0
225	17842831.0	17758192.0
226	13774313.0	4975004.0
227	16695932.0	4308097.0
228	16591762.0	14332849.0
229	14163777.0	14148432.0
230	14173026.0	17742734.0
231	14067912.0	14194394.0
232	17738223.0	5823313.0
233	13688945.0	4160817.0
234	5261046.0	17730002.0
235	5909593.0	14002083.0
236	14057353.0	5824073.0
237	4869659.0	14171562.0
238	4973309.0	5921376.0
239	5263001.0	6028395.0
240	6057288.0	14185325.0
241	17772569.0	13859229.0
242	14149399.0	17742168.0
243	13967025.0	5813385.0
244	5658594.0	4163710.0
245	17832583.0	4283925.0
246	5635998.0	17832403.0
247	5657333.0	5629323.0
248	5783717.0	5921384.0
249	14033533.0	6058001.0
250	4171275.0	5771580.0
251	17781761.0	4961439.0
252	5823302.0	17733068.0
253	5762622.0	17798062.0
254	6074003.0	5944350.0
255	5687971.0	12608164.0
256	5256216.0	14199712.0
257	4956921.0	17796548.0
258	4307903.0	14074840.0
259	5925316.0	13960648.0
260	17842772.0	17800670.0
261	5907284.0	5822593.0
262	17788055.0	4292180.0
263	4284206.0	14467561.0
264	4306720.0	4307714.0
265	17818718.0	5212407.0
266	17738142.0	5260916.0
267	13987390.0	4379533.0
268	17772570.0	14176289.0
269	5764475.0	13862386.0
270	6048123.0	6058687.0
271	6018743.0	6036236.0
272	4960936.0	5328566.0
273	17757799.0	5765109.0
274	14470340.0	5794244.0
275	17815265.0	14260370.0
276	14263765.0	4162133.0
277	13736775.0	6018506.0
278	14263764.0	13883720.0
279	23276013.0	5333132.0
280	17790256.0	5767791.0
281	5666802.0	4972113.0
282	17842784.0	4974623.0
283	5917774.0	14074856.0
284	17770296.0	17768872.0
285	5950276.0	5774077.0
286	19867229.0	5950889.0
287	4901743.0	5783716.0
288	17782298.0	13899761.0
289	14242024.0	17842832.0
290	5826519.0	6067026.0
291	13912552.0	17734305.0
292	5327886.0	14319406.0
293	17740813.0	5790270.0
294	14056708.0	5823293.0
295	17841980.0	14113112.0
296	5769618.0	5769766.0
297	5776220.0	4972802.0
298	5644059.0	5621476.0
299	14418520.0	13875983.0
300	13742775.0	13935269.0
301	5919446.0	6015697.0
302	4222994.0	6021679.0
303	4176227.0	6023267.0
304	5661908.0	5611018.0
305	17834839.0	5837109.0
306	17797798.0	6038169.0
307	6024116.0	5794246.0
308	5257964.0	16591740.0
309	6057296.0	17746336.0
310	14108305.0	4891105.0
311	5938425.0	14163788.0
312	17796780.0	13952722.0
313	6062003.0	14172642.0
314	14080328.0	4307056.0
315	17732401.0	17743708.0
316	13733753.0	4316248.0
317	5723714.0	4990040.0
318	14194392.0	16789087.0
319	5676519.0	17796401.0
320	6017981.0	4953701.0
321	5611042.0	17802640.0
322	5654059.0	17926376.0
323	4175691.0	5676524.0
324	14107424.0	5673447.0
325	17732628.0	4172458.0
326	14263762.0	4986902.0
327	14261534.0	17799780.0
328	4881369.0	4304137.0
329	16591800.0	5360522.0
330	13787564.0	4969551.0
331	5917074.0	4289738.0
332	14171543.0	17798709.0
333	14107432.0	17788306.0
334	14107435.0	6028403.0
335	13925468.0	5658591.0
336	17739492.0	13945815.0
337	17816303.0	17840683.0
338	4161144.0	14261541.0
339	4159025.0	5919449.0
340	19867206.0	4886046.0
341	5903581.0	14043362.0
342	5634919.0	17788303.0
343	17777090.0	5837338.0
344	17789751.0	17733615.0
345	14022783.0	17806746.0
346	5767790.0	5938412.0
347	17796425.0	14316950.0
348	17818717.0	5892996.0
349	5256217.0	5903585.0
350	17819594.0	5253748.0
351	17835675.0	14247722.0
352	4980857.0	5666109.0
353	17744971.0	4286329.0
354	14464493.0	4986905.0
355	17780083.0	4164823.0
356	5783710.0	13939040.0
357	5812035.0	14057373.0
358	17735803.0	17814496.0
359	5780199.0	5931452.0
360	5910010.0	6028490.0
361	4167978.0	17790822.0
362	14151106.0	13789454.0
363	13724290.0	4309249.0
364	14043330.0	5765018.0
365	6018748.0	4313336.0
366	4162448.0	5687606.0
367	17829748.0	17753360.0
368	6061731.0	4160108.0
369	17832783.0	13733755.0
370	6025128.0	5938416.0
371	13979937.0	14422083.0
372	5646420.0	17809416.0
373	6015569.0	4294054.0
374	17745906.0	5259753.0
375	17812115.0	17797011.0
376	5658586.0	6021204.0
377	17752014.0	5723385.0
378	17830710.0	14112265.0
379	4318956.0	14077545.0
380	13927441.0	5914755.0
381	19867185.0	17813309.0
382	4958428.0	17796547.0
383	5261027.0	14435351.0
384	5673438.0	5657066.0
385	17838700.0	17016877.0
386	14013827.0	5763961.0
387	14074838.0	5332550.0
388	6074007.0	17799776.0
389	5938420.0	5653209.0
390	14190241.0	13863578.0
391	4310770.0	5926303.0
392	5653207.0	17758757.0
393	17842791.0	14163824.0
394	4318948.0	17799847.0
395	4306304.0	4958329.0
396	13705774.0	14186466.0
397	16591759.0	17737477.0
398	17768873.0	17821054.0
399	17784315.0	17744110.0
400	6057298.0	14168277.0
401	14278232.0	5917084.0
402	5762401.0	17840690.0
403	5823315.0	17812089.0
404	17756970.0	17801677.0
405	13894398.0	17777002.0
406	4309056.0	17751495.0
407	17820186.0	5688399.0
408	17780650.0	4886041.0
409	14113108.0	5636555.0
410	17816029.0	14004237.0
411	17744972.0	5271751.0
412	5645848.0	5803696.0
413	17754655.0	17802174.0
414	13900561.0	13804738.0
415	14487783.0	4160820.0
416	4310570.0	14238936.0
417	16695940.0	17749227.0
418	5723707.0	17820997.0
419	5766126.0	4967505.0
420	17820994.0	14163815.0
421	6054170.0	6038167.0
422	13732863.0	5923785.0
423	6018763.0	17751705.0
424	5807278.0	14069242.0
425	4911847.0	14077538.0
426	17749070.0	16591737.0
427	13770157.0	17818998.0
428	4308689.0	4878822.0
429	5891055.0	14020462.0
430	17835676.0	14245781.0
431	5914751.0	17734499.0
432	4892781.0	14494878.0
433	4304359.0	17837513.0
434	17779802.0	4302745.0
435	17758068.0	4176225.0
436	5835795.0	6059649.0
437	19867177.0	17815808.0
438	5940355.0	17815748.0
439	17748530.0	14056714.0
440	6060370.0	13861301.0
441	14173420.0	5388379.0
442	13700883.0	14440415.0
443	5263013.0	17814493.0
444	14074852.0	5792609.0
445	13789972.0	4301507.0
446	13943400.0	13762851.0
447	4910817.0	5778022.0
448	5778938.0	14270243.0
449	14027388.0	17740104.0
450	14107466.0	4311189.0
451	5330706.0	6026661.0
452	13989993.0	6059651.0
453	5824071.0	5343438.0
454	14090145.0	13726456.0
455	13727454.0	5937058.0
456	4982828.0	5909788.0
457	14004234.0	17745984.0
458	5778024.0	14468686.0
459	13929797.0	14319401.0
460	5766127.0	5317525.0
461	5662546.0	14107428.0
462	14316948.0	4912240.0
463	5634908.0	13701703.0
464	5637143.0	17735990.0
465	4306196.0	4884353.0
466	14281716.0	5341535.0
467	4875428.0	4894687.0
468	4304250.0	13918843.0
469	5257130.0	5787162.0
470	6018193.0	5939938.0
471	13916466.0	14220441.0
472	4299012.0	17807988.0
473	5611038.0	5762932.0
474	14171526.0	14149398.0
475	14068224.0	17736856.0
476	17748469.0	4894546.0
477	5723529.0	14113114.0
478	14247723.0	14238934.0
479	4899874.0	5762837.0
480	17796884.0	13952251.0
481	5331416.0	14148437.0
482	4960504.0	14409220.0
483	17926865.0	13779030.0
484	4297545.0	5271755.0
485	13748392.0	17731763.0
486	13944280.0	17836351.0
487	17839351.0	17737105.0
488	4304138.0	17812985.0
489	14113111.0	5355345.0
490	17734227.0	5249746.0
491	4389341.0	17792827.0
492	5657063.0	13734409.0
493	5812536.0	14330415.0
494	5259767.0	5349305.0
495	5940369.0	17807293.0
496	13954655.0	4308688.0
497	14263767.0	13881854.0
498	4316228.0	5303988.0
499	14148431.0	5725323.0
500	17730083.0	17812506.0
501	5817101.0	14043343.0
502	5938813.0	5623974.0
503	17732527.0	4381746.0
504	17821560.0	6036233.0
505	6034750.0	5821214.0
506	14107431.0	5621478.0
507	17836657.0	14074395.0
508	4311376.0	5749374.0
509	14157030.0	13789822.0
510	4287063.0	17835600.0
511	4890523.0	17737551.0
512	5938413.0	14059777.0
513	14172636.0	6015879.0
514	5347519.0	14113110.0
515	17834743.0	5903588.0
516	17737800.0	13964360.0
517	5918716.0	5212406.0
518	17840686.0	4182466.0
519	17769335.0	5812538.0
520	13713898.0	5798247.0
521	5732492.0	13789890.0
522	14057372.0	17842339.0
523	17779784.0	17774061.0
524	17751045.0	4978533.0
525	5655106.0	17839612.0
526	4956528.0	17831502.0
527	5813802.0	17753843.0
528	13730880.0	4301647.0
529	17780302.0	17757069.0
530	4243339.0	14090148.0
531	17821563.0	4318957.0
532	5852975.0	14163785.0
533	5250032.0	5813982.0
534	23276011.0	17695081.0
535	5796357.0	13725919.0
536	6028405.0	14325471.0
537	17807817.0	17807447.0
538	17842091.0	17837501.0
539	14194098.0	14221487.0
540	14088074.0	13783579.0
541	5833789.0	4885307.0
542	17781087.0	6026102.0
543	13942387.0	5809243.0
544	5903345.0	19867180.0
545	17814830.0	5690797.0
546	5903587.0	5798244.0
547	4378051.0	5673218.0
548	6025119.0	5355344.0
549	14261537.0	13917063.0
550	13934825.0	14077999.0
551	17801408.0	5257124.0
552	13910996.0	4987176.0
553	5766123.0	5949242.0
554	4872386.0	17829545.0
555	14264272.0	17839714.0
556	4164691.0	5859735.0
557	17775985.0	17748470.0
558	5793247.0	14108301.0
559	17744603.0	14221488.0
560	14175105.0	5774317.0
561	4977284.0	16695953.0
562	14417381.0	5332156.0
563	14242030.0	6053887.0
564	14471758.0	14412415.0
565	17782844.0	5778010.0
566	17745985.0	5776639.0
567	6025553.0	17797640.0
568	4977167.0	17817390.0
569	14276772.0	14289611.0
570	5610126.0	4884653.0
571	14163765.0	14468644.0
572	5807962.0	5666117.0
573	5688078.0	5812036.0
574	6016954.0	4304444.0
575	17731485.0	5891705.0
576	4891751.0	5659680.0
577	4159249.0	17792782.0
578	17834744.0	17809407.0
579	13747053.0	4978446.0
580	6038690.0	13860567.0
581	17742879.0	4292073.0
582	17737474.0	17815804.0
583	17833375.0	17780038.0
584	5691982.0	13893326.0
585	13908977.0	14021128.0
586	17751853.0	17753801.0
587	5260933.0	4304945.0
588	5645854.0	5701820.0
589	4968255.0	14171558.0
590	5667523.0	13949983.0
591	5809248.0	5647429.0
592	14413836.0	14247717.0
593	4964832.0	16591801.0
594	17737560.0	5638122.0
595	14023314.0	5764869.0
596	14171573.0	17844013.0
597	5827723.0	14069232.0
598	4887741.0	5797777.0
599	5764009.0	5873682.0
600	17819435.0	6015528.0
601	6025489.0	13970786.0
602	14420790.0	14172597.0
603	17834370.0	17775758.0
604	4306917.0	17810305.0
605	6058343.0	14280442.0
606	14057359.0	17750131.0
607	17772085.0	17743711.0
608	4162095.0	5765339.0
609	17780715.0	17739496.0
610	14409703.0	17812295.0
611	13784158.0	4899878.0
612	17751035.0	5259752.0
613	13802678.0	5822586.0
614	4159251.0	5666113.0
615	5793244.0	17798696.0
616	17801858.0	4959816.0
617	13701128.0	6018196.0
618	4410944.0	5339155.0
619	4295147.0	14074850.0
620	14461228.0	6018755.0
621	4962544.0	17799150.0
622	5784616.0	5658596.0
623	17834738.0	17759945.0
624	13785397.0	17744952.0
625	17808196.0	6036539.0
626	16789090.0	19867298.0
627	5259768.0	17792338.0
628	4288593.0	17841609.0
629	5837107.0	4912241.0
630	13995620.0	17746432.0
631	17742270.0	17739490.0
632	17802169.0	17815828.0
633	16578702.0	14163771.0
634	4956159.0	4977240.0
635	17801459.0	19867227.0
636	17747551.0	17809420.0
637	17832112.0	17788304.0
638	17832248.0	6048122.0
639	5647433.0	4308274.0
640	17802192.0	5304985.0
641	5349303.0	17830045.0
642	4979328.0	17808194.0
643	6048104.0	5768364.0
644	4865791.0	13822113.0
645	5811681.0	14075724.0
646	4888106.0	17840325.0
647	17835601.0	14258723.0
648	5347518.0	13947829.0
649	4883012.0	14045139.0
650	4242289.0	5927156.0
651	6026670.0	5325461.0
652	6058346.0	5939936.0
653	16591758.0	14467923.0
654	17754651.0	14454512.0
655	14199714.0	6038170.0
656	5641259.0	16591729.0
657	14245768.0	14301897.0
658	17842787.0	6061739.0
659	17779379.0	5803538.0
660	4309057.0	14112710.0
661	4290792.0	17794921.0
662	14075723.0	5663296.0
663	17815271.0	13738516.0
664	5917548.0	17812084.0
665	5333756.0	14129717.0
666	14469948.0	17746436.0
667	13867499.0	17770428.0
668	5786761.0	13949096.0
669	16591763.0	14023347.0
670	5800364.0	4293945.0
671	14026862.0	13977879.0
672	14169725.0	5257126.0
673	5858024.0	5940360.0
674	17753955.0	4887743.0
675	13832368.0	5807922.0
676	4868767.0	17732626.0
677	14331190.0	17820675.0
678	5917087.0	6018507.0
679	16789118.0	6020036.0
680	4172314.0	5666963.0
681	5257119.0	17742883.0
682	14057377.0	14080316.0
683	13774064.0	6061886.0
684	14319404.0	14281718.0
685	17758062.0	14080329.0
686	6027081.0	4895220.0
687	4976920.0	14107481.0
688	6015702.0	5711759.0
689	17747454.0	17774552.0
690	17801676.0	14107446.0
691	6053886.0	14150326.0
692	17791291.0	17833464.0
693	5253667.0	6058005.0
694	14074860.0	4307976.0
695	4295120.0	14221492.0
696	5257959.0	4979689.0
697	17837251.0	5837099.0
698	13721856.0	17792061.0
699	14319405.0	5773715.0
700	14330529.0	4298852.0
701	4877078.0	5918714.0
702	17732525.0	4289498.0
703	17777061.0	16591748.0
704	13889314.0	17750895.0
705	4161891.0	14242017.0
706	5688081.0	14432798.0
707	14074385.0	17809412.0
708	17746820.0	6037859.0
709	5347180.0	6022226.0
710	14172599.0	4886081.0
711	17749229.0	17737844.0
712	13767820.0	5843622.0
713	5645852.0	5251122.0
714	4187524.0	14224519.0
715	17776628.0	14276773.0
716	17813038.0	14185323.0
717	17788299.0	5835792.0
718	13748032.0	17747552.0
719	5386267.0	6015694.0
720	19867184.0	17796866.0
721	4237520.0	5645859.0
722	14197566.0	17791029.0
723	5772492.0	4866017.0
724	6023770.0	14090153.0
725	14224527.0	17791825.0
726	5762647.0	6057297.0
727	5774136.0	17747266.0
728	5859730.0	14238924.0
729	17842098.0	17773237.0
730	14242035.0	13899115.0
731	5940372.0	5798317.0
732	14163323.0	6023769.0
733	17776624.0	14203677.0
734	4168099.0	13897378.0
735	16695949.0	5352783.0
736	4164199.0	13945845.0
737	17819428.0	5767783.0
738	4866324.0	4887562.0
739	5264136.0	4979177.0
740	6067161.0	14242021.0
741	17757910.0	14316951.0
742	13872176.0	4862090.0
743	5697665.0	4185247.0
744	5849233.0	5341534.0
745	17780037.0	19867192.0
746	5646418.0	14075688.0
747	14045135.0	13911740.0
748	13982985.0	5706937.0
749	5661296.0	5647437.0
750	17815995.0	5259758.0
751	17746818.0	4224056.0
752	13957282.0	14169333.0
753	17775171.0	17737804.0
754	13708075.0	14194101.0
755	17837512.0	17743050.0
756	17779512.0	13709794.0
757	5771584.0	13937309.0
758	13965230.0	4877735.0
759	13784262.0	4895218.0
760	17815266.0	5711760.0
761	13829636.0	13937305.0
762	17738224.0	17796863.0
763	13925983.0	17776761.0
764	17834301.0	17749230.0
765	5781481.0	17655048.0
766	17754813.0	13910469.0
767	17807955.0	17739591.0
768	14074834.0	14074839.0
769	4173149.0	13905416.0
770	5647857.0	4976881.0
771	5892820.0	5343435.0
772	5256413.0	13686990.0
773	14424028.0	4390412.0
774	14043351.0	5675179.0
775	5801591.0	17842842.0
776	12332015.0	5783125.0
777	17655054.0	5635154.0
778	4173341.0	14067908.0
779	5699203.0	4383136.0
780	4890205.0	12325344.0
781	17816978.0	5766942.0
782	17749787.0	6025478.0
783	17751708.0	4169967.0
784	14325165.0	5635157.0
785	4389749.0	5762403.0
786	17737387.0	5800367.0
787	5812750.0	5261026.0
788	17740812.0	4230510.0
789	17738871.0	14271319.0
790	5774104.0	5924926.0
791	17743930.0	14186471.0
792	17837252.0	14483914.0
793	14163780.0	13992281.0
794	5844079.0	5892995.0
795	17737586.0	13742745.0
796	13973561.0	5763880.0
797	5937115.0	16591770.0
798	5689568.0	17808710.0
799	17736855.0	14068226.0
800	17735946.0	14173031.0
801	17807846.0	5664512.0
802	14478053.0	17812800.0
803	17770956.0	13979420.0
804	4165677.0	5844077.0
805	14197575.0	14173406.0
806	5667319.0	14281727.0
807	5253656.0	5786759.0
808	14224502.0	14059776.0
809	5774076.0	14176296.0
810	17842839.0	17747569.0
811	12255283.0	13887519.0
812	17787765.0	17738158.0
813	17799964.0	5641258.0
814	4225345.0	5355340.0
815	17806261.0	14463444.0
816	13877538.0	14479068.0
817	5931921.0	6020032.0
818	17796552.0	6026665.0
819	5919452.0	6054812.0
820	13949053.0	17749220.0
821	5356549.0	14325155.0
822	17778204.0	17817396.0
823	17794661.0	5706936.0
824	5257143.0	5789437.0
825	17775979.0	5764247.0
826	5262999.0	13979738.0
827	14191701.0	13845426.0
828	6025545.0	5857001.0
829	4901475.0	6015698.0
830	5325608.0	17797458.0
831	13702147.0	14078001.0
832	5711758.0	14190246.0
833	13741389.0	17769755.0
834	4387414.0	5262992.0
835	4304947.0	5355350.0
836	5858031.0	17819838.0
837	5940367.0	5687970.0
838	5910013.0	17737565.0
839	5798472.0	14163326.0
840	17790825.0	17770948.0
841	6039000.0	17730186.0
842	4288480.0	5664510.0
843	5636346.0	14199717.0
844	14074841.0	14466242.0
845	5666110.0	5347693.0
846	6054815.0	17749448.0
847	14129715.0	5909585.0
848	5774320.0	13860748.0
849	14036038.0	17813312.0
850	17838930.0	13916025.0
851	5653214.0	5664507.0
852	5765330.0	5769891.0
853	5642468.0	13685461.0
854	6016956.0	5909586.0
855	16578700.0	17743426.0
856	16591744.0	13876562.0
857	14108298.0	14325472.0
858	17788054.0	17769540.0
859	16789102.0	14220453.0
860	17788298.0	17741923.0
861	17810110.0	5792610.0
862	4235689.0	17741142.0
863	13685196.0	4874578.0
864	5715587.0	13841890.0
865	14467694.0	4242251.0
866	5783709.0	5673962.0
867	5259755.0	13768243.0
868	14045140.0	5644269.0
869	17840684.0	4286343.0
870	17799241.0	5648261.0
871	5257956.0	6062001.0
872	14077037.0	5257132.0
873	17829723.0	4304356.0
874	17738563.0	13832008.0
875	13947242.0	5786179.0
876	17802497.0	5634918.0
877	14056709.0	13911449.0
878	14416839.0	4978231.0
879	17819430.0	14253486.0
880	13715282.0	5641622.0
881	4176438.0	4303081.0
882	5621477.0	6023272.0
883	17788302.0	4958354.0
884	17842095.0	4161012.0
885	17796868.0	17807344.0
886	5919750.0	14163801.0
887	4240505.0	4957321.0
888	13726267.0	14491836.0
889	17842753.0	4183680.0
890	17752570.0	4381057.0
891	13967244.0	14157033.0
892	14065604.0	17777109.0
893	5907906.0	14072176.0
894	4180995.0	6029095.0
895	4388423.0	5334544.0
896	4230607.0	4167909.0
897	5691988.0	5684499.0
898	17810677.0	4387001.0
899	4978730.0	5918576.0
900	5767785.0	17784394.0
901	17739516.0	14444477.0
902	14087615.0	5940363.0
903	17769541.0	14191700.0
904	17747549.0	17655045.0
905	4958495.0	17813030.0
906	14057354.0	5723728.0
907	5902388.0	13957236.0
908	6018505.0	4980071.0
909	17776738.0	14429748.0
910	6055756.0	17821561.0
911	17812116.0	17782846.0
912	5347181.0	5909589.0
913	14475818.0	4974510.0
914	17739497.0	14149408.0
915	13953552.0	13851973.0
916	14208570.0	5263021.0
917	4390899.0	14087623.0
918	17779498.0	4168022.0
919	13960882.0	13825581.0
920	5261048.0	6018511.0
921	4177362.0	5765027.0
922	4180574.0	17842209.0
923	14185328.0	4299805.0
924	14404341.0	5822587.0
925	14250323.0	14207459.0
926	14087619.0	4916924.0
927	13829382.0	5725318.0
928	13824866.0	5259769.0
929	17738156.0	6025544.0
930	5780455.0	17788289.0
931	5673434.0	6018510.0
932	17758196.0	5914765.0
933	13687571.0	17790294.0
934	14031820.0	4957395.0
935	6025113.0	5658595.0
936	17780009.0	5764868.0
937	6028028.0	5762395.0
938	4166664.0	5609822.0
939	5257128.0	17815805.0
940	5907913.0	13709112.0
941	17737591.0	4891752.0
942	14173037.0	17801460.0
943	5801597.0	4170149.0
944	5662975.0	4977241.0
945	5762187.0	14171563.0
946	14069226.0	5662976.0
947	17788203.0	17769916.0
948	17734400.0	14075704.0
949	17830486.0	13751754.0
950	5301883.0	13945543.0
951	6015699.0	14224506.0
952	17769138.0	17772621.0
953	5742037.0	6023260.0
954	17814563.0	6061732.0
955	4316016.0	17754249.0
956	13895017.0	13965705.0
957	5698835.0	5917088.0
958	17801458.0	16789114.0
959	4306194.0	4899880.0
960	14173431.0	17842843.0
961	17738629.0	6058004.0
962	5677529.0	5750316.0
963	14325473.0	17802017.0
964	5766128.0	13915702.0
965	17742738.0	5706939.0
966	4975367.0	17732191.0
967	5923778.0	14482110.0
968	13736870.0	17811608.0
969	5774102.0	5657068.0
970	4304653.0	13975947.0
971	17749449.0	4961613.0
972	13873676.0	5827721.0
973	5256410.0	6066844.0
974	5768363.0	5907290.0
975	5386265.0	17830493.0
976	17816971.0	6025320.0
977	4905991.0	5611020.0
978	4962268.0	14043366.0
979	5824072.0	17831348.0
980	4162096.0	5693401.0
981	4869605.0	5853075.0
982	4312747.0	17742735.0
983	5931449.0	14015821.0
984	14169330.0	14191711.0
985	17742853.0	17749631.0
986	5259754.0	5609826.0
987	4977752.0	14171537.0
988	4168368.0	4178711.0
989	6038696.0	6025318.0
990	17799563.0	4162777.0
991	14004953.0	13789017.0
992	17811603.0	17741531.0
993	17806265.0	5775454.0
994	17813601.0	17735991.0
995	4169962.0	4299087.0
996	4978752.0	6021909.0
997	5657335.0	5647834.0
998	14059775.0	14169329.0
999	17737792.0	17818744.0
1000	6060362.0	14498362.0
1001	4227064.0	5859732.0
1002	5844076.0	17742775.0
1003	5812041.0	13792204.0
1004	17926871.0	5787279.0
1005	5630229.0	14495108.0
1006	14171530.0	17800369.0
1007	14456354.0	14462218.0
1008	4871208.0	17731483.0
1009	6058007.0	6023661.0
1010	5693897.0	4309876.0
1011	14399673.0	4308273.0
1012	14451585.0	17831345.0
1013	17751047.0	17746726.0
1014	17792465.0	5765341.0
1015	17756336.0	17844012.0
1016	5667525.0	4305401.0
1017	17746340.0	13917529.0
1018	4185637.0	14247728.0
1019	13947582.0	17799239.0
1020	17792781.0	14149395.0
1021	4886045.0	13967257.0
1022	5891144.0	4294106.0
1023	17814844.0	17807957.0
1024	17817888.0	4888876.0
1025	5909780.0	13995245.0
1026	4982357.0	5260934.0
1027	17837510.0	14173414.0
1028	17812797.0	14150319.0
1029	5917769.0	5763875.0
1030	5653219.0	13698150.0
1031	14043332.0	5774319.0
1032	17820117.0	14224515.0
1033	17815801.0	14173429.0
1034	4900147.0	17819440.0
1035	4309884.0	4189501.0
1036	4240624.0	13758816.0
1037	6025549.0	17751794.0
1038	17741532.0	13918409.0
1039	4238453.0	14069236.0
1040	16789097.0	17737095.0
1041	5762609.0	17749065.0
1042	17801673.0	13786039.0
1043	5257148.0	14005062.0
1044	16591769.0	17830046.0
1045	5696551.0	14199725.0
1046	14470227.0	14171527.0
1047	4285447.0	14163767.0
1048	13713024.0	17833376.0
1049	17842096.0	4307975.0
1050	14077033.0	4978230.0
1051	14207462.0	4387000.0
1052	17843036.0	5919448.0
1053	6027086.0	5667522.0
1054	5647838.0	4313335.0
1055	4181297.0	17775165.0
1056	4316012.0	5675431.0
1057	13809081.0	6062002.0
1058	6020476.0	17829745.0
1059	13785526.0	4918240.0
1060	13982064.0	5808113.0
1061	5769764.0	17738623.0
1062	13869997.0	4380615.0
1063	4894329.0	14151107.0
1064	17836542.0	14163797.0
1065	13697902.0	13983589.0
1066	5768461.0	17777060.0
1067	17775575.0	14074381.0
1068	14186472.0	4977279.0
1069	17791136.0	17738147.0
1070	5360521.0	5687819.0
1071	13916746.0	4894337.0
1072	13913827.0	14107433.0
1073	14459222.0	5890138.0
1074	4286322.0	17746731.0
1075	17732957.0	17810309.0
1076	14056702.0	6027646.0
1077	4964406.0	17776764.0
1078	17796426.0	17812005.0
1079	17795073.0	5331263.0
1080	14474557.0	17793559.0
1081	4879999.0	14080318.0
1082	13946281.0	13751545.0
1083	5937061.0	16591804.0
1084	13881412.0	13902594.0
1085	4169438.0	13963926.0
1086	6026094.0	5837111.0
1087	4976919.0	17794318.0
1088	4301994.0	13868567.0
1089	17926377.0	6048111.0
1090	17743931.0	14472535.0
1091	17798814.0	14173426.0
1092	4292207.0	14258728.0
1093	5690898.0	6060360.0
1094	5677534.0	5931455.0
1095	13739591.0	17744108.0
1096	14212120.0	14197562.0
1097	5662019.0	6025317.0
1098	14043361.0	17795499.0
1099	17830051.0	16578698.0
1100	16591760.0	4877438.0
1101	5914762.0	19867169.0
1102	17796612.0	5359919.0
1103	4166809.0	14220446.0
1104	17814392.0	14081241.0
1105	5350342.0	14241411.0
1106	17797799.0	13728905.0
1107	5621475.0	5689428.0
1108	5919693.0	5814184.0
1109	5687605.0	4866325.0
1110	4381896.0	17806270.0
1111	13771332.0	17807394.0
1112	6023779.0	5778935.0
1113	5699653.0	17807954.0
1114	4883466.0	5910194.0
1115	14441068.0	14171538.0
1116	14020242.0	5835785.0
1117	17834300.0	4318320.0
1118	14068232.0	5763878.0
1119	13865637.0	6025125.0
1120	13751943.0	17730601.0
1121	17739779.0	5693234.0
1122	4248263.0	5642569.0
1123	17743972.0	5263016.0
1124	5866656.0	17757783.0
1125	17739575.0	6058011.0
1126	13961675.0	17801859.0
1127	5253647.0	17841563.0
1128	14080332.0	5360524.0
1129	4889647.0	14017286.0
1130	5253659.0	17802633.0
1131	14067904.0	5621485.0
1132	5644061.0	5253648.0
1133	4304443.0	13930176.0
1134	5699210.0	17770308.0
1135	4881064.0	5332570.0
1136	4879972.0	5711761.0
1137	5256414.0	17813311.0
1138	5636345.0	17821057.0
1139	17773236.0	13943859.0
1140	13979233.0	17815082.0
1141	17816977.0	5253666.0
1142	14087617.0	4964565.0
1143	5637135.0	4889472.0
1144	17741072.0	5793974.0
1145	17743045.0	6060361.0
1146	17740102.0	16695919.0
1147	5672611.0	6038998.0
1148	4961263.0	17832789.0
1149	17810528.0	17799247.0
1150	19867194.0	5349301.0
1151	17847546.0	13882451.0
1152	16578703.0	14258734.0
1153	5212409.0	4382575.0
1154	14316949.0	4975158.0
1155	17757236.0	17730084.0
1156	6027643.0	4381149.0
1157	4956066.0	17779995.0
1158	13835663.0	6020474.0
1159	17833035.0	4301534.0
1160	6071539.0	17732627.0
1161	5809244.0	5782771.0
1162	4861518.0	14469788.0
1163	5761891.0	13725552.0
1164	17808703.0	14075707.0
1165	13756458.0	4883013.0
1166	5621472.0	5909781.0
1167	14212118.0	17807987.0
1168	14459433.0	17733614.0
1169	14247726.0	5611041.0
1170	14245782.0	17796610.0
1171	5320302.0	4883723.0
1172	5769570.0	14268721.0
1173	17732630.0	17815751.0
1174	5903347.0	14080326.0
1175	5801598.0	13915727.0
1176	17743428.0	5732488.0
1177	17812288.0	14068223.0
1178	17829121.0	5322339.0
1179	5914753.0	5644045.0
1180	5642575.0	13982468.0
1181	14457007.0	6024185.0
1182	17832114.0	14173423.0
1183	17830052.0	17758198.0
1184	4311796.0	6020044.0
1185	6048105.0	17754671.0
1186	4302019.0	14088082.0
1187	16789108.0	5763876.0
1188	17781127.0	14224500.0
1189	14025531.0	17754669.0
1190	5833537.0	5347179.0
1191	17743929.0	4230509.0
1192	5742029.0	17734498.0
1193	17816941.0	17821164.0
1194	17838707.0	6028406.0
1195	17756512.0	5792915.0
1196	5689267.0	17747572.0
1197	17773234.0	17797455.0
1198	17788211.0	4887385.0
1199	17836544.0	17797456.0
1200	4311253.0	14163792.0
1201	17807812.0	5303550.0
1202	17776999.0	14289616.0
1203	5762776.0	5664508.0
1204	14259768.0	14034166.0
1205	5683060.0	4168366.0
1206	17807290.0	17819303.0
1207	14080327.0	5263006.0
1208	14068228.0	17814750.0
1209	5816328.0	4307871.0
1210	14224503.0	5659685.0
1211	12325352.0	14077998.0
1212	17771462.0	17741637.0
1213	17775548.0	4288246.0
1214	17818209.0	14242032.0
1215	14460769.0	17817883.0
1216	4384046.0	5345206.0
1217	17812919.0	17812003.0
1218	17832008.0	14261533.0
1219	14496914.0	4972418.0
1220	17777000.0	4299806.0
1221	5920755.0	6027085.0
1222	17814492.0	5919453.0
1223	5924930.0	5661294.0
1224	17744648.0	6054486.0
1225	14068231.0	5762402.0
1226	17788028.0	14242019.0
1227	6038684.0	17756335.0
1228	4301504.0	13863741.0
1229	4980930.0	5657067.0
1230	5723525.0	5257139.0
1231	17812383.0	13988371.0
1232	17779515.0	14307060.0
1233	6054167.0	13729245.0
1234	14107444.0	5742041.0
1235	5769568.0	14112709.0
1236	5774112.0	14046960.0
1237	17837254.0	5763881.0
1238	4383923.0	5803686.0
1239	5938775.0	17742938.0
1240	5765338.0	13920059.0
1241	6058686.0	17729795.0
1242	13697950.0	14026173.0
1243	13704288.0	4296382.0
1244	13972291.0	4893888.0
1245	17753956.0	13868115.0
1246	5335153.0	17790821.0
1247	5261035.0	5843614.0
1248	4160998.0	5937122.0
1249	5763958.0	13977909.0
1250	5823234.0	5764251.0
1251	13744274.0	5782772.0
1252	6074009.0	5644042.0
1253	14031336.0	4311727.0
1254	13935422.0	17807292.0
1255	5641628.0	17799245.0
1256	17739501.0	14171953.0
1257	17799243.0	13959425.0
1258	4309863.0	5659683.0
1259	17742848.0	4288163.0
1260	14199713.0	14199720.0
1261	13853504.0	6020296.0
1262	17843874.0	4896110.0
1263	17780001.0	4982827.0
1264	5890452.0	5682324.0
1265	17752793.0	13873212.0
1266	17781762.0	6054484.0
1267	5303065.0	4292255.0
1268	17791127.0	13943649.0
1269	4981529.0	5858032.0
1270	17737803.0	13769757.0
1271	14064445.0	14107436.0
1272	13905514.0	17807848.0
1273	17810308.0	5722316.0
1274	13704282.0	17735988.0
1275	17819423.0	17795767.0
1276	17777115.0	14263773.0
1277	17773777.0	17833904.0
1278	5334545.0	5769767.0
1279	17737490.0	17821004.0
1280	17809494.0	17798819.0
1281	17731764.0	5940893.0
1282	4869094.0	17798818.0
1283	17776619.0	5638121.0
1284	17775172.0	13686088.0
1285	4879935.0	17801415.0
1286	5803689.0	17772564.0
1287	17812082.0	13927687.0
1288	14171554.0	14325166.0
1289	5256219.0	4980072.0
1290	5687815.0	17798706.0
1291	13775387.0	4891882.0
1292	6015696.0	5630228.0
1293	4306301.0	5673964.0
1294	17780003.0	13944772.0
1295	17758134.0	14148438.0
1296	17770955.0	14056711.0
1297	17732688.0	14176288.0
1298	13979398.0	13720937.0
1299	14148436.0	14112268.0
1300	17841567.0	14057356.0
1301	13935529.0	5723716.0
1302	5256405.0	14077036.0
1303	17806811.0	13998480.0
1304	17739521.0	5924924.0
1305	17830368.0	13888978.0
1306	5774138.0	14043335.0
1307	13798502.0	5648265.0
1308	5798316.0	6023772.0
1309	13939411.0	14163770.0
1310	13762785.0	4873840.0
1311	14325476.0	5780204.0
1312	13726268.0	5765332.0
1313	17799218.0	5256995.0
1314	5359947.0	17752802.0
1315	6020291.0	14277845.0
1316	17794918.0	17806274.0
1317	17752803.0	5635040.0
1318	5903344.0	17731762.0
1319	12608167.0	17792341.0
1320	5780197.0	6026667.0
1321	17832398.0	4953610.0
1322	17737489.0	13804628.0
1323	4885026.0	17788218.0
1324	14056713.0	4381748.0
1325	5261024.0	14043327.0
1326	14013457.0	14208574.0
1327	5849235.0	4385696.0
1328	17818741.0	17811219.0
1329	14163819.0	17768871.0
1330	13711890.0	5337360.0
1331	17842788.0	5919748.0
1332	17801417.0	5787984.0
1333	5822597.0	5667520.0
1334	13939166.0	4890177.0
1335	5261030.0	5949739.0
1336	4983822.0	17730607.0
1337	17841976.0	5331583.0
1338	14163784.0	14037399.0
1339	17748120.0	17746822.0
1340	5725384.0	5641626.0
1341	14149402.0	16578691.0
1342	13935429.0	6074010.0
1343	13879720.0	17795768.0
1344	14270240.0	5771194.0
1345	6020294.0	5259771.0
1346	17779785.0	13694484.0
1347	14245780.0	17752807.0
1348	5931458.0	4959075.0
1349	4186444.0	4982231.0
1350	5676529.0	5260921.0
1351	5769890.0	4873841.0
1352	14163791.0	13999933.0
1353	5335927.0	6027645.0
1354	4982830.0	17748117.0
1355	17833033.0	17797808.0
1356	4986483.0	5323418.0
1357	14129707.0	5919755.0
1358	4383436.0	4233124.0
1359	4861562.0	14472706.0
1360	17740235.0	17784396.0
1361	5699656.0	5257969.0
1362	4186446.0	17778205.0
1363	17772619.0	17753599.0
1364	5797781.0	17790258.0
1365	4161892.0	4894691.0
1366	14059779.0	5821213.0
1367	13904316.0	4875006.0
1368	13950592.0	17735947.0
1369	17813793.0	17833743.0
1370	17747570.0	14068218.0
1371	14207465.0	17811215.0
1372	4899879.0	5908970.0
1373	5941782.0	6021205.0
1374	5263012.0	17807444.0
1375	5621468.0	5939934.0
1376	4986482.0	5948988.0
1377	17812802.0	14332846.0
1378	17759536.0	17750889.0
1379	5644265.0	14185314.0
1380	17782845.0	5924921.0
1381	4886533.0	5271744.0
1382	14422362.0	14439720.0
1383	14224522.0	13987678.0
1384	17749633.0	5260946.0
1385	5635380.0	13789452.0
1386	17833902.0	5698858.0
1387	5686220.0	14325156.0
1388	4176829.0	14162693.0
1389	5635160.0	5698842.0
1390	4977420.0	5817400.0
1391	14077997.0	14264270.0
1392	14163786.0	17779251.0
1393	13953247.0	4180120.0
1394	5675469.0	5914764.0
1395	4886646.0	4162733.0
1396	4860951.0	5651209.0
1397	5937120.0	6058010.0
1398	17810143.0	6029097.0
1399	14197573.0	4302176.0
1400	4159058.0	17756513.0
1401	6028035.0	5257007.0
1402	5948655.0	14022147.0
1403	4901472.0	14287601.0
1404	14107447.0	14043360.0
1405	17793561.0	4384803.0
1406	6037865.0	4316238.0
1407	4185248.0	13766072.0
1408	17842099.0	17841611.0
1409	5328216.0	4986906.0
1410	5941779.0	5917078.0
1411	17748528.0	4309889.0
1412	4875822.0	17744950.0
1413	6022233.0	5742040.0
1414	6034751.0	19867189.0
1415	14075715.0	13763700.0
1416	4390489.0	14169346.0
1417	17821059.0	4168730.0
1418	17842793.0	5347696.0
1419	4959010.0	14107461.0
1420	5764703.0	14495411.0
1421	17729799.0	14224528.0
1422	17777058.0	14107449.0
1423	13722011.0	5645858.0
1424	4897124.0	4886314.0
1425	14263757.0	5653216.0
1426	5657071.0	5641260.0
1427	17792057.0	17926886.0
1428	5257122.0	13783456.0
1429	5775433.0	16578704.0
1430	14043365.0	4164694.0
1431	17799560.0	5661300.0
1432	5253651.0	13901773.0
1433	5852972.0	5910021.0
1434	19867217.0	14057352.0
1435	14409159.0	4982831.0
1436	17832405.0	5774194.0
1437	13754603.0	17799249.0
1438	17799480.0	4173963.0
1439	5800368.0	4190073.0
1440	5777215.0	17757068.0
1441	17839610.0	13731028.0
1442	5611037.0	17772084.0
1443	4304595.0	5659689.0
1444	16789125.0	5764250.0
1445	14164486.0	17842337.0
1446	4303022.0	5663804.0
1447	14108302.0	4886536.0
1448	17802620.0	13837387.0
1449	4308913.0	17838705.0
1450	5938423.0	17807956.0
1451	14108300.0	13899208.0
1452	5645857.0	6021213.0
1453	5352633.0	5773082.0
1454	13692295.0	14263763.0
1455	17740096.0	17796861.0
1456	4895339.0	17831035.0
1457	5695053.0	17733613.0
1458	4381162.0	4183777.0
1459	14074849.0	5642467.0
1460	5766948.0	13700570.0
1461	17779504.0	17832579.0
1462	19867302.0	4229839.0
1463	17774123.0	4877369.0
1464	5924372.0	5661909.0
1465	17732624.0	5938418.0
1466	5917557.0	4180577.0
1467	14173417.0	17778199.0
1468	5723384.0	14043337.0
1469	17787338.0	13718007.0
1470	17788291.0	5723526.0
1471	5623973.0	4913986.0
1472	4159975.0	5765017.0
1473	17746735.0	5645370.0
1474	14448731.0	16695956.0
1475	14260379.0	5324223.0
1476	5642309.0	14278233.0
1477	13685337.0	19867183.0
1478	4973570.0	4160397.0
1479	5636331.0	16695952.0
1480	17807952.0	5339009.0
1481	6020293.0	4308521.0
1482	13761342.0	17836355.0
1483	4890363.0	5675180.0
1484	5903340.0	13873891.0
1485	17792354.0	17758067.0
1486	14263758.0	5750404.0
1487	17795765.0	5822579.0
1488	5673212.0	14069229.0
1489	4912245.0	5642574.0
1490	17754250.0	17739590.0
1491	14253479.0	4301316.0
1492	5659686.0	14064448.0
1493	17756331.0	4162170.0
1494	17794811.0	14075695.0
1495	4990037.0	17746435.0
1496	5813551.0	17807446.0
1497	14173412.0	17772617.0
1498	14400844.0	17779996.0
1499	5641621.0	14026001.0
1500	5262998.0	17757916.0
1501	4246353.0	13841044.0
1502	5866665.0	17809405.0
1503	17777004.0	13737507.0
1504	5780194.0	17769134.0
1505	14208577.0	13969657.0
1506	5793978.0	14253481.0
1507	17812085.0	4304446.0
1508	4990034.0	5794389.0
1509	13698123.0	14107456.0
1510	5774079.0	13749973.0
1511	14270241.0	5657339.0
1512	17741244.0	5950601.0
1513	6025120.0	17812799.0
1514	6061742.0	17799336.0
1515	17751702.0	17811605.0
1516	17738571.0	5797779.0
1517	5764479.0	5827348.0
1518	14263756.0	4294481.0
1519	5754567.0	5264132.0
1520	5783714.0	17753799.0
1521	14186463.0	5647833.0
1522	5773093.0	17798519.0
1523	4306300.0	17807289.0
1524	4862529.0	17795287.0
1525	13974905.0	5636554.0
1526	14224521.0	5770626.0
1527	17730183.0	4897390.0
1528	17743973.0	17770951.0
1529	17774127.0	5623964.0
1530	4381563.0	14171544.0
1531	17799548.0	13895348.0
1532	17807396.0	5849234.0
1533	14074384.0	17802167.0
1534	14004788.0	17820674.0
1535	17769077.0	17772969.0
1536	14238933.0	17758132.0
1537	17737557.0	4318348.0
1538	4187526.0	6048102.0
1539	17754182.0	17734504.0
1540	5676526.0	5801346.0
1541	17840696.0	4302304.0
1542	5663810.0	17795071.0
1543	4237348.0	17795497.0
1544	17847538.0	4895538.0
1545	14077029.0	6021208.0
1546	17737476.0	6023659.0
1547	5950481.0	13804962.0
1548	6066899.0	4300045.0
1549	5827347.0	5827722.0
1550	17819001.0	13908591.0
1551	12305404.0	5677210.0
1552	4959671.0	14497916.0
1553	14208569.0	5835794.0
1554	5676955.0	6021908.0
1555	6020486.0	5644063.0
1556	14463242.0	5360583.0
1557	16789121.0	17791134.0
1558	17780042.0	4285254.0
1559	17818740.0	17840693.0
1560	5256997.0	14107434.0
1561	17807298.0	4896824.0
1562	17794902.0	17807849.0
1563	5822083.0	13845496.0
1564	14149397.0	4880000.0
1565	4862530.0	17817352.0
1566	17842931.0	5828030.0
1567	17807816.0	14067906.0
1568	6057302.0	17815269.0
1569	13695179.0	17733616.0
1570	4301887.0	14241416.0
1571	4186788.0	17809408.0
1572	17790817.0	5305241.0
1573	17782299.0	5666806.0
1574	16789122.0	4899877.0
1575	17791641.0	17734505.0
1576	6026100.0	5360525.0
1577	13801867.0	17737593.0
1578	5762648.0	5681052.0
1579	14319408.0	5833538.0
1580	14276781.0	17847548.0
1581	13724628.0	4969991.0
1582	14150325.0	17801416.0
1583	17801672.0	5644260.0
1584	4911849.0	17772568.0
1585	13684338.0	17783264.0
1586	17835599.0	5796354.0
1587	5360526.0	14217913.0
1588	5641262.0	14331194.0
1589	12325345.0	19867224.0
1590	17733612.0	5903586.0
1591	13696665.0	14497944.0
1592	17832576.0	17817298.0
1593	5657334.0	5645865.0
1594	4185453.0	14077035.0
1595	17815077.0	13779028.0
1596	17790881.0	14033353.0
1597	5637133.0	12066772.0
1598	14485814.0	5671480.0
1599	6016897.0	14422416.0
1600	17770427.0	5334543.0
1601	14483936.0	14107450.0
1602	13776611.0	5776642.0
1603	4887043.0	17775177.0
1604	17790827.0	5940361.0
1605	17813304.0	14107473.0
1606	17790828.0	4871792.0
1607	5796559.0	5754504.0
1608	5804949.0	13985782.0
1609	17781093.0	17814388.0
1610	17777006.0	19867186.0
1611	17809404.0	4911845.0
1612	17814827.0	4309881.0
1613	4388518.0	5334542.0
1614	14403819.0	5662547.0
1615	17735805.0	19867304.0
1616	17817398.0	5642576.0
1617	6015564.0	5833541.0
1618	5843619.0	14176293.0
1619	4386878.0	17809521.0
1620	5634659.0	5687816.0
1621	14151101.0	17788301.0
1622	14483916.0	5903343.0
1623	17832247.0	14075691.0
1624	17775169.0	6074004.0
1625	17810108.0	5262996.0
1626	5910198.0	6020040.0
1627	4978731.0	13696189.0
1628	5328679.0	6016898.0
1629	6018194.0	13983708.0
1630	14043354.0	4877682.0
1631	17814498.0	17784317.0
1632	13861272.0	16695955.0
1633	6061737.0	6058002.0
1634	14280007.0	13733754.0
1635	5180997.0	17837161.0
1636	17747550.0	17793876.0
1637	13716229.0	5926302.0
1638	14202465.0	14454720.0
1639	4297644.0	5828033.0
1640	14162695.0	14417799.0
1641	5645862.0	17733069.0
1642	4886645.0	14224525.0
1643	4861519.0	17792817.0
1644	4161963.0	4240217.0
1645	5337357.0	17798192.0
1646	17730608.0	4960741.0
1647	5644263.0	5271747.0
1648	14041867.0	5827724.0
1649	17817394.0	17819534.0
1650	13715711.0	6055757.0
1651	14258730.0	5919441.0
1652	17797642.0	17842092.0
1653	5331118.0	4884633.0
1654	6025122.0	5778007.0
1655	4977283.0	4901474.0
1656	5350330.0	17770429.0
1657	5742043.0	5610122.0
1658	4303790.0	4895540.0
1659	14207466.0	14107479.0
1660	6036237.0	5907915.0
1661	5610123.0	17772566.0
1662	17746722.0	17810115.0
1663	4311011.0	17743664.0
1664	14149410.0	6027087.0
1665	17780677.0	5659688.0
1666	16591747.0	17832005.0
1667	17797453.0	5636330.0
1668	17752022.0	17737404.0
1669	13727138.0	5774110.0
1670	4386874.0	13754097.0
1671	17809946.0	14056705.0
1672	6026676.0	6061749.0
1673	6061745.0	17737410.0
1674	5773711.0	13923604.0
1675	13687998.0	4890860.0
1676	4309452.0	5816614.0
1677	17757066.0	4953700.0
1678	5667143.0	14238926.0
1679	17737842.0	4163360.0
1680	13766828.0	13701609.0
1681	5642314.0	17926374.0
1682	17791161.0	5673211.0
1683	6016896.0	13982825.0
1684	6069928.0	5793975.0
1685	17779070.0	14259764.0
1686	17738159.0	17809519.0
1687	5926300.0	5787160.0
1688	4173960.0	17741529.0
1689	5387824.0	4894689.0
1690	5866664.0	17738568.0
1691	14172634.0	12255135.0
1692	5647832.0	4892036.0
1693	6024118.0	5355338.0
1694	6027084.0	14172602.0
1695	17768976.0	5692387.0
1696	14059774.0	4381564.0
1697	4165678.0	13790762.0
1698	14112272.0	14068233.0
1699	5345933.0	17821414.0
1700	14261540.0	17807445.0
1701	5261915.0	6058683.0
1702	13731716.0	17832006.0
1703	5350322.0	14172608.0
1704	6024117.0	14268733.0
1705	4309955.0	6037864.0
1706	6038171.0	5944347.0
1707	14169342.0	5387729.0
1708	4975365.0	5821217.0
1709	4982836.0	14202455.0
1710	5610118.0	14080314.0
1711	5812570.0	17926866.0
1712	5936888.0	17813327.0
1713	5666119.0	6023257.0
1714	5660266.0	17842780.0
1715	4313333.0	17770422.0
1716	5914758.0	6015871.0
1717	4972125.0	4316022.0
1718	5809588.0	4303457.0
1719	6053883.0	17807397.0
1720	5360586.0	5702297.0
1721	5762274.0	4174401.0
1722	13906990.0	13739950.0
1723	5786182.0	5690148.0
1724	4162577.0	4226245.0
1725	5921383.0	5903338.0
1726	6061734.0	17814494.0
1727	5350319.0	14163808.0
1728	5914757.0	5843620.0
1729	14185321.0	5263015.0
1730	17736857.0	14224513.0
1731	17794899.0	17794920.0
1732	5673450.0	5256232.0
1733	5907912.0	5675430.0
1734	14449780.0	13959910.0
1735	17756972.0	6038687.0
1736	4160808.0	17751800.0
1737	17808392.0	17790692.0
1738	5337177.0	17741070.0
1739	14078000.0	17751039.0
1740	17814389.0	14163822.0
1741	14197576.0	17752808.0
1742	17775155.0	4311794.0
1743	14077537.0	5796555.0
1744	17753207.0	17743429.0
1745	14169337.0	17839611.0
1746	5776643.0	17837507.0
1747	14462730.0	13920953.0
1748	4974624.0	4241197.0
1749	14037756.0	17741069.0
1750	17780041.0	5948540.0
1751	14148433.0	5939933.0
1752	13760473.0	4958375.0
1753	4918232.0	4310518.0
1754	13992691.0	14077995.0
1755	14151099.0	4958494.0
1756	5690280.0	17792775.0
1757	5866658.0	5792912.0
1758	14241413.0	13783042.0
1759	13969381.0	5774108.0
1760	5922288.0	4316229.0
1761	17794035.0	14087626.0
1762	5636000.0	14173034.0
1763	12608186.0	5653211.0
1764	5725319.0	17818715.0
1765	4306126.0	13683129.0
1766	5807279.0	5822591.0
1767	14043350.0	5667527.0
1768	14281719.0	17748166.0
1769	17768875.0	5748743.0
1770	13966712.0	4886675.0
1771	17795075.0	4177614.0
1772	17738157.0	5826536.0
1773	5837101.0	4973792.0
1774	13969009.0	17812382.0
1775	17738213.0	13713776.0
1776	4318950.0	17821567.0
1777	5940364.0	4173342.0
1778	13942482.0	14171561.0
1779	5623959.0	14469371.0
1780	13944733.0	5642313.0
1781	6025488.0	17753590.0
1782	6026674.0	17775578.0
1783	14186465.0	17797365.0
1784	17740236.0	14247727.0
1785	16695923.0	17756510.0
1786	17757065.0	5647432.0
1787	14442587.0	5924925.0
1788	17809498.0	5766122.0
1789	13935078.0	5798318.0
1790	4294558.0	4893095.0
1791	6021905.0	17753795.0
1792	4286358.0	4283927.0
1793	17815654.0	14169344.0
1794	6038999.0	5259759.0
1795	4305674.0	14034719.0
1796	5937137.0	17773235.0
1797	5937057.0	13878918.0
1798	17758061.0	4302013.0
1799	5662018.0	17794036.0
1800	14276780.0	4176992.0
1801	17836490.0	4312753.0
1802	13713118.0	14480461.0
1803	6021913.0	17844016.0
1804	13731742.0	4309248.0
1805	17797462.0	14163315.0
1806	4900926.0	17731908.0
1807	17840697.0	14330416.0
1808	14074391.0	17794904.0
1809	5910193.0	6057292.0
1810	4972751.0	19867207.0
1811	17806745.0	6015570.0
1812	4953285.0	13981055.0
1813	14185315.0	17812119.0
1814	4971603.0	13714573.0
1815	5784615.0	14260382.0
1816	5641616.0	14325154.0
1817	4902494.0	17741068.0
1818	13843895.0	17815809.0
1819	5634910.0	4958618.0
1820	14263759.0	17809945.0
1821	14081238.0	6074000.0
1822	17737484.0	5762611.0
1823	5662015.0	14253488.0
1824	14207457.0	14035747.0
1825	14150337.0	13746229.0
1826	14078362.0	6028044.0
1827	14245772.0	17788232.0
1828	17821058.0	17774416.0
1829	4883889.0	5814684.0
1830	6061881.0	14074859.0
1831	5796358.0	5937138.0
1832	5806981.0	5675470.0
1833	4303459.0	13703805.0
1834	5723365.0	17655047.0
1835	6060364.0	14088075.0
1836	5690272.0	17743792.0
1837	4171032.0	5261049.0
1838	16591727.0	17812287.0
1839	14208250.0	14075719.0
1840	5792913.0	4967704.0
1841	13991344.0	17841371.0
1842	4307930.0	4873839.0
1843	5676713.0	17776765.0
1844	4899875.0	17811007.0
1845	4380068.0	17753947.0
1846	13715352.0	17842782.0
1847	4386872.0	14021799.0
1848	5905238.0	4164676.0
1849	14490922.0	6028401.0
1850	17732198.0	14087613.0
1851	17926867.0	5837100.0
1852	14319402.0	5910189.0
1853	5823232.0	5910012.0
1854	16591735.0	5689981.0
1855	4956127.0	17738149.0
1856	16789117.0	14194100.0
1857	17797460.0	17753860.0
1858	5764013.0	5775342.0
1859	17842781.0	5949378.0
1860	17798698.0	5682944.0
1861	14414439.0	5331262.0
1862	4302185.0	14108310.0
1863	17780673.0	4299103.0
1864	13989296.0	5635379.0
1865	5853939.0	14253478.0
1866	14443109.0	16695926.0
1867	5318292.0	5354852.0
1868	17815267.0	5335690.0
1869	17769675.0	6027644.0
1870	5774111.0	5951002.0
1871	14057367.0	5355347.0
1872	5249272.0	4186277.0
1873	19867300.0	17798644.0
1874	4958318.0	5796558.0
1875	17655044.0	17751855.0
1876	17799248.0	4186074.0
1877	16591777.0	4980771.0
1878	13764872.0	5909588.0
1879	13995027.0	17780646.0
1880	4316251.0	4880718.0
1881	17799149.0	5257125.0
1882	5347692.0	5673960.0
1883	13775965.0	17821001.0
1884	17812505.0	5769566.0
1885	14039682.0	4305968.0
1886	4285299.0	6028399.0
1887	5261042.0	17821562.0
1888	5675432.0	6016900.0
1889	17757072.0	17830491.0
1890	5263014.0	5771581.0
1891	17796883.0	13751761.0
1892	5701821.0	5917771.0
1893	5264137.0	5948153.0
1894	13913278.0	6060366.0
1895	4869093.0	4292695.0
1896	5787987.0	5354833.0
1897	4179834.0	14202463.0
1898	4301505.0	5919749.0
1899	17816975.0	4890620.0
1900	14450678.0	4385642.0
1901	17807989.0	5853937.0
1902	5773091.0	5673444.0
1903	17794034.0	5354872.0
1904	17837160.0	17769080.0
1905	17779805.0	5853940.0
1906	17787340.0	17835247.0
1907	4289294.0	17738160.0
1908	4381474.0	17812006.0
1909	17808393.0	17812292.0
1910	5212401.0	17796407.0
1911	17815807.0	4986904.0
1912	4975361.0	17792064.0
1913	17816630.0	17829588.0
1914	14325164.0	17836486.0
1915	14203683.0	14280014.0
1916	17731490.0	5921884.0
1917	5774195.0	6020046.0
1918	13726802.0	5303558.0
1919	13798228.0	6028404.0
1920	5716138.0	5260936.0
1921	5623953.0	5780456.0
1922	13938079.0	14164478.0
1923	5812040.0	4902496.0
1924	14078004.0	5762779.0
1925	13743575.0	14245771.0
1926	4969750.0	17811604.0
1927	14202031.0	6021914.0
1928	17742736.0	13952351.0
1929	5257963.0	4871211.0
1930	5702295.0	5843618.0
1931	16695927.0	17768979.0
1932	13970471.0	14241406.0
1933	4301396.0	14077030.0
1934	14237206.0	14107443.0
1935	14280012.0	14112270.0
1936	14331189.0	4286617.0
1937	5723701.0	5800347.0
1938	13878103.0	5732491.0
1939	4160398.0	12608168.0
1940	17741630.0	17751052.0
1941	4317069.0	4877681.0
1942	4160083.0	17779254.0
1943	17807844.0	17777003.0
1944	4898837.0	17738154.0
1945	14150322.0	13889873.0
1946	5889956.0	14186468.0
1947	6039001.0	17806269.0
1948	5691986.0	4302178.0
1949	5767789.0	13822033.0
1950	17810681.0	13950296.0
1951	14268726.0	17792355.0
1952	6067406.0	4873020.0
1953	17838110.0	14006429.0
1954	6054483.0	4878907.0
1955	13947089.0	17812286.0
1956	16591788.0	17759093.0
1957	17769075.0	14268727.0
1958	5350347.0	5623969.0
1959	5645864.0	14424821.0
1960	17787339.0	17744612.0
1961	17780653.0	6018653.0
1962	14057351.0	14319403.0
1963	4886627.0	17779804.0
1964	5921613.0	17797797.0
1965	14137931.0	6028492.0
1966	4379987.0	17774401.0
1967	5636351.0	13714590.0
1968	13896844.0	19867226.0
1969	14068222.0	5337308.0
1970	17775167.0	6015561.0
1971	4901344.0	6025546.0
1972	17833037.0	5355342.0
1973	14250326.0	5295020.0
1974	4387992.0	5343439.0
1975	5823050.0	4313337.0
1976	14163775.0	4235015.0
1977	17758135.0	6038689.0
1978	17729797.0	19867174.0
1979	5826526.0	17777093.0
1980	14331193.0	17742851.0
1981	6062004.0	6021048.0
1982	14314084.0	5642463.0
1983	5340609.0	5691146.0
1984	17802168.0	5762839.0
1985	13777381.0	12066776.0
1986	14043338.0	13740946.0
1987	17810144.0	5257120.0
1988	17833899.0	13697384.0
1989	17814509.0	5796560.0
1990	5642464.0	5355339.0
1991	6015562.0	17837253.0
1992	14005854.0	13713187.0
1993	17731905.0	13879694.0
1994	4287062.0	14171542.0
1995	5651893.0	4893638.0
1996	17806264.0	5919690.0
1997	4868225.0	17779074.0
1998	17790883.0	5778011.0
[truncated: 10,001 more rows]
