# Supplementary material for: The readability of scientific texts is decreasing over time
Source: eLife. 2017 Sep 5;6:e27725. doi: 10.7554/eLife.27725 (PMC5584989; doi:10.7554/eLife.27725)
Supplement: Supplementary file 1. [file elife-27725-supp1.csv]

Field	Subfield	Journal_Title_JCR	Journal_Title_PubMed	journalID	ImpactFactor	StartYear_searchresults	LatestYear_searchresults	nArticles_searchresults	StartYear_lang	LatestYear_lang	nArticles_lang
All	All	CA-CANCER J CLIN	CA-CANCER J CLIN	0	144.8	1957	2016	2122	1968.0	2015.0	589
All	All	NEW ENGL J MED	NEW ENGL J MED	1	55.873	1945	2016	73109	1965.0	2015.0	9618
All	All	CHEM REV	CHEM REV	2	46.568	1945	2016	3755	1994.0	2015.0	25
All	All	LANCET	LANCET	3	45.217	1945	2016	146007	1966.0	2015.0	21504
All	All	NAT BIOTECHNOL	NAT BIOTECHNOL	4	41.514	1996	2016	8428	1996.0	2015.0	2290
All	All	NATURE	NATURE	5	41.456	1945	2016	106174	1968.0	2015.0	26613
All	All	ANNU REV IMMUNOL	ANNU REV IMMUNOL	6	39.327	1983	2016	858	1983.0	2015.0	670
All	All	JAMA-J AM MED ASSOC	JAMA	7	35.289	1948	2016	67716	1960.0	2015.0	12616
All	All	SCIENCE	SCIENCE	8	33.611	1880	2016	169101	1881.0	2015.0	50292
All	All	CELL	CELL	9	32.242	1974	2016	17985	1975.0	2015.0	15138
All	All	ANNU REV BIOCHEM	ANNU REV BIOCHEM	10	30.283	1946	2016	1931	1975.0	2015.0	658
All	All	NAT GENET	NAT GENET	11	29.352	1992	2016	7049	1992.0	2015.0	4993
Biology & Biochemistry	Anatomy and Morphology	ADV ANAT EMBRYOL CEL	Adv Anat Embryol Cell Biol.	12	17.0	1973	2016	237	1976.0	2015.0	92
Biology & Biochemistry	Anatomy and Morphology	DEV DYNAM	Dev Dyn.	13	2.376	1992	2016	4694	1992.0	2015.0	4458
Biology & Biochemistry	Biology	BIOL REV	BIOL REV	14	9.67	1945	2016	1072	1976.0	2015.0	666
Biology & Biochemistry	Biology	PHILOS T R SOC B	Philos Trans R Soc Lond B Biol Sci.	15	7.055	1947	2016	6531	1970.0	2015.0	5699
Biology & Biochemistry	Developmental Biology	ANNU REV CELL DEV BI	Annu Rev Cell Dev Biol.	16	16.66	1995	2015	535	1995.0	2015.0	533
Biology & Biochemistry	Developmental Biology	GENE DEV	GENE DEV	17	10.798	1987	2016	7423	1987.0	2015.0	6849
Biology & Biochemistry	Endocrinology & Metabolism	ENDOCR REV	ENDOCR REV	18	21.059	1980	2016	1170	1980.0	2015.0	594
Biology & Biochemistry	Endocrinology & Metabolism	J PINEAL RES	J PINEAL RES	19	9.6	1984	2016	2405	1984.0	2015.0	2186
Biology & Biochemistry	Evolutionary Biology	TRENDS ECOL EVOL	TRENDS ECOL EVOL	20	16.196	1986	2016	3738	1986.0	2015.0	2093
Biology & Biochemistry	Evolutionary Biology	SYST BIOL	SYST BIOL	21	14.387	1996	2016	1275	1996.0	2015.0	950
Biology & Biochemistry	Physiology	PHYSIOL REV	PHYSIOL REV	22	27.324	1945	2016	1743	1968.0	2015.0	746
Biology & Biochemistry	Physiology	ANNU REV PHYSIOL	ANNU REV PHYSIOL	23	18.51	1946	2016	2027	1971.0	2015.0	742
Clinical Medicine	Medicine, General & Internal	NEW ENGL J MED	NEW ENGL J MED	1	55.873	1945	2016	73109	1965.0	2015.0	9618
Clinical Medicine	Medicine, General & Internal	LANCET	LANCET	3	45.217	1945	2016	146007	1966.0	2015.0	21504
Clinical Medicine	Medicine, General & Internal	JAMA-J AM MED ASSOC	JAMA	7	35.289	1948	2016	67716	1960.0	2015.0	12616
Clinical Medicine	Medicine, General & Internal	ANN INTERN MED	ANN INTERN MED	24	17.81	1945	2016	30971	1966.0	2015.0	8378
Clinical Medicine	Medicine, General & Internal	BMJ-BRIT MED J	BMJ	25	17.445	1857	2016	180476	1968.0	2015.0	15108
Clinical Medicine	Medicine, General & Internal	ARCH INTERN MED	ARCH INTERN MED	26	17.333	1959	2012	19081	1975.0	2012.0	9859
Clinical Medicine	Medicine, Research & Experimental	NAT MED	NAT MED	27	28.223	1995	2016	8663	1995.0	2015.0	3398
Clinical Medicine	Medicine, Research & Experimental	J CLIN INVEST	J CLIN INVEST	28	13.262	1924	2016	29208	1931.0	2015.0	21455
Clinical Medicine	Medicine, Research & Experimental	ANNU REV MED	ANNU REV MED	29	12.928	1950	2016	2184	1972.0	2015.0	1286
Clinical Medicine	Medicine, Research & Experimental	J EXP MED	J EXP MED	30	12.515	1896	2016	22630	1896.0	2015.0	21359
Clinical Medicine	Medicine, Research & Experimental	MOL ASPECTS MED	MOL ASPECTS MED	31	10.238	1983	2016	730	1983.0	2015.0	542
Clinical Medicine	Medicine, Research & Experimental	MOL THER	MOL THER	32	6.227	2000	2016	3995	2e3	2015.0	3274
Immunology	Allergy	J ALLERGY CLIN IMMUN	J ALLERGY CLIN IMMUN	33	11.476	1971	2016	14580	1975.0	2015.0	9579
Immunology	Allergy	ALLERGY	ALLERGY	34	6.028	1945	2016	11255	1978.0	2015.0	6427
Immunology	Allergy	CLIN REV ALLERG IMMU	Clin Rev Allergy Immunol.	35	5.463	1995	2016	1019	1995.0	2015.0	754
Immunology	Allergy	CLIN EXP ALLERGY	CLIN EXP ALLERGY	36	4.769	1989	2016	5914	1989.0	2015.0	4407
Immunology	Allergy	CONTACT DERMATITIS	CONTACT DERMATITIS	37	3.747	1975	2016	8988	1975.0	2015.0	3262
Immunology	Allergy	PEDIAT ALLERG IMM-UK	Pediatr Allergy Immunol.	38	3.397	1993	2016	2265	1993.0	2015.0	1714
Immunology	Immunology	ANNU REV IMMUNOL	ANNU REV IMMUNOL	6	39.327	1983	2016	858	1983.0	2015.0	670
Immunology	Immunology	IMMUNITY	IMMUNITY	39	21.561	1994	2016	4003	1994.0	2015.0	3704
Immunology	Immunology	J EXP MED	J EXP MED	30	12.515	1896	2016	22630	1896.0	2015.0	21359
Immunology	Immunology	J ALLERGY CLIN IMMUN	J ALLERGY CLIN IMMUN	33	11.476	1971	2016	14580	1975.0	2015.0	9579
Immunology	Immunology	IMMUNOL REV	IMMUNOL REV	40	10.12	1977	2016	3247	1977.0	2015.0	2307
Immunology	Immunology	CLIN INFECT DIS	CLIN INFECT DIS	41	8.886	1992	2016	17870	1992.0	2015.0	11331
Immunology	Immunology	BRAIN BEHAV IMMUN	BRAIN BEHAV IMMUN	122	5.889	1987	2017	2882	1987.0	2015.0	2125
Microbiology	Microbiology	CLIN MICROBIOL REV	CLIN MICROBIOL REV	42	17.406	1988	2016	983	1988.0	2015.0	919
Microbiology	Microbiology	MICROBIOL MOL BIOL R	Microbiol Mol Biol Rev.	43	14.611	1997	2016	568	1997.0	2015.0	547
Microbiology	Microbiology	FEMS MICROBIOL REV	FEMS MICROBIOL REV	44	13.244	1986	2016	1050	1986.0	2015.0	945
Microbiology	Microbiology	ANNU REV MICROBIOL	ANNU REV MICROBIOL	45	12.182	1948	2015	1502	1976.0	2015.0	650
Microbiology	Microbiology	TRENDS MICROBIOL	TRENDS MICROBIOL	46	9.186	1993	2016	2600	1993.0	2015.0	1807
Microbiology	Microbiology	CLIN INFECT DIS	CLIN INFECT DIS	41	8.886	1992	2016	17870	1992.0	2015.0	11331
Microbiology	Virology	REV MED VIROL	REV MED VIROL	47	5.574	1996	2016	645	1997.0	2015.0	457
Microbiology	Virology	AIDS	AIDS	48	5.554	1987	2016	12369	1987.0	2015.0	7329
Microbiology	Virology	ADV VIRUS RES	ADV VIRUS RES	49	4.571	1953	2016	754	1985.0	2015.0	246
Microbiology	Virology	J VIROL	J VIROL	50	4.439	1967	2016	42976	1967.0	2015.0	41786
Microbiology	Virology	ANTIVIR RES	ANTIVIR RES	51	3.938	1981	2016	3348	1981.0	2015.0	2958
Microbiology	Virology	J VIRAL HEPATITIS	J VIRAL HEPATITIS	52	3.909	1994	2016	2258	1994.0	2015.0	2014
Molecular Biology, Genetics & Biochemistry	Biochemistry & Molecular Biology	CELL	CELL	9	32.242	1974	2016	17985	1975.0	2015.0	15138
Molecular Biology, Genetics & Biochemistry	Biochemistry & Molecular Biology	ANNU REV BIOCHEM	ANNU REV BIOCHEM	10	30.283	1946	2016	1931	1975.0	2015.0	658
Molecular Biology, Genetics & Biochemistry	Biochemistry & Molecular Biology	NAT MED	NAT MED	27	28.223	1995	2016	8663	1995.0	2015.0	3398
Molecular Biology, Genetics & Biochemistry	Biochemistry & Molecular Biology	GENOME RES	GENOME RES	53	14.63	1995	2016	4051	1995.0	2015.0	3679
Molecular Biology, Genetics & Biochemistry	Biochemistry & Molecular Biology	MOL PSYCHIATR	Mol Psychiatry	54	14.496	1996	2016	3039	1996.0	2015.0	2028
Molecular Biology, Genetics & Biochemistry	Cell Biology	CELL	CELL	9	32.242	1974	2016	17985	1975.0	2015.0	15138
Molecular Biology, Genetics & Biochemistry	Cell Biology	NAT MED	NAT MED	27	28.223	1995	2016	8663	1995.0	2015.0	3398
Molecular Biology, Genetics & Biochemistry	Cell Biology	NAT CELL BIOL	NAT CELL BIOL	55	19.679	1999	2016	3717	1999.0	2015.0	2734
Molecular Biology, Genetics & Biochemistry	Cell Biology	ANNU REV CELL DEV BI	Annu Rev Cell Dev Biol.	16	16.66	1995	2015	535	1995.0	2015.0	533
Molecular Biology, Genetics & Biochemistry	Cell Biology	MOL CELL	MOL CELL	56	14.018	1997	2016	6047	1997.0	2015.0	5791
Molecular Biology, Genetics & Biochemistry	Genetics & Heredity	NAT GENET	NAT GENET	11	29.352	1992	2016	7049	1992.0	2015.0	4993
Molecular Biology, Genetics & Biochemistry	Genetics & Heredity	TRENDS ECOL EVOL	TRENDS ECOL EVOL	20	16.196	1986	2016	3738	1986.0	2015.0	2093
Molecular Biology, Genetics & Biochemistry	Genetics & Heredity	ANNU REV GENET	ANNU REV GENET	57	15.724	1967	2015	973	1974.0	2015.0	527
Molecular Biology, Genetics & Biochemistry	Genetics & Heredity	GENOME RES	GENOME RES	53	14.63	1995	2016	4051	1995.0	2015.0	3679
Molecular Biology, Genetics & Biochemistry	Genetics & Heredity	AM J HUM GENET	AM J HUM GENET	58	10.931	1949	2016	10845	1972.0	2015.0	7695
Multi	Multi	NATURE	NATURE	5	41.456	1945	2016	106174	1968.0	2015.0	26613
Multi	Multi	SCIENCE	SCIENCE	8	33.611	1880	2016	169101	1881.0	2015.0	50292
Multi	Multi	P NATL ACAD SCI USA	Proc Natl Acad Sci U S A	118	9.674	1915	2016	124562	1969.0	2015.0	105281
Multi	Multi	ANN NY ACAD SCI	ANN NY ACAD SCI	119	4.383	1945	2016	47961	1970.0	2015.0	19175
Multi	Multi	SCI AM	SCI AM	120	1.07	1947	2016	5791	1968.0	2010.0	101
Multi	Multi	SCI ENG ETHICS	Sci Eng Ethics.	121	0.963	1995	2016	1240	2e3	2015.0	931
Neuroscience & Behavior	Behavioral Sciences	TRENDS COGN SCI	TRENDS COGN SCI	59	21.965	1997	2016	2152	1997.0	2015.0	1476
Neuroscience & Behavior	Behavioral Sciences	BEHAV BRAIN SCI	BEHAV BRAIN SCI	60	20.771	1992	2016	1428	1992.0	2015.0	1302
Neuroscience & Behavior	Behavioral Sciences	NEUROSCI BIOBEHAV R	Neurosci Biobehav Rev.	61	8.802	1979	2016	2931	1979.0	2015.0	2714
Neuroscience & Behavior	Behavioral Sciences	CORTEX	CORTEX	62	5.128	1969	2016	3922	1975.0	2015.0	2968
Neuroscience & Behavior	Behavioral Sciences	HORM BEHAV	HORM BEHAV	63	4.632	1972	2016	3659	1972.0	2015.0	2928
Neuroscience & Behavior	Neuroimaging	NEUROIMAGE	NEUROIMAGE	64	6.357	1992	2016	13028	1992.0	2015.0	12073
Neuroscience & Behavior	Neuroimaging	HUM BRAIN MAPP	HUM BRAIN MAPP	65	5.969	1994	2016	3133	1994.0	2015.0	2861
Neuroscience & Behavior	Neuroimaging	AM J NEURORADIOL	AM J NEURORADIOL	66	3.589	1980	2016	11578	1980.0	2015.0	8778
Neuroscience & Behavior	Neuroimaging	NEURORADIOLOGY	NEURORADIOLOGY	67	2.485	1971	2016	5980	1972.0	2015.0	5051
Neuroscience & Behavior	Neurosciences	TRENDS COGN SCI	TRENDS COGN SCI	59	21.965	1997	2016	2152	1997.0	2015.0	1476
Neuroscience & Behavior	Neurosciences	BEHAV BRAIN SCI	BEHAV BRAIN SCI	60	20.771	1992	2016	1428	1992.0	2015.0	1302
Neuroscience & Behavior	Neurosciences	ANNU REV NEUROSCI	ANNU REV NEUROSCI	68	19.32	1978	2016	805	1978.0	2015.0	493
Neuroscience & Behavior	Neurosciences	NAT NEUROSCI	NAT NEUROSCI	69	16.095	1998	2016	5015	1998.0	2015.0	3534
Neuroscience & Behavior	Neurosciences	NEURON	NEURON	70	15.054	1988	2016	9370	1988.0	2015.0	8493
Pharmacology & Toxicology	Pharmacology & Pharmacy	PHARMACOL REV	PHARMACOL REV	71	17.099	1949	2016	1230	1975.0	2015.0	415
Pharmacology & Toxicology	Pharmacology & Pharmacy	ADV DRUG DELIVER REV	Adv Drug Deliv Rev.	72	15.038	1995	2016	2448	1995.0	2015.0	2120
Pharmacology & Toxicology	Pharmacology & Pharmacy	TRENDS PHARMACOL SCI	TRENDS PHARMACOL SCI	73	11.539	1988	2016	3145	1989.0	2015.0	1910
Pharmacology & Toxicology	Pharmacology & Pharmacy	PHARMACOL THERAPEUT	Pharmacol Ther.	74	9.723	1979	2016	2963	1979.0	2015.0	2149
Pharmacology & Toxicology	Pharmacology & Pharmacy	MED RES REV	MED RES REV	75	8.431	1981	2016	841	1982.0	2015.0	541
Pharmacology & Toxicology	Pharmacology & Pharmacy	CLIN PHARMACOL THER	CLIN PHARMACOL THER	76	7.903	1960	2016	9448	1970.0	2015.0	6601
Pharmacology & Toxicology	Toxicology	ENVIRON HEALTH PERSP	Environ Health Perspect.	77	7.977	1972	2016	13186	1974.0	2015.0	8773
Pharmacology & Toxicology	Toxicology	ARCH TOXICOL	ARCH TOXICOL	78	5.98	1974	2016	4711	1975.0	2015.0	3867
Pharmacology & Toxicology	Toxicology	CRIT REV TOXICOL	CRIT REV TOXICOL	79	5.097	1980	2016	814	1980.0	2015.0	684
Pharmacology & Toxicology	Toxicology	J TOXICOL ENV HEAL B	J Toxicol Environ Health B Crit Rev.	80	4.97	1998	2016	301	1998.0	2015.0	278
Pharmacology & Toxicology	Toxicology	DRUGS	DRUGS	81	4.343	1971	2016	6637	1974.0	2015.0	5226
Pharmacology & Toxicology	Toxicology	TOXICOL SCI	TOXICOL SCI	82	3.854	1998	2016	5064	1998.0	2015.0	4447
Plant & Animal Science	Marine & Freshwater Biology	AQUAT TOXICOL	AQUAT TOXICOL	106	3.451	2000	2016	3237	2e3	2015.0	2527
Plant & Animal Science	Marine & Freshwater Biology	BIOFOULING	BIOFOULING	107	3.415	1990	2016	1013	1990.0	2015.0	877
Plant & Animal Science	Marine & Freshwater Biology	MAR BIOTECHNOL	MAR BIOTECHNOL	108	3.269	1999	2016	1304	1999.0	2015.0	1226
Plant & Animal Science	Marine & Freshwater Biology	MICROB ECOL	MICROB ECOL	109	2.973	1974	2016	3364	1974.0	2015.0	2860
Plant & Animal Science	Plant Sciences	TRENDS PLANT SCI	TRENDS PLANT SCI	110	12.929	1996	2016	1936	1996.0	2015.0	1475
Plant & Animal Science	Plant Sciences	ANNU REV PHYTOPATHOL	ANNU REV PHYTOPATHOL	111	9.62	1969	2015	550	1989.0	2015.0	446
Plant & Animal Science	Plant Sciences	PLANT CELL	PLANT CELL	112	9.338	1989	2016	6358	1989.0	2015.0	5454
Plant & Animal Science	Plant Sciences	CURR OPIN PLANT BIOL	CURR OPIN PLANT BIOL	113	7.848	1998	2016	1797	1998.0	2015.0	1633
Plant & Animal Science	Zoology	J ANIM ECOL	J ANIM ECOL	114	4.504	1998	2016	1541	1998.0	2015.0	1402
Plant & Animal Science	Zoology	J COMP NEUROL	J COMP NEUROL	115	3.225	1945	2016	16992	1975.0	2015.0	14057
Plant & Animal Science	Zoology	ANIM BEHAV	ANIM BEHAV	116	3.137	1963	2016	1932	1975.0	2015.0	1275
Plant & Animal Science	Zoology	DEV COMP IMMUNOL	DEV COMP IMMUNOL	117	2.815	1977	2016	3591	1977.0	2015.0	2910
Psychiatry & Psychology	Psychiatry	MOL PSYCHIATR	Mol Psychiatry	54	14.496	1996	2016	3039	1996.0	2015.0	2028
Psychiatry & Psychology	Psychiatry	ARCH GEN PSYCHIAT	ARCH GEN PSYCHIAT	83	14.48	1960	2012	8109	1975.0	2012.0	4574
Psychiatry & Psychology	Psychiatry	AM J PSYCHIAT	AM J PSYCHIAT	84	12.295	1945	2016	24221	1969.0	2015.0	9306
Psychiatry & Psychology	Psychiatry	BIOL PSYCHIAT	BIOL PSYCHIAT	85	10.255	1969	2016	11225	1975.0	2015.0	7882
Psychiatry & Psychology	Psychiatry	PSYCHOTHER PSYCHOSOM	PSYCHOTHER PSYCHOSOM	86	9.196	1965	2016	2828	1975.0	2015.0	1692
Psychiatry & Psychology	Psychiatry	SCHIZOPHRENIA BULL	Schizophr Bull.	87	8.45	1974	2016	3536	1977.0	2015.0	2777
Psychiatry & Psychology	Psychiatry	BRIT J PSYCHIAT	BRIT J PSYCHIAT	88	7.991	1963	2016	14297	1974.0	2015.0	7098
Psychiatry & Psychology	Psychology	ANNU REV PSYCHOL	ANNU REV PSYCHOL	89	21.81	1950	2016	1090	1983.0	2015.0	497
Psychiatry & Psychology	Psychology	PSYCHOL BULL	PSYCHOL BULL	90	14.756	1945	2016	2770	1979.0	2015.0	1106
Psychiatry & Psychology	Psychology	PSYCHOTHER PSYCHOSOM	PSYCHOTHER PSYCHOSOM	86	9.196	1965	2016	2828	1975.0	2015.0	1692
Psychiatry & Psychology	Psychology	PSYCHOL REV	PSYCHOL REV	91	7.972	1946	2016	2074	1989.0	2015.0	884
Psychiatry & Psychology	Psychology	J CHILD PSYCHOL PSYC	J Child Psychol Psychiatry	92	6.459	1961	2016	3959	1966.0	2015.0	3046
Psychiatry & Psychology	Psychology	PSYCHOL MED	PSYCHOL MED	93	5.938	1970	2016	6129	1975.0	2015.0	5068
Social Sciences, general	Health Care Sciences & Services	HEALTH TECHNOL ASSES	Health Technol Assess.	94	5.027	1997	2016	995	1997.0	2015.0	790
Social Sciences, general	Health Care Sciences & Services	HEALTH AFFAIR	Health Aff (Millwood)	95	4.966	1981	2016	5667	1986.0	2015.0	3970
Social Sciences, general	Health Care Sciences & Services	STAT METHODS MED RES	STAT METHODS MED RES	96	4.472	1992	2016	1091	1992.0	2015.0	953
Social Sciences, general	Health Care Sciences & Services	J AM MED INFORM ASSN	J Am Med Inform Assoc.	97	3.504	1994	2016	2473	1994.0	2015.0	2065
Social Sciences, general	Health Care Sciences & Services	HEALTH POLICY PLANN	Health Policy Plan.	98	3.47	1986	2016	1500	1986.0	2015.0	1291
Social Sciences, general	Health Care Sciences & Services	J GEN INTERN MED	J GEN INTERN MED	99	3.449	1986	2016	6806	1986.0	2015.0	4407
Social Sciences, general	Primary Health Care	BRIT J GEN PRACT	Br J Gen Pract.	100	2.294	1990	2016	7368	1990.0	2015.0	2778
Social Sciences, general	Primary Health Care	AM FAM PHYSICIAN	AM FAM PHYSICIAN	101	2.175	1970	2016	11526	1975.0	2015.0	4514
Social Sciences, general	Primary Health Care	FAM PRACT	FAM PRACT	102	1.861	1984	2016	2926	1984.0	2015.0	2445
Social Sciences, general	Primary Health Care	CAN FAM PHYSICIAN	CAN FAM PHYSICIAN	103	1.336	1967	2016	10672	1968.0	2015.0	4677
Social Sciences, general	Primary Health Care	SCAND J PRIM HEALTH	Scand J Prim Health Care	104	1.295	1983	2016	1566	1983.0	2015.0	1251
Social Sciences, general	Primary Health Care	FAM MED	FAM MED	105	1.172	1985	2016	4017	1985.0	2015.0	2199
