# Supplementary material for: The readability of scientific texts is decreasing over time
Source: eLife. 2017 Sep 5;6:e27725. doi: 10.7554/eLife.27725 (PMC5584989; doi:10.7554/eLife.27725)
Supplement: Supplementary file 2. [file elife-27725-supp2.csv]

	General science jargon	NDC common words	Science common words	Verification list for science common words
0	patients	a	cells	cells
1	results	able	patients	patients
2	activity	aboard	protein	protein
3	treatment	about	results	activity
4	specific	above	virus	results
5	associated	absent	gene	virus
6	expression	accept	activity	human
7	disease	accident	human	specific
8	studies	account	treatment	treatment
9	data	ache	specific	associated
10	increased	aching	associated	gene
11	response	acorn	expression	data
12	levels	acre	disease	studies
13	binding	across	studies	disease
14	induced	act	data	response
15	type	acts	increased	levels
16	control	add	response	increased
17	effects	address	levels	expression
18	effect	admire	normal	normal
19	analysis	adventure	using	using
20	infection	afar	proteins	type
21	observed	afraid	binding	binding
22	risk	after	induced	induced
23	role	afternoon	type	control
24	suggest	afterward	control	effect
25	function	afterwards	effects	effects
26	compared	again	effect	analysis
27	receptor	against	analysis	proteins
28	system	age	within	risk
29	significant	aged	infection	infection
30	clinical	ago	acid	within
31	beta	agree	observed	compared
32	development	ah	risk	significantly
33	related	ahead	role	system
34	alpha	aid	suggest	suggest
35	significantly	aim	function	observed
36	similar	air	compared	acid
37	evidence	airfield	receptor	role
38	growth	airplane	system	related
39	dependent	airport	genes	function
40	factor	airship	significant	clinical
41	increase	airy	showed	years
42	based	alarm	clinical	showed
43	per	alike	years	receptor
44	identified	alive	beta	beta
45	region	all	development	significant
46	groups	alley	related	increase
47	activation	alligator	alpha	genes
48	although	allow	significantly	changes
49	subjects	almost	similar	similar
50	model	alone	evidence	factor
51	factors	along	viral	development
52	findings	aloud	changes	subjects
53	synthesis	already	growth	evidence
54	sequence	also	dependent	serum
55	complex	always	factor	alpha
56	primary	am	increase	per
57	presence	america	based	model
58	vitro	american	per	plasma
59	plasma	among	identified	dependent
60	patient	amount	region	based
61	thus	an	groups	activation
62	infected	and	activation	sequence
63	including	angel	membrane	complex
64	responses	anger	although	factors
65	species	angry	subjects	growth
66	reduced	animal	serum	thus
67	therapy	another	model	identified
68	positive	answer	factors	patient
69	vivo	ant	higher	viral
70	addition	any	findings	higher
71	dose	anybody	synthesis	primary
72	differences	anyhow	sequence	although
73	total	anyone	complex	vitro
74	drug	anything	primary	antibody
75	functional	anyway	presence	findings
76	potential	anywhere	vitro	species
77	concentrations	apart	antigen	presence
78	population	apartment	plasma	molecular
79	studied	ape	molecular	region
80	mechanisms	apiece	patient	therapy
81	formation	appear	thus	synthesis
82	exposure	apple	infected	membrane
83	structure	april	including	antigen
84	mechanism	apron	responses	addition
85	obtained	are	species	groups
86	contrast	aren't	antibody	responses
87	demonstrated	arise	reduced	concentrations
88	containing	arithmetic	therapy	reduced
89	indicate	arm	positive	including
90	regions	armful	days	differences
91	sites	army	vivo	days
92	cases	arose	addition	positive
93	whereas	around	dose	studied
94	previously	arrange	neurons	drug
95	treated	arrive	differences	infected
96	rates	arrived	total	formation
97	whether	arrow	drug	structure
98	reported	art	shown	total
99	common	artist	functional	potential
100	determined	as	site	treated
101	concentration	ash	potential	dose
102	isolated	ashes	concentrations	concentration
103	conditions	aside	population	population
104	mediated	ask	studied	mediated
105	inhibition	asleep	mechanisms	indicate
106	provide	at	formation	tissue
107	non	ate	exposure	cases
108	greater	attack	genetic	cancer
109	produced	attend	structure	immune
110	required	attention	mechanism	shown
111	sequences	august	obtained	antibodies
112	examined	aunt	contrast	genetic
113	anti	author	tissue	neurons
114	chronic	auto	demonstrated	reported
115	production	automobile	containing	exposure
116	revealed	autumn	immune	isolated
117	involved	avenue	indicate	vivo
118	acute	awake	regions	demonstrated
119	detected	awaken	sites	greater
120	replication	away	cases	whereas
121	approximately	awful	antibodies	production
122	active	awfully	cellular	functional
123	derived	awhile	whereas	previously
124	symptoms	ax	amino	non
125	demonstrate	axe	previously	mechanism
126	period	baa	lower	sites
127	expressed	babe	enzyme	site
128	measured	babies	treated	amino
129	mutations	back	transcription	enzyme
130	respectively	background	rates	containing
131	controls	backward	whether	animals
132	highly	backwards	reported	anti
133	various	bacon	common	cellular
134	ability	bad	determined	provide
135	information	badge	concentration	transcription
136	developed	badly	isolated	obtained
137	range	bag	conditions	lower
138	negative	bake	cancer	mechanisms
139	mutant	baker	mediated	rates
140	individuals	bakery	animals	active
141	domain	baking	inhibition	months
142	recent	ball	provide	required
143	process	balloon	non	contrast
144	decreased	banana	greater	regions
145	target	band	produced	conditions
146	terminal	bandage	required	inhibition
147	relative	bang	sequences	rats
148	release	banjo	examined	receptors
149	research	bank	anti	whether
150	experiments	banker	chronic	period
151	phase	bar	production	determined
152	suggests	barber	months	produced
153	types	bare	receptors	symptoms
154	determine	barefoot	revealed	sequences
155	result	barely	involved	revealed
156	effective	bark	acute	derived
157	ratio	barn	detected	common
158	association	barrel	replication	examined
159	method	base	approximately	decreased
160	resistance	baseball	active	tumor
161	multiple	basement	derived	respectively
162	interaction	basket	symptoms	information
163	occurred	bat	demonstrate	measured
164	independent	batch	period	detected
165	areas	bath	expressed	acute
166	individual	bathe	measured	chronic
167	gamma	bathing	mutations	developed
168	area	bathroom	respectively	suggests
169	systems	bathtub	controls	expressed
170	tested	battle	weight	highly
171	support	battleship	highly	controls
172	mortality	bay	various	involved
173	reaction	be	ability	gamma
174	percent	beach	information	weight
175	events	bead	developed	replication
176	frequency	beam	range	demonstrate
177	reduction	bean	negative	effective
178	distribution	bear	mutant	individuals
179	therefore	beard	individuals	determine
180	suggesting	beast	domain	range
181	temperature	beat	rats	negative
182	models	beating	recent	result
183	stimulation	beautiful	process	domain
184	pressure	beautify	decreased	various
185	central	beauty	tumor	release
186	degrees	became	target	process
187	regulation	because	molecules	resistance
188	current	become	terminal	research
189	severe	becoming	relative	percent
190	caused	bed	release	stimulation
191	patterns	bedbug	research	association
192	distinct	bedroom	experiments	adult
193	administration	bedspread	phase	approximately
194	sensitive	bedtime	suggests	mutant
195	drugs	bee	types	ability
196	signaling	beech	determine	mutations
197	interactions	beef	result	multiple
198	consistent	beefsteak	effective	terminal
199	properties	beehive	ratio	areas
200	disorders	been	association	reaction
201	appears	beer	method	genome
202	basis	beet	insulin	systems
203	essential	before	resistance	phase
204	characterized	beg	nuclear	relative
205	diagnosis	began	multiple	medical
206	suggested	beggar	interaction	pathway
207	pattern	begged	asthma	ratio
208	previous	begin	occurred	types
209	investigated	beginning	independent	recent
210	functions	begun	areas	disorder
211	described	behave	kinase	area
212	pathway	behind	individual	support
213	medical	being	gamma	individual
214	processes	believe	genome	molecules
215	disorder	bell	area	glucose
216	density	belong	systems	frequency
217	purified	below	tested	current
218	absence	belt	support	models
219	activated	bench	mortality	experiments
220	syndrome	bend	reaction	cortex
221	culture	beneath	percent	interaction
222	inhibited	bent	weeks	independent
223	labeled	berries	events	method
224	action	berry	frequency	sensitive
225	inhibitor	beside	reduction	insulin
226	survival	besides	distribution	mortality
227	approach	best	therefore	signaling
228	acids	bet	suggesting	occurred
229	values	better	temperature	diagnosis
230	followed	between	models	properties
231	resulted	bib	stimulation	syndrome
232	performed	bible	pressure	pattern
233	structural	bicycle	cortex	nuclear
234	initial	bid	central	disorders
235	components	big	adult	purified
236	mutation	bigger	degrees	central
237	critical	bill	regulation	degrees
238	decrease	billboard	current	kinase
239	peripheral	bin	nucleus	tested
240	diseases	bind	severe	caused
241	methods	bird	caused	patterns
242	hypothesis	birth	glucose	suggesting
243	stress	birthday	patterns	activated
244	relationship	biscuit	distinct	reduction
245	structures	bit	administration	asthma
246	behavior	bite	sensitive	nucleus
247	populations	biting	drugs	pressure
248	incidence	bitter	signaling	culture
249	defined	black	interactions	target
250	strain	blackberry	viruses	regulation
251	social	blackbird	consistent	drugs
252	increases	blackboard	properties	density
253	enhanced	blackness	disorders	times
254	tests	blacksmith	appears	interactions
255	samples	blame	basis	weeks
256	reactions	blank	essential	action
257	furthermore	blanket	placebo	distribution
258	occur	blast	characterized	renal
259	analyses	blaze	diagnosis	processes
260	understanding	bleed	suggested	methods
261	strains	bless	pattern	analyses
262	identify	blessing	previous	inhibited
263	cultures	blew	investigated	administration
264	discussed	blind	functions	distinct
265	additional	blindfold	described	events
266	novel	blinds	pathway	investigated
267	correlated	block	medical	described
268	component	blood	processes	viruses
269	available	bloom	disorder	performed
270	controlled	blossom	density	severe
271	assessed	blot	purified	strains
272	visual	blow	absence	depression
273	complete	blue	activated	survival
274	transport	blueberry	syndrome	consistent
275	received	bluebird	lymphocytes	appears
276	induction	blush	culture	resulted
277	linked	board	inhibited	therefore
278	indicated	boast	labeled	increases
279	increasing	boat	action	min
280	sensitivity	bob	inhibitor	temperature
281	established	bobwhite	renal	peptide
282	differentiation	bodies	survival	previous
283	tissues	body	approach	lung
284	experimental	boil	acids	induction
285	forms	boiler	peptide	essential
286	overall	bold	values	characterized
287	imaging	bone	followed	visual
288	processing	bonnet	hormone	absence
289	cycle	boo	resulted	basis
290	combination	book	performed	suggested
291	occurs	bookcase	structural	lymphocytes
292	transfer	bookkeeper	initial	relationship
293	failure	boom	components	structural
294	complexes	boot	mutation	labeled
295	signal	born	critical	incidence
296	rapid	borrow	decrease	values
297	injection	boss	memory	calcium
298	volume	both	peripheral	decrease
299	recently	bother	diseases	hormone
300	promoter	bottle	methods	structures
301	products	bottom	hypothesis	occur
302	regulatory	bought	stress	functions
303	recognition	bounce	muscle	furthermore
304	affected	bow	relationship	placebo
305	natural	bowl	structures	understanding
306	energy	bow-wow	depression	behavior
307	resistant	box	behavior	assessed
308	responsible	boxcar	populations	followed
309	limited	boxer	incidence	stress
310	therapeutic	boxes	times	muscle
311	bound	boy	defined	schizophrenia
312	activities	boyhood	oral	available
313	pathways	bracelet	strain	rapid
314	included	brain	social	differentiation
315	characteristics	brake	increases	electron
316	interval	bran	enhanced	transport
317	features	branch	tests	mutation
318	influence	brass	samples	resistant
319	onset	brave	reactions	diseases
320	directly	bread	furthermore	tissues
321	female	break	occur	sensitivity
322	quality	breakfast	analyses	hours
323	contain	breast	understanding	signal
324	agents	breath	strains	sodium
325	doses	breathe	mutants	enhanced
326	exposed	breeze	identify	experimental
327	biological	brick	cultures	controlled
328	considered	bride	lesions	bound
329	specificity	bridge	lines	novel
330	environmental	bright	discussed	approach
331	comparison	brightness	antigens	secondary
332	via	bring	additional	mutants
333	analyzed	broad	novel	indicated
334	produce	broadcast	infections	received
335	probably	broke	correlated	social
336	contained	broken	component	populations
337	stimulated	brook	available	peripheral
338	presented	broom	controlled	correlated
339	regulated	brother	assessed	critical
340	provides	brought	visual	affected
341	affinity	brown	chromosome	antigens
342	capacity	brush	complete	failure
343	endogenous	bubble	transport	additional
344	specifically	bucket	received	identify
345	physical	buckle	induction	increasing
346	domains	bud	linked	tests
347	indicating	buffalo	indicated	samples
348	content	bug	increasing	overall
349	residues	buggy	sensitivity	lines
350	physicians	build	established	agents
351	generated	building	differentiation	transfer
352	combined	built	tissues	chromosome
353	mass	bulb	experimental	directly
354	evaluated	bull	forms	included
355	correlation	bullet	inflammatory	characteristics
356	degree	bum	overall	residues
357	secondary	bumblebee	min	cultures
358	average	bump	imaging	acids
359	outcome	bun	processing	onset
360	trial	bunch	cycle	content
361	lateral	bundle	particles	component
362	elevated	bunny	combination	discussed
363	unique	burn	occurs	imaging
364	despite	burst	calcium	doses
365	fusion	bury	transfer	oral
366	causes	bus	failure	intracellular
367	resulting	bush	complexes	components
368	observations	bushel	signal	forms
369	proliferation	business	rapid	defined
370	status	busy	injection	trial
371	particular	but	bacterial	injection
372	selective	butcher	volume	reactions
373	performance	butt	recently	occurs
374	chemical	butter	promoter	linked
375	scale	buttercup	products	influence
376	prevalence	butterfly	regulatory	features
377	uptake	buttermilk	recognition	capacity
378	relatively	butterscotch	sodium	coli
379	assess	button	affected	presented
380	practice	buttonhole	natural	cognitive
381	contains	buy	energy	considered
382	efficacy	buzz	assay	strain
383	confidence	by	resistant	particles
384	sex	bye	responsible	inhibitor
385	technique	cab	limited	interval
386	subsequent	cabbage	therapeutic	established
387	induce	cabin	bound	activities
388	community	cabinet	activities	mass
389	lack	cackle	pathways	cortical
390	remains	cage	included	fraction
391	deficient	cake	characteristics	secretion
392	affect	calendar	lung	volume
393	located	calf	interval	adults
394	injury	call	features	analyzed
395	formed	caller	influence	hypothesis
396	generation	calling	onset	environmental
397	fraction	came	electron	specifically
398	necessary	camel	directly	initial
399	accumulation	camp	female	limited
400	families	campfire	quality	lesions
401	local	can	contain	processing
402	proposed	canal	agents	exposed
403	elements	canary	cognitive	affect
404	outcomes	candle	doses	via
405	baseline	candlestick	exposed	polymerase
406	testing	candy	biological	natural
407	requires	cane	considered	memory
408	variety	cannon	specificity	diabetes
409	physiological	cannot	environmental	performance
410	selected	canoe	comparison	molecule
411	particularly	can't	via	infections
412	include	canyon	molecule	quality
413	variation	cap	analyzed	contain
414	measures	cape	produce	probably
415	trials	capital	coli	prevalence
416	management	captain	oxygen	outcome
417	conserved	car	probably	biological
418	contact	card	contained	tumors
419	mammalian	cardboard	stimulated	therapeutic
420	series	care	presented	specificity
421	fibers	careful	regulated	metabolism
422	developing	careless	intracellular	selective
423	network	carelessness	metabolism	combination
424	strongly	carload	secretion	despite
425	encoding	carpenter	cortical	causes
426	inhibitory	carpet	hours	mammalian
427	inhibitors	carriage	provides	relatively
428	intervention	carrot	diabetes	outcomes
429	participants	carry	affinity	complete
430	product	cart	capacity	pathways
431	improved	carve	endogenous	trials
432	appeared	case	specifically	local
433	selection	cash	physical	contains
434	compounds	cashier	domains	regulatory
435	underlying	castle	polymerase	recently
436	diagnostic	cat	indicating	origin
437	medium	catbird	content	elevated
438	measurements	catch	residues	neural
439	initiation	catcher	schizophrenia	evaluated
440	origin	caterpillar	physicians	formed
441	temporal	catfish	generated	assay
442	develop	catsup	combined	deficient
443	conclude	cattle	mass	recognition
444	contribute	caught	subunit	subsequent
445	knowledge	cause	evaluated	products
446	problems	cave	correlation	standard
447	complement	ceiling	degree	efficacy
448	challenge	cell	secondary	inflammatory
449	indicates	cellar	average	responsible
450	identical	cent	outcome	contained
451	inhibit	center	trial	comparison
452	extent	cereal	phenotype	cycle
453	marked	certain	lateral	provides
454	predicted	certainly	neural	practice
455	program	chain	elevated	lateral
456	standard	chair	unique	average
457	administered	chalk	despite	particular
458	importance	champion	clones	allergic
459	adverse	chance	fusion	observations
460	provided	change	causes	physicians
461	intact	chap	resulting	sex
462	receiving	charge	murine	proliferation
463	sample	charm	peptides	female
464	members	chart	observations	indicating
465	locus	chase	proliferation	bacterial
466	altered	chatter	respiratory	produce
467	reduce	cheap	status	remains
468	impact	cheat	particular	provided
469	apparent	check	enzymes	promoter
470	source	checkers	allergic	correlation
471	assessment	cheek	selective	screening
472	duration	cheer	performance	prior
473	investigate	cheese	chemical	stimulated
474	nature	cherry	scale	metabolic
475	intravenous	chest	prevalence	energy
476	confirmed	chew	uptake	fibers
477	substrate	chick	relatively	status
478	prior	chicken	assess	resulting
479	signals	chief	practice	neuronal
480	impaired	child	contains	particularly
481	suppression	childhood	efficacy	subunit
482	amounts	children	confidence	extent
483	evolution	chill	sex	phosphorylation
484	corresponding	chilly	technique	endogenous
485	fluid	chimney	neuronal	complement
486	abnormalities	chin	subsequent	degree
487	moreover	china	induce	testing
488	sufficient	chip	cardiac	participants
489	shows	chipmunk	community	temporal
490	transmission	chocolate	lack	improved
491	criteria	choice	remains	recombinant
492	magnetic	choose	deficient	enzymes
493	strategies	chop	plants	unique
494	future	chorus	affect	stimuli
495	core	chose	located	generated
496	internal	chosen	recombinant	measurements
497	laboratory	christen	tumors	complexes
498	transformed	christmas	injury	humans
499	closely	church	humans	contribute
500	constant	churn	formed	phenotype
501	gel	cigarette	generation	selection
502	basal	circle	fraction	indicates
503	environment	circus	necessary	measures
504	versus	citizen	accumulation	vaccine
505	homologous	city	families	affinity
506	material	clang	local	include
507	applied	clap	proposed	inhibitors
508	throughout	class	elements	scale
509	alternative	classmate	outcomes	marrow
510	identification	classroom	baseline	located
511	stages	claw	testing	transmission
512	detection	clay	kidney	network
513	chains	clean	requires	appeared
514	expected	cleaner	variety	technique
515	illness	clear	physiological	duration
516	examine	clerk	selected	product
517	screening	clever	particularly	medium
518	manner	click	include	proposed
519	infants	cliff	variation	induce
520	estimated	climb	measures	oxygen
521	techniques	clip	later	sample
522	examination	cloak	trials	assess
523	recombination	clock	management	later
524	prevent	close	conserved	altered
525	deficiency	closet	contact	investigate
526	scores	cloth	mammalian	problems
527	procedure	clothes	series	lack
528	markers	clothing	fibers	corresponding
529	generally	cloud	developing	uptake
530	conducted	cloudy	network	strongly
531	proportion	clover	strongly	accumulation
532	represent	clown	encoding	community
533	behavioral	club	inhibitory	administered
534	leading	cluck	inhibitors	cholesterol
535	cleavage	clump	intervention	compounds
536	expressing	coach	participants	challenge
537	abnormal	coal	product	management
538	females	coast	improved	psychiatric
539	quantitative	coat	appeared	nucleotide
540	synthesized	cob	selection	domains
541	characteristic	cobbler	compounds	moreover
542	spatial	cocoa	underlying	lipid
543	sensory	coconut	diagnostic	pulmonary
544	mental	cocoon	medium	generation
545	reverse	cod	measurements	combined
546	finding	codfish	phosphorylation	kidney
547	remained	coffee	initiation	knowledge
548	completely	coffeepot	origin	selected
549	directed	coin	temporal	confidence
550	evaluation	cold	develop	physical
551	degradation	collar	conclude	peptides
552	primarily	college	contribute	numbers
553	transient	color	metabolic	encoding
554	exhibited	colored	knowledge	proportion
555	markedly	colt	problems	index
556	leads	column	complement	confirmed
557	fragments	comb	challenge	behavioral
558	differ	come	cerebral	estimated
559	maximum	comfort	indicates	leukemia
560	training	comic	identical	contact
561	intermediate	coming	inhibit	nature
562	basic	company	extent	predicted
563	position	compare	marked	fibroblasts
564	index	conductor	predicted	initiation
565	evaluate	cone	program	physiological
566	stimuli	connect	standard	cardiac
567	reactive	coo	administered	microscopy
568	progression	cook	infectious	chemical
569	subunits	cooked	importance	underlying
570	injected	cooking	adverse	marked
571	frequently	cookie	provided	identical
572	mature	cookies	bacteria	bacteria
573	median	cool	intact	conserved
574	stimulus	cooler	receiving	importance
575	roles	coop	sample	adverse
576	resolution	copper	deletion	respiratory
577	severity	copy	cholesterol	tyrosine
578	layer	cord	members	suppression
579	achieved	cork	marrow	regulated
580	needed	corn	locus	receiving
581	relation	corner	males	variety
582	fragment	correct	altered	deletion
583	tolerance	cost	reduce	develop
584	variants	cot	impact	apoptosis
585	relevant	cottage	apparent	plants
586	translation	cotton	numbers	expressing
587	restricted	couch	source	cultured
588	failed	cough	assessment	techniques
589	extracts	could	transcriptional	signals
590	pathogenesis	couldn't	duration	nervous
591	assembly	count	plus	necessary
592	substantial	counter	vascular	apparent
593	reveal	country	maternal	interferon
594	developmental	county	investigate	amounts
595	prepared	course	nature	series
596	systemic	court	intravenous	phosphate
597	especially	cousin	adults	throughout
598	detectable	cover	confirmed	assessment
599	carried	cow	nucleotide	conclude
600	event	coward	substrate	influenza
601	require	cowardly	prior	infusion
602	national	cowboy	membranes	variation
603	according	cozy	signals	murine
604	design	crab	impaired	developing
605	approaches	crack	suppression	nuclei
606	involving	cracker	pulmonary	baseline
607	marker	cradle	extracellular	learning
608	agent	cramps	amounts	laboratory
609	cohort	cranberry	evolution	plus
610	composition	crank	corresponding	severity
611	linear	cranky	fluid	fusion
612	capable	crash	abnormalities	fragments
613	biochemical	crawl	moreover	families
614	incubation	crazy	phage	membranes
615	recognized	cream	hepatitis	evolution
616	largely	creamy	spleen	diagnostic
617	transition	creek	sufficient	shows
618	variable	creep	shows	inhibitory
619	forming	crept	transmission	criteria
620	delayed	cried	criteria	extracts
621	occurring	croak	lymphocyte	members
622	exhibit	crook	magnetic	core
623	context	crooked	strategies	versus
624	application	crop	surgery	hepatitis
625	highest	cross	future	locus
626	solution	crossing	core	future
627	earlier	cross-eyed	internal	quantitative
628	matched	crow	laboratory	mental
629	pairs	crowd	transformed	intermediate
630	blocked	crowded	closely	detection
631	channels	crown	constant	females
632	collected	cruel	gel	pre
633	extensive	crumb	basal	spleen
634	implications	crumble	sera	abnormal
635	coding	crush	environment	hepatic
636	experience	crust	versus	injury
637	prevention	cry	homologous	cleavage
638	potent	cries	material	genomic
639	maintenance	cub	applied	requires
640	appropriate	cuff	throughout	elements
641	tract	cup	psychiatric	abnormalities
642	organization	cuff	alternative	cohort
643	majority	cup	identification	conducted
644	preparations	cupboard	lipid	relevant
645	parameters	cupful	assays	chains
646	restriction	cure	stages	intact
647	others	curl	detection	inhibit
648	alterations	curly	chains	injected
649	yeast	curtain	expected	manner
650	targets	curve	illness	strategies
651	improvement	cushion	synaptic	impact
652	learning	custard	examine	clones
653	alcohol	customer	screening	gel
654	global	cut	manner	larger
655	modified	cute	epithelial	epithelial
656	problem	cutting	infants	sera
657	complications	dab	estimated	identification
658	effectiveness	dad	techniques	exhibited
659	cyclic	daddy	inflammation	alternative
660	conventional	daily	macrophages	appropriate
661	partial	dairy	examination	deficiency
662	induces	daisy	recombination	implications
663	resonance	dam	nervous	needed
664	randomized	damage	endothelial	longer
665	smoking	dame	prevent	basal
666	adjusted	damp	deficiency	source
667	express	dance	interferon	agent
668	differential	dancer	scores	assembly
669	released	dancing	procedure	fluid
670	transcripts	dandy	markers	sexual
671	anterior	danger	larger	finding
672	recovery	dangerous	generally	reactive
673	loci	dare	conducted	examine
674	terms	dark	proportion	systemic
675	organisms	darkness	represent	environment
676	prolonged	darling	behavioral	expected
677	defective	darn	leading	susceptibility
678	synthetic	dart	cleavage	protection
679	parental	dash	expressing	stimulus
680	condition	date	leukemia	resolution
681	localization	daughter	abnormal	impaired
682	mainly	dawn	females	urinary
683	susceptibility	day	pre	composition
684	segment	daybreak	quantitative	substrate
685	possibility	daytime	synthesized	hypertension
686	maintained	dead	characteristic	directed
687	interest	deaf	spatial	evaluation
688	comparable	deal	sensory	closely
689	spontaneous	dear	mental	relation
690	theory	death	reverse	cytoplasmic
691	percentage	december	finding	maintenance
692	independently	decide	remained	infectious
693	efficient	deck	completely	dorsal
694	literature	deed	directed	partially
695	units	deep	tyrosine	macrophages
696	recorded	deer	polypeptide	monoclonal
697	pregnancy	defeat	evaluation	completely
698	normally	defend	degradation	evaluate
699	stranded	defense	phosphate	vascular
700	precursor	delight	primarily	remained
701	cloned	den	transient	males
702	localized	dentist	exhibited	synaptic
703	latter	depend	markedly	scores
704	propose	deposit	leads	transcriptional
705	medial	describe	fragments	generally
706	potentially	desert	immunodeficiency	reduce
707	incorporation	deserve	differ	markers
708	reactivity	desire	maximum	national
709	lesion	desk	training	leading
710	reviewed	destroy	nuclei	position
711	matrix	devil	urinary	approaches
712	usually	dew	intermediate	applied
713	assigned	diamond	basic	pregnancy
714	diet	did	position	allergen
715	diversity	didn't	infusion	extracellular
716	poly	die	index	intravenous
717	sexual	died	evaluate	achieved
718	odds	dies	stimuli	restricted
719	images	difference	reactive	especially
720	toxicity	different	progression	immunodeficiency
721	dorsal	dig	subunits	characteristic
722	clinically	dim	injected	cyclic
723	regulate	dime	frequently	markedly
724	delivery	dine	immunoglobulin	improvement
725	circulating	ding-dong	fetal	delayed
726	authors	dinner	mature	terms
727	observation	dip	artery	primarily
728	reports	direct	median	internal
729	producing	direction	stimulus	fetal
730	diverse	dirt	carbon	illness
731	randomly	dirty	roles	detectable
732	seems	discover	resolution	variants
733	sources	dish	severity	developmental
734	services	dislike	platelet	material
735	transformation	dismiss	layer	frequently
736	fatty	ditch	achieved	differ
737	understood	dive	needed	represent
738	entry	diver	relation	immunoglobulin
739	newly	divide	fragment	precursor
740	apparently	do	allergen	examination
741	physician	dock	microscopy	coding
742	labeling	doctor	tolerance	subunits
743	putative	does	variants	escherichia
744	investigation	doesn't	relevant	ca
745	clearance	dog	translation	units
746	absorption	doll	restricted	localized
747	added	dollar	failed	sufficient
748	native	dolly	extracts	platelet
749	involvement	done	myocardial	parameters
750	hybrid	donkey	pathogenesis	carbon
751	determinants	don't	cytoplasmic	hybridization
752	partially	door	assembly	survey
753	posterior	doorbell	substantial	degradation
754	treatments	doorknob	hypertension	prevent
755	targeted	doorstep	reveal	magnetic
756	widely	dope	developmental	inflammation
757	moderate	dot	prepared	intervention
758	appearance	double	escherichia	yeast
759	strand	dough	cardiovascular	exercise
760	example	dove	systemic	stages
761	linkage	down	especially	involving
762	channel	downstairs	coronary	tolerance
763	spectrum	downtown	detectable	phage
764	dominant	dozen	carried	experience
765	binds	drag	event	tract
766	interventions	drain	main	soluble
767	survey	drank	require	older
768	represents	draw	national	comparable
769	defects	drawer	according	extensive
770	transplantation	draw	design	majority
771	frontal	drawing	approaches	producing
772	excretion	dream	involving	main
773	magnitude	dress	marker	biochemical
774	guinea	dresser	agent	mature
775	strategy	dressmaker	cultured	targets
776	encoded	drew	cohort	failed
777	frequent	dried	composition	excretion
778	regression	drift	linear	movement
779	mixed	drill	capable	program
780	stability	drink	biochemical	potent
781	periods	drip	monoclonal	absorption
782	calculated	drive	incubation	cerebral
783	associations	driven	recognized	clearance
784	defect	driver	largely	global
785	dysfunction	drop	transition	according
786	respect	drove	older	median
787	portion	drown	variable	rabbits
788	variant	drowsy	forming	restriction
789	prevented	drub	delayed	design
790	significance	drum	occurring	surgery
791	continuous	drunk	exhibit	pathogenesis
792	estimate	dry	hepatic	conventional
793	residue	duck	context	alterations
794	diagnosed	due	application	leads
795	decision	dug	longer	regression
796	mild	dull	countries	authors
797	isolates	dumb	highest	solution
798	possibly	dump	plays	prevention
799	benefit	during	anxiety	recognized
800	unit	dust	solution	organisms
801	respond	dusty	earlier	incubation
802	vector	duty	matched	training
803	procedures	dwarf	ca	progression
804	homology	dwell	vaccine	ligand
805	ratios	dwelt	genomic	synthesized
806	reducing	dying	pairs	chromatin
807	acquired	each	blocked	modified
808	separated	eager	channels	constant
809	poorly	eagle	influenza	procedure
810	superior	ear	collected	layer
811	designed	early	apoptosis	alcohol
812	accompanied	earn	extensive	recombination
813	lambda	earth	antigenic	problem
814	parallel	east	implications	respect
815	measurement	eastern	coding	reveal
816	medication	easy	erythrocytes	induces
817	costs	eat	experience	assays
818	persons	eaten	prevention	observation
819	continued	edge	potent	sensory
820	intensity	egg	maintenance	unit
821	delta	eh	mitochondrial	prolonged
822	fractions	eight	urine	plays
823	random	eighteen	appropriate	axons
824	segments	eighth	tract	transient
825	substance	eighty	organization	synthetic
826	establish	either	majority	variable
827	injections	elbow	hybridization	possibility
828	estimates	elder	preparations	erythrocytes
829	inhibits	eldest	parameters	impairment
830	connectivity	electric	restriction	investigation
831	preparation	electricity	others	posterior
832	terminals	elephant	alterations	glycoprotein
833	lacking	eleven	arterial	infants
834	regional	elf	yeast	spatial
835	removal	elm	targets	cardiovascular
836	mapping	else	improvement	toxicity
837	dynamics	elsewhere	learning	organization
838	concluded	empty	alcohol	embryonic
839	maximal	end	ligand	stranded
840	location	ending	global	prepared
841	similarly	enemy	modified	periods
842	greatly	engine	problem	immunity
843	persistent	engineer	complications	intestinal
844	involves	english	effectiveness	effectiveness
845	donor	enjoy	cyclic	mitochondrial
846	clearly	enough	conventional	spinal
847	particle	enter	partial	capable
848	modification	envelope	induces	physician
849	probe	equal	resonance	linear
850	substrates	erase	randomized	ratios
851	implicated	eraser	smoking	countries
852	ventral	errand	adjusted	actin
853	profile	escape	soluble	transplantation
854	completed	eve	co	prospective
855	aspects	even	express	recovery
856	prospective	evening	differential	highest
857	serious	ever	released	partial
858	repeated	every	transcripts	persons
859	evolutionary	everybody	anterior	anterior
860	article	everyday	recovery	fragment
861	element	everyone	infarction	treatments
862	noted	everything	loci	maximum
863	shared	everywhere	terms	random
864	adjacent	evil	organisms	randomized
865	relationships	exact	prolonged	roles
866	airway	except	defective	maintained
867	efficiency	exchange	synthetic	poly
868	inactivation	excited	vitamin	depressive
869	acting	exciting	parental	ventricular
870	exercise	excuse	condition	transition
871	decreases	exit	localization	services
872	programs	expect	fibroblasts	condition
873	dynamic	explain	mainly	homologous
874	practices	extra	susceptibility	classes
875	minor	eye	segment	usually
876	movement	eyebrow	possibility	collected
877	suppressed	fable	radiation	delivery
878	protective	face	maintained	protease
879	alter	facing	interest	element
880	upstream	fact	comparable	others
881	existence	factory	embryonic	lymphocyte
882	points	fail	spontaneous	substantial
883	specimens	faint	theory	largely
884	depends	fair	percentage	efficient
885	clone	fairy	independently	spontaneous
886	unclear	faith	efficient	medial
887	regulating	fake	literature	binds
888	enhancement	fall	units	complications
889	signs	false	recorded	toxic
890	input	family	pregnancy	inhibits
891	currently	fan	normally	myocardial
892	sections	fancy	stranded	require
893	immediate	far	immunity	kinetics
894	inducing	faraway	precursor	forming
895	monitoring	fare	cloned	maternal
896	fields	farmer	localized	earlier
897	classes	farm	latter	dendritic
898	statistically	farming	propose	vector
899	rare	far-off	medial	calculated
900	targeting	farther	potentially	toxin
901	decline	fashion	incorporation	matched
902	controlling	fast	reactivity	carried
903	toxic	fasten	lesion	endothelial
904	statistical	fat	reviewed	channel
905	kinetics	father	matrix	event
906	commonly	fault	usually	encoded
907	excess	favor	intestinal	latter
908	kappa	favorite	assigned	fractions
909	providing	fear	diet	recorded
910	susceptible	feast	diversity	regulate
911	regulates	feather	poly	antigenic
912	entire	february	sexual	potentially
913	sensitization	fed	odds	variables
914	typical	feed	images	reviewed
915	dependence	feel	toxicity	polypeptide
916	distal	feet	dorsal	propose
917	maturation	fell	clinically	reports
918	frequencies	fellow	regulate	benefit
919	nasal	felt	albumin	incorporation
920	isolation	fence	delivery	chemotherapy
921	generate	fever	circulating	understood
922	subsequently	few	authors	coupled
923	education	fib	observation	unclear
924	downstream	fiddle	reports	gradient
925	networks	field	producing	localization
926	slightly	fife	diverse	moderate
927	variables	fifteen	electrophoresis	enhancement
928	situ	fifth	randomly	histone
929	employed	fifty	seems	apparently
930	extended	fig	sources	intensity
931	showing	fight	services	reverse
932	reflect	figure	transformation	segments
933	existing	file	fatty	auditory
934	gradient	fill	understood	coronary
935	occurrence	film	entry	resonance
936	detect	finally	dendritic	widely
937	bleeding	find	smaller	added
938	dimensional	fine	newly	preparations
939	access	finger	apparently	reactivity
940	facilitate	finish	dopamine	released
941	called	fire	cytotoxic	determinants
942	migration	firearm	allele	ion
943	encodes	firecracker	physician	odds
944	behaviour	fireplace	labeling	percentage
945	questionnaire	fireworks	putative	clinically
946	interact	firing	investigation	na
947	organic	first	clearance	albumin
948	subset	fish	absorption	dysfunction
949	selectively	fisherman	added	radiation
950	impairment	fist	native	smoking
951	efficiently	fit	involvement	circulating
952	mediate	fits	hybrid	smaller
953	progressive	five	determinants	continuous
954	promote	fix	partially	lymph
955	bearing	flag	posterior	removal
956	proximal	flake	treatments	hybrid
957	regarding	flame	embryos	spectrum
958	shift	flap	drosophila	relationships
959	auditory	flash	targeted	transformed
960	raised	flashlight	widely	appearance
961	responsive	flat	protection	potassium
962	mechanical	flea	moderate	immunization
963	grown	flesh	appearance	drosophila
964	outer	flew	strand	dynamics
965	successful	flies	lymph	diet
966	coupled	flight	example	cloned
967	framework	flip	depressive	sulfate
968	consequences	flip-flop	linkage	collagen
969	variability	float	channel	mainly
970	allowed	flock	spectrum	native
971	morbidity	flood	dominant	vaccination
972	substantially	floor	al	methylation
973	composed	flop	binds	parental
974	diffusion	flour	interventions	normally
975	reproductive	flow	survey	procedures
976	zone	flower	adhesion	urine
977	actions	flowery	represents	excess
978	characterization	flutter	defects	marker
979	emotional	fly	transplantation	possibly
980	difficult	foam	frontal	diversity
981	predominantly	fog	spinal	diagnosed
982	lethal	foggy	excretion	deaths
983	inner	fold	magnitude	sources
984	determining	folks	guinea	migration
985	remaining	follow	stroke	transformation
986	complementary	following	strategy	persistent
987	define	fond	encoded	lipoprotein
988	compound	food	frequent	currently
989	enhance	fool	regression	example
990	constructed	foolish	mixed	depressed
991	phenomenon	foot	stability	loci
992	varied	football	periods	blocked
993	adaptation	footprint	chromosomes	article
994	discuss	for	calculated	strand
995	layers	forehead	associations	linkage
996	recipients	forest	ventricular	clinic
997	simultaneously	forget	defect	randomly
998	suppressor	forgive	dysfunction	acquired
999	numerous	forgot	mothers	strategy
1000	integration	forgotten	respect	mild
1001	motion	fork	portion	accompanied
1002	intervals	form	variant	involvement
1003	offspring	fort	prevented	exhibit
1004	thereby	forth	significance	commonly
1005	reference	fortune	continuous	basic
1006	activate	forty	estimate	differential
1007	experiment	forward	residue	donor
1008	residents	fought	diagnosed	chromosomes
1009	division	found	ion	stability
1010	pro	fountain	decision	parallel
1011	precise	four	plasmid	vesicles
1012	sensitized	fourteen	vesicles	cytokine
1013	morphology	fourth	melatonin	images
1014	intake	fox	mild	points
1015	axis	frame	isolates	pairs
1016	donors	free	antiviral	injections
1017	heterogeneity	freedom	chromatin	theory
1018	conversion	freeze	possibly	allele
1019	issues	freight	benefit	dopamine
1020	predict	french	staining	magnitude
1021	initially	fresh	unit	electrophoresis
1022	external	fret	respond	mixed
1023	focus	friday	vector	literature
1024	questions	fried	procedures	express
1025	initiated	friend	et	providing
1026	original	friendly	bovine	conversion
1027	progress	friendship	homology	targeting
1028	sustained	frighten	ratios	translation
1029	feature	frog	transgenic	prevented
1030	identity	from	reducing	decline
1031	comparing	front	acquired	associations
1032	effector	frost	separated	sequencing
1033	conclusion	frown	poorly	adjusted
1034	media	froze	superior	entry
1035	regimen	fruit	designed	ventral
1036	minutes	fry	accompanied	ii
1037	optimal	fudge	lambda	dominant
1038	organs	fuel	antibiotic	lymphoid
1039	barrier	full	parallel	elderly
1040	balance	fully	measurement	hippocampal
1041	advances	fun	medication	defective
1042	contribution	funny	protease	depletion
1043	considerable	fur	costs	existence
1044	vectors	furniture	persons	intake
1045	extract	further	continued	episodes
1046	reveals	fuzzy	intensity	noted
1047	depletion	gain	delta	portion
1048	displayed	gallon	fractions	occurring
1049	terminus	gallop	random	newly
1050	yield	game	segments	evolutionary
1051	cluster	gang	substance	co
1052	solutions	garage	methylation	transcripts
1053	exist	garbage	embryo	integration
1054	allows	garden	establish	sustained
1055	benefits	gas	injections	staining
1056	hospitals	gasoline	estimates	called
1057	maintain	gate	inhibits	cytotoxic
1058	episodes	gather	actin	promote
1059	diameter	gave	connectivity	subsequently
1060	issue	gay	preparation	targeted
1061	published	gear	terminals	reducing
1062	effectively	geese	lacking	hydrogen
1063	crucial	general	regional	mothers
1064	expansion	gentle	removal	embryos
1065	workers	gentleman	mapping	diverse
1066	explained	gentlemen	dynamics	bovine
1067	abuse	geography	lymphoid	centers
1068	exogenous	get	concluded	vitamin
1069	integrated	getting	maximal	application
1070	widespread	giant	cytokine	continued
1071	distance	gift	location	frontal
1072	stimulate	gingerbread	similarly	segment
1073	readily	girl	pollen	compound
1074	causing	give	greatly	questionnaire
1075	distributed	given	thymus	typical
1076	unrelated	giving	persistent	education
1077	materials	glad	involves	maximal
1078	students	gladly	donor	varied
1079	produces	glance	clearly	embryo
1080	accurate	glass	particle	fatty
1081	ranging	glasses	modification	allergy
1082	volunteers	gleam	probe	bipolar
1083	growing	glide	substrates	defect
1084	science	glory	implicated	represents
1085	counts	glove	sulfate	variability
1086	substitutions	glow	ventral	frequent
1087	motif	glue	ii	guinea
1088	pulse	go	profile	alter
1089	consistently	going	completed	estimates
1090	insertion	goes	aspects	nucleotides
1091	differentiated	goal	adenovirus	morbidity
1092	longitudinal	goat	prospective	successful
1093	profiles	gobble	serious	depends
1094	underwent	god	repeated	labeling
1095	consumption	god	olfactory	separated
1096	randomised	godmother	chromatography	antiviral
1097	introduced	gold	globin	implicated
1098	affects	golden	axons	diffusion
1099	variations	goldfish	methyl	efficiency
1100	modulation	golf	evolutionary	feeding
1101	strength	gone	potassium	focus
1102	communication	good	article	specimens
1103	feedback	goods	element	clearly
1104	systematic	goodbye	noted	composed
1105	symptom	good-by	shared	growing
1106	centers	goodbye	adjacent	phenotypes
1107	consists	good-bye	relationships	superior
1108	feeding	good-looking	airway	protective
1109	heterogeneous	goodness	adenosine	crucial
1110	recurrent	goody	efficiency	lesion
1111	parts	goose	inactivation	sensitization
1112	replacement	gooseberry	acting	similarly
1113	display	got	exercise	matrix
1114	reached	govern	decreases	virions
1115	positions	government	virions	substrates
1116	supported	gown	programs	melatonin
1117	equilibrium	grab	dynamic	dietary
1118	fluorescent	gracious	practices	location
1119	temperatures	grade	minor	assigned
1120	liquid	grain	movement	somatic
1121	experienced	grand	somatic	involves
1122	involve	grandchild	suppressed	transgenic
1123	steps	grandchildren	protective	putative
1124	output	granddaughter	glycoprotein	poorly
1125	elicited	grandfather	alter	methyl
1126	therapies	grandma	upstream	behaviour
1127	infant	grandmother	existence	interest
1128	probes	grandpa	points	delta
1129	functionally	grandson	specimens	infarction
1130	recovered	grandstand	sequencing	olfactory
1131	morphological	grape	atopic	significance
1132	symptomatic	grapes	depends	rare
1133	suicide	grapefruit	clone	cytoplasm
1134	clinic	grass	unclear	airway
1135	fewer	grasshopper	na	lacking
1136	demonstrates	grateful	regulating	maturation
1137	recommended	grave	enhancement	offspring
1138	resting	gravel	ag	respond
1139	activating	graveyard	signs	considerable
1140	yielded	gravy	input	al
1141	incubated	gray	currently	surgical
1142	innate	graze	sections	medication
1143	arrest	grease	allergy	globulin
1144	presentation	great	immediate	artery
1145	insights	green	inducing	costs
1146	reversed	greet	monitoring	expansion
1147	carrying	grew	fields	hospitals
1148	carrier	grind	classes	liquid
1149	fiber	groan	statistically	repeated
1150	hazard	grocery	collagen	determining
1151	responsiveness	ground	rare	cytokines
1152	represented	group	targeting	proximal
1153	communities	grove	gastrointestinal	independently
1154	inferior	grow	decline	interleukin
1155	interference	guard	steroid	symptom
1156	extracted	guess	controlling	detect
1157	concept	guest	toxic	produces
1158	immediately	guide	statistical	situ
1159	evident	gulf	kinetics	controlling
1160	influenced	gum	chromosomal	aspects
1161	removed	gun	commonly	greatly
1162	deficits	gunpowder	excess	decision
1163	accuracy	guy	kappa	connectivity
1164	minimal	ha	providing	carcinoma
1165	probability	habit	susceptible	regarding
1166	clusters	had	regulates	macrophage
1167	obesity	hadn't	entire	difficult
1168	guidelines	hail	sensitization	arterial
1169	orientation	hair	toxin	input
1170	sequential	haircut	typical	generate
1171	special	hairpin	dependence	yield
1172	characterize	half	distal	establish
1173	precursors	hall	maturation	estimate
1174	adolescents	halt	frequencies	detailed
1175	agreement	ham	nasal	chromatography
1176	adaptive	hammer	skeletal	suppressor
1177	needs	hand	isolation	numerous
1178	regulator	handful	generate	et
1179	equivalent	handkerchief	subsequently	monitoring
1180	includes	handle	alleles	resting
1181	risks	handwriting	pancreatic	define
1182	attachment	hang	education	susceptible
1183	supporting	happen	downstream	neonatal
1184	crystal	happily	networks	seems
1185	determinant	happiness	slightly	practices
1186	biology	happy	variables	designed
1187	elderly	harbor	situ	glomerular
1188	blockade	hard	employed	projections
1189	surfaces	hardly	extended	feature
1190	mammals	hardship	showing	fluorescence
1191	recruitment	hardware	histone	enhance
1192	mixture	hare	reflect	selectively
1193	episode	hark	existing	discuss
1194	incorporated	harm	gradient	showing
1195	electrical	harness	occurrence	thereby
1196	objective	harp	detect	pollen
1197	stimulating	harvest	bleeding	suppressed
1198	dosage	has	dimensional	mediate
1199	emission	hasn't	access	variant
1200	detailed	haste	facilitate	carrying
1201	turnover	hasten	called	reflect
1202	advanced	hasty	serine	histamine
1203	secreted	hat	migration	channels
1204	classical	hatch	encodes	modification
1205	elimination	hatchet	depressed	networks
1206	untreated	hate	behaviour	anxiety
1207	gag	haul	questionnaire	consequences
1208	bilateral	have	interact	residue
1209	threshold	haven't	rabbits	defects
1210	deletions	having	ig	programs
1211	purpose	hawk	organic	measurement
1212	unable	hay	subset	progressive
1213	functioning	hayfield	selectively	adhesion
1214	kinetic	haystack	pathogens	minimal
1215	steady	he	impairment	terminus
1216	working	head	efficiently	exist
1217	limit	headache	mediate	pituitary
1218	consequence	heal	carcinoma	extract
1219	leaves	health	progressive	concluded
1220	latent	healthy	promote	predominantly
1221	influences	heap	bearing	genetically
1222	disruption	hear	proximal	fewer
1223	consisting	hearing	regarding	chloride
1224	newborn	heard	shift	skeletal
1225	mode	heart	auditory	inducing
1226	documented	heat	raised	thyroid
1227	records	heater	thyroid	occurrence
1228	proved	heaven	responsive	variations
1229	undergoing	heavy	mechanical	inactivation
1230	circulation	he'd	grown	consumption
1231	pathogen	heel	outer	schizophrenic
1232	explore	height	successful	aspirin
1233	overexpression	held	cytoplasm	statistically
1234	weighted	hell	leukocytes	hippocampus
1235	climate	he'll	coupled	lethal
1236	availability	hello	framework	completed
1237	pathological	helmet	consequences	adenovirus
1238	rural	help	variability	diabetic
1239	image	helper	allowed	interventions
1240	positively	helpful	cytokines	minor
1241	remission	hem	morbidity	serious
1242	presumably	hen	substantially	optimal
1243	treating	henhouse	composed	distal
1244	comparisons	her	diffusion	emotional
1245	attributed	hers	surgical	angiotensin
1246	conformation	herd	reproductive	initiated
1247	varying	here	zone	ig
1248	exists	here's	actions	minutes
1249	cocaine	hero	characterization	immediate
1250	unlike	herself	emotional	adjacent
1251	determination	he's	postnatal	distributed
1252	technology	hey	cytochrome	underwent
1253	admission	hickory	venous	clone
1254	differed	hid	interleukin	intervals
1255	routine	hidden	hydrogen	transduction
1256	affecting	hide	difficult	parents
1257	fundamental	high	necrosis	genotype
1258	velocity	highway	herpes	alleles
1259	challenges	hill	predominantly	complementary
1260	force	hillside	adrenal	trans
1261	link	hilltop	lethal	regimen
1262	candidate	hilly	serotonin	dimensional
1263	activator	him	inner	profiles
1264	locations	himself	determining	metabolites
1265	conformational	hind	parents	fiber
1266	retention	hint	remaining	adaptation
1267	copies	hip	complementary	responsiveness
1268	permeability	hire	define	nasal
1269	brief	his	compound	slightly
1270	investigations	hiss	enhance	deficits
1271	invasive	history	constructed	plasmid
1272	agonist	hit	hemoglobin	arthritis
1273	trend	hitch	phenomenon	counts
1274	aimed	hive	bile	presentation
1275	template	ho	fluorescence	obesity
1276	vary	hoe	varied	overexpression
1277	ages	hog	adaptation	extracted
1278	reversible	hold	discuss	initially
1279	inhaled	holder	layers	malignant
1280	younger	hole	recipients	reveals
1281	naive	holiday	simultaneously	exogenous
1282	correlates	hollow	suppressor	terminals
1283	principal	holy	numerous	clusters
1284	success	home	pituitary	intrinsic
1285	medications	homely	integration	dogs
1286	economic	homesick	motion	absolute
1287	accounted	honest	intervals	probe
1288	focused	honey	offspring	effector
1289	micrograms	honeybee	allergens	thymus
1290	label	honeymoon	thereby	advanced
1291	recognize	honk	reference	crystal
1292	interpreted	honor	activate	monocytes
1293	separation	hood	malignant	diameter
1294	maps	hoof	experiment	grown
1295	indirect	hook	residents	donors
1296	discovered	hoop	division	estrogen
1297	responded	hop	neonatal	profile
1298	reduces	hope	chemotherapy	entire
1299	mediates	hopeful	pro	equivalent
1300	preventing	hopeless	catalytic	diminished
1301	intrinsic	horn	precise	adenosine
1302	mobility	horse	sensitized	stimulating
1303	users	horseback	morphology	published
1304	contributes	horseshoe	bipolar	catalytic
1305	perception	hose	intake	decreases
1306	substances	hospital	axis	replacement
1307	messenger	host	phenotypes	recruitment
1308	discovery	hot	deaths	predict
1309	coupling	hotel	donors	morphology
1310	attenuated	hound	heterogeneity	removed
1311	filaments	hour	conversion	axis
1312	storage	house	issues	antiserum
1313	asymptomatic	housetop	predict	applications
1314	preferentially	housewife	prefrontal	mapping
1315	restored	housework	diabetic	isolates
1316	projections	how	immunization	neutrophils
1317	scientific	however	initially	substantially
1318	accumulated	howl	external	endotoxin
1319	lowest	hug	focus	workers
1320	identifying	huge	questions	cytochrome
1321	saline	hum	initiated	randomised
1322	enriched	humble	original	bearing
1323	discharge	hump	progress	encodes
1324	blocks	hundred	sustained	university
1325	diminished	hung	nitrogen	recurrent
1326	depending	hunger	feature	aging
1327	requirement	hungry	immunological	antagonist
1328	transcript	hunk	identity	necrosis
1329	bond	hunt	comparing	dependence
1330	settings	hunter	effector	context
1331	measuring	hurrah	mitochondria	thymidine
1332	bands	hurried	conclusion	acting
1333	alteration	hurry	media	risks
1334	blocking	hurt	regimen	recipients
1335	junction	husband	minutes	shift
1336	ranged	hush	optimal	simultaneously
1337	dissociation	hut	organs	leukocytes
1338	plasticity	hymn	barrier	concept
1339	minimum	i	balance	homology
1340	university	ice	advances	heterogeneity
1341	unaffected	icy	contribution	cluster
1342	requirements	i'd	considerable	statistical
1343	contacts	idea	vectors	serotonin
1344	conservation	ideal	cancers	efforts
1345	competition	if	extract	monkeys
1346	predictive	ill	reveals	isolation
1347	exclusively	i'll	depletion	adaptive
1348	carriers	i'm	genetically	homozygous
1349	demonstrating	important	immunoreactive	maintain
1350	aggregation	impossible	displayed	probability
1351	serial	improve	polypeptides	access
1352	combinations	in	hormones	avian
1353	absolute	inch	terminus	allergens
1354	traits	inches	myc	cortisol
1355	cues	income	virion	attachment
1356	acquisition	indeed	glutamate	precursors
1357	classified	indian	yield	organic
1358	striking	indoors	cluster	activate
1359	suitable	ink	dietary	residents
1360	correlations	inn	solutions	issue
1361	reductions	insect	trans	autoimmune
1362	limiting	inside	exist	sensitized
1363	achieve	instant	allows	efficiently
1364	applications	instead	benefits	polypeptides
1365	microscopic	insult	hospitals	fluorescent
1366	optical	intend	maintain	ranging
1367	pressures	interested	monkeys	parts
1368	presenting	interesting	episodes	hormones
1369	neutral	into	diameter	herpes
1370	referred	invite	issue	organs
1371	pretreatment	iron	nucleotides	working
1372	affective	is	simian	oxide
1373	substitution	island	estrogen	gag
1374	trait	isn't	published	affects
1375	gradients	it	effectively	benefits
1376	sought	its	crucial	hemoglobin
1377	adjustment	it's	translocation	systematic
1378	mapped	itself	expansion	evident
1379	amplification	i've	workers	allows
1380	organism	ivory	explained	plasticity
1381	believed	ivy	abuse	determinant
1382	international	jacket	exogenous	titers
1383	undergo	jacks	integrated	psychological
1384	node	jail	microbial	interact
1385	comprehensive	jam	widespread	consequence
1386	relatives	january	distance	differentiated
1387	resources	jar	stimulate	morphological
1388	tasks	jaw	solid	gland
1389	nodes	jay	readily	yielded
1390	efforts	jelly	retinal	untreated
1391	projection	jellyfish	causing	allowed
1392	volumes	jerk	distributed	filtration
1393	attributable	jig	unrelated	delay
1394	elevation	job	macrophage	constructed
1395	derivatives	jockey	materials	neutral
1396	robust	join	students	presumably
1397	yields	joke	produces	experiment
1398	fixed	joking	thymidine	steady
1399	connections	jolly	accurate	experienced
1400	curves	journey	ranging	influenced
1401	distributions	joy	volunteers	supported
1402	electronic	joyful	histamine	pathogens
1403	skills	joyous	growing	prefrontal
1404	aging	judge	science	incubated
1405	adequate	jug	computer	functioning
1406	prominent	juice	oxidation	computer
1407	simultaneous	juicy	phosphatase	link
1408	final	july	irradiation	leukocyte
1409	successfully	jump	sarcoma	indirect
1410	fatal	june	counts	explained
1411	representing	junior	substitutions	stroke
1412	modulate	junk	motif	plaque
1413	typically	just	pulse	facilitate
1414	hence	keen	consistently	personality
1415	confirm	keep	hippocampal	simian
1416	intensive	kept	testosterone	immunoreactive
1417	hosts	kettle	insertion	surfaces
1418	movements	key	differentiated	bilateral
1419	pathology	kick	longitudinal	extended
1420	tension	kid	profiles	existing
1421	beyond	kill	underwent	particle
1422	dual	killed	consumption	responded
1423	essentially	kind	randomised	displayed
1424	tolerated	kindly	psychological	actions
1425	project	kindness	introduced	division
1426	visits	king	affects	reproductive
1427	residual	kingdom	adrenergic	regulating
1428	marine	kiss	variations	accurate
1429	perfusion	kitchen	modulation	tasks
1430	preference	kite	carotid	demonstrates
1431	analysed	kitten	antiserum	transmembrane
1432	prevents	kitty	ganglion	microbial
1433	abolished	knee	strength	raised
1434	explanation	kneel	communication	turnover
1435	comparative	knew	feedback	capsid
1436	compartment	knife	systematic	genomes
1437	consecutive	knit	symptom	agonist
1438	dense	knives	centers	microg
1439	sets	knob	consists	virion
1440	unusual	knock	platelets	questions
1441	withdrawal	knot	feeding	pathogenic
1442	phenomena	know	heterogeneous	affecting
1443	inactive	known	zinc	introduced
1444	occlusion	lace	recurrent	fundamental
1445	abundance	lad	parts	reduces
1446	equally	ladder	replacement	kinetic
1447	rhesus	ladies	endotoxin	dehydrogenase
1448	opposite	lady	display	relapse
1449	antagonist	laid	reached	recovered
1450	interestingly	lake	transduction	temperatures
1451	regardless	lamb	positions	mode
1452	transforming	lame	supported	sarcoma
1453	subjected	lamp	equilibrium	globin
1454	placed	land	transmembrane	mammals
1455	changed	lane	fluorescent	pathogen
1456	retrospective	language	temperatures	remaining
1457	categories	lantern	env	immediately
1458	theoretical	lap	abdominal	elicited
1459	cycles	lard	liquid	policy
1460	exhibits	large	experienced	phenomenon
1461	policy	lash	involve	layers
1462	supports	lass	steps	predictive
1463	focal	last	oxidative	principal
1464	evoked	late	output	gastrointestinal
1465	emergency	laugh	genotype	routine
1466	spectra	laundry	elicited	readily
1467	hypothesized	law	therapies	hematopoietic
1468	evolved	lawn	globulin	lymphoma
1469	neutralizing	lawyer	infant	micrograms
1470	designated	lay	probes	tuberculosis
1471	unchanged	lazy	functionally	materials
1472	passage	lead	recovered	immunological
1473	latency	leader	epitopes	positively
1474	reasons	leaf	erythrocyte	original
1475	promotes	leak	morphological	guidelines
1476	preliminary	lean	genomes	ages
1477	radical	leap	symptomatic	pretreatment
1478	phases	learn	suicide	strength
1479	representative	learned	clinic	inactive
1480	negatively	least	fewer	retinal
1481	transporter	leather	demonstrates	records
1482	ventilation	leave	autoimmune	focused
1483	extraction	leaving	ions	label
1484	persistence	led	recommended	adrenal
1485	cumulative	left	resting	insights
1486	heterologous	leg	microg	irradiation
1487	regard	lemon	activating	shared
1488	insight	lemonade	immunized	stimulate
1489	inhibiting	lend	yielded	affective
1490	emerging	length	incubated	ag
1491	isolate	less	innate	identity
1492	transferred	lesson	malaria	evoked
1493	metabolite	let	arrest	contribution
1494	enhancer	let's	presentation	progress
1495	prediction	letter	insights	responsive
1496	concerning	letting	reversed	cancers
1497	retained	lettuce	carrying	conclusion
1498	empirical	level	carrier	force
1499	encode	liberty	fiber	separation
1500	database	library	hazard	regional
1501	inherited	lice	axon	dynamic
1502	abundant	lick	responsiveness	circulation
1503	vein	lid	represented	cerebellar
1504	suspected	lie	communities	regulates
1505	admitted	life	inferior	threshold
1506	generalized	lift	interference	documented
1507	translational	light	ends	dermatitis
1508	consensus	lightness	extracted	represented
1509	circular	lightning	epithelium	accuracy
1510	vertebrate	like	concept	pharmacological
1511	continue	likely	immediately	activator
1512	former	liking	evident	disruption
1513	transmitted	lily	influenced	orientation
1514	themselves	limb	removed	ethanol
1515	monitored	lime	deficits	zone
1516	timing	limp	accuracy	traits
1517	conditioned	line	pregnant	project
1518	interpretation	linen	minimal	abundant
1519	eliminated	lion	probability	ab
1520	promising	lip	clusters	framework
1521	solar	list	obesity	candidate
1522	traditional	listen	guidelines	secreted
1523	beneficial	lit	orientation	phosphatase
1524	rearrangements	little	sequential	exclusively
1525	fitness	live	aspirin	signs
1526	similarity	lives	special	platelets
1527	amplitude	lively	characterize	therapies
1528	depleted	liver	precursors	innate
1529	perceived	living	lineage	helix
1530	requiring	lizard	adolescents	causing
1531	maintaining	load	agreement	purpose
1532	reliable	loaf	adaptive	settings
1533	naturally	loan	needs	polymorphism
1534	correlate	loaves	gland	unrelated
1535	extension	lock	hamster	alzheimer
1536	termination	locomotive	regulator	mixture
1537	scanning	log	equivalent	display
1538	urban	lone	schizophrenic	traditional
1539	tools	lonely	includes	consists
1540	processed	lonesome	risks	functionally
1541	subgroup	long	attachment	technology
1542	recruited	look	leukocyte	metabolite
1543	introduction	lookout	supporting	rheumatoid
1544	usual	loop	norepinephrine	vaccines
1545	integrity	loose	crystal	positions
1546	resident	lord	determinant	upstream
1547	considerably	lose	hypersensitivity	zinc
1548	filtration	loser	biology	messenger
1549	thermal	loss	elderly	lineage
1550	repeats	lost	blockade	pol
1551	deposition	lot	nucleic	media
1552	inputs	loud	surfaces	ovarian
1553	resolved	love	hematopoietic	biopsy
1554	signalling	lovely	mammals	balance
1555	accelerated	lover	simplex	precise
1556	termed	low	recruitment	subset
1557	likelihood	luck	mixture	antisera
1558	overlapping	lucky	episode	antibiotic
1559	discrete	lumber	incorporated	norepinephrine
1560	environments	lump	electrical	distance
1561	scans	lunch	hippocampus	advances
1562	virtually	lying	oxide	homeostasis
1563	interacts	machine	objective	modulation
1564	consider	machinery	stimulating	hypothalamic
1565	possess	mad	dosage	external
1566	null	made	emission	issues
1567	circuits	magazine	histocompatibility	prediction
1568	delay	magic	detailed	colony
1569	protocol	maid	metabolites	mitotic
1570	predictions	mail	turnover	ligands
1571	describes	mailbox	advanced	reversible
1572	diagnoses	mailman	pharmacological	immunized
1573	department	major	secreted	behaviors
1574	disability	make	classical	integrated
1575	attacks	making	elimination	younger
1576	reporter	male	untreated	correlates
1577	severely	mama	gag	downstream
1578	nonspecific	mamma	bilateral	undergo
1579	surrounding	man	threshold	differed
1580	qualitative	manager	deletions	varying
1581	recurrence	mane	acetylcholine	referred
1582	fate	manger	antibiotics	axon
1583	modeling	many	purpose	investigations
1584	section	map	unable	heme
1585	potency	maple	functioning	movements
1586	worldwide	marble	kinetic	availability
1587	returned	march	elongation	practitioners
1588	crude	march	steady	heterozygous
1589	mixtures	mare	working	motion
1590	interface	mark	limit	malaria
1591	protected	market	pathogenic	success
1592	greatest	marriage	caspase	node
1593	screened	married	consequence	mononuclear
1594	regular	marry	sucrose	mucosal
1595	allowing	mask	leaves	copies
1596	triggered	mast	latent	substitution
1597	namely	master	influences	rhinitis
1598	sizes	mat	disruption	characterize
1599	advantage	match	myeloma	classification
1600	supply	matter	consisting	agreement
1601	planning	mattress	newborn	retina
1602	transplant	may	mode	oxidation
1603	distinguished	may	documented	sets
1604	challenged	maybe	records	mechanical
1605	hypotheses	mayor	phosphorylated	potentials
1606	multivariate	maypole	proved	de
1607	trends	me	undergoing	polymorphisms
1608	stimulates	meadow	plaque	axonal
1609	remodeling	meal	circulation	epithelium
1610	activates	mean	pathogen	remission
1611	differentially	means	dendrites	blockade
1612	discrimination	meant	african	postnatal
1613	deficit	measure	explore	synapses
1614	colony	meat	overexpression	consistently
1615	regimens	medicine	weighted	feedback
1616	utilization	meet	climate	lobe
1617	additionally	meeting	infectivity	mitochondria
1618	specialized	melt	helix	ions
1619	pronounced	member	availability	classified
1620	stained	men	pathological	simplex
1621	delivered	mend	rural	fields
1622	disrupted	meow	transcriptase	bands
1623	panel	merry	image	evolved
1624	providers	mess	positively	abolished
1625	refractory	message	dehydrogenase	outer
1626	excitatory	met	remission	perception
1627	ad	metal	presumably	reference
1628	reacted	mew	treating	similarity
1629	fracture	mice	biosynthesis	antibiotics
1630	interview	middle	comparisons	attenuated
1631	behaviors	midnight	attributed	dosage
1632	attempts	might	conformation	substance
1633	highlight	mighty	varying	influences
1634	easily	mile	exists	incorporated
1635	sectional	milk	cocaine	classical
1636	similarities	milkman	unlike	elimination
1637	ingestion	mill	splicing	users
1638	explored	miler	determination	typically
1639	mediating	million	technology	error
1640	decisions	mind	admission	dendrites
1641	coverage	mine	differed	newborn
1642	prognosis	miner	routine	hydrophobic
1643	rejection	mint	affecting	ribosomal
1644	suppress	minute	chloride	special
1645	standardized	mirror	fundamental	abundance
1646	practitioners	mischief	velocity	bleeding
1647	weights	miss	challenges	surveillance
1648	potentials	miss	lysine	includes
1649	remarkably	misspell	promoters	neuron
1650	consequently	mistake	force	infectivity
1651	divided	misty	link	determination
1652	contralateral	mitt	mutagenesis	electrical
1653	passive	mitten	candidate	sedimentation
1654	trauma	mix	activator	output
1655	establishment	moment	locations	maps
1656	mating	monday	conformational	comparing
1657	enrolled	money	retention	irradiated
1658	sampling	monkey	copies	tubular
1659	promoting	month	parietal	erythrocyte
1660	surveillance	moo	asthmatic	consisting
1661	extremely	moon	permeability	severely
1662	interviews	moonlight	brief	demonstrating
1663	excluded	moose	investigations	blocking
1664	hemisphere	mop	invasive	protected
1665	implementation	more	agonist	effectively
1666	enhances	morning	trend	scientific
1667	gap	morrow	aimed	microtubules
1668	linking	moss	retina	solid
1669	studying	most	template	conformational
1670	modern	mostly	vary	involve
1671	reflected	mother	germ	discovery
1672	trigger	motor	ages	sections
1673	experiences	mount	reversible	gastric
1674	releasing	mountain	antisera	pancreatic
1675	inclusion	mouse	inhaled	requirements
1676	inducible	mouth	irradiated	bias
1677	assayed	move	vaccination	insight
1678	colonies	movie	tat	subtype
1679	uses	movies	younger	characterization
1680	facial	moving	naive	barrier
1681	motifs	mow	correlates	ia
1682	concomitant	mr.	acetate	weighted
1683	limitations	mrs.	principal	adherence
1684	error	much	success	communication
1685	hospitalization	mud	homeostasis	chromosomal
1686	rarely	muddy	clonal	regulator
1687	offers	mug	medications	adequate
1688	postulated	mule	economic	adrenergic
1689	ongoing	multiply	vessels	digestion
1690	errors	murder	accounted	dual
1691	personal	music	antiretroviral	glutamate
1692	familial	must	lipoprotein	designated
1693	constitute	my	focused	explore
1694	seasonal	myself	codon	comprehensive
1695	destruction	nail	micrograms	carrier
1696	trained	name	label	supports
1697	boundary	nap	recognize	conformation
1698	staff	napkin	interpreted	regimens
1699	advantages	narrow	immunoreactivity	skills
1700	organized	nasty	homozygous	pathological
1701	programme	naughty	separation	measles
1702	quantities	navy	cerebellar	biosynthesis
1703	incomplete	near	maps	representing
1704	starting	nearby	indirect	graft
1705	analyze	nearly	neuron	motif
1706	compartments	neat	cervical	limit
1707	adapted	neck	discovered	microscopic
1708	circuit	necktie	cyclase	ranged
1709	subtype	need	responded	atopic
1710	derivative	needle	reduces	comparative
1711	array	needn't	mediates	fibrosis
1712	biologically	negro	preventing	solutions
1713	secretory	neighbor	hydrolysis	vectors
1714	junctions	neighborhood	intrinsic	dementia
1715	paired	neither	mobility	frequencies
1716	regeneration	nerve	users	needs
1717	reviews	nest	shorter	electrophoretic
1718	peaks	net	contributes	preparation
1719	inappropriate	never	radioactive	arabidopsis
1720	flux	nevermore	vaccines	mood
1721	intermediates	new	perception	preventing
1722	emerged	news	substances	elongation
1723	prescribed	newspaper	messenger	hypersensitivity
1724	agonists	next	voltage	cis
1725	recommendations	nibble	discovery	oxidative
1726	representation	nice	lymphoma	admission
1727	respective	nickel	coupling	economic
1728	declined	night	attenuated	phosphorylated
1729	converted	nightgown	filaments	consecutive
1730	inactivated	nine	storage	eukaryotic
1731	detail	nineteen	asymptomatic	lambda
1732	concern	ninety	preferentially	employed
1733	de	no	restored	enzymatic
1734	anatomical	nobody	pneumonia	coupling
1735	gender	nod	projections	challenges
1736	changing	noise	scientific	recommended
1737	fasting	noisy	accumulated	tumour
1738	surprisingly	none	lowest	template
1739	clinicians	noon	identifying	exposures
1740	dramatically	nor	titers	students
1741	improvements	north	kinases	unusual
1742	computed	northern	saline	fixed
1743	decreasing	nose	enriched	reacted
1744	abnormality	not	discharge	discharge
1745	constructs	note	blocks	hamster
1746	decades	nothing	diminished	bronchial
1747	bonds	notice	eukaryotic	peritoneal
1748	effort	november	depending	enrolled
1749	aberrant	now	requirement	cyclase
1750	precipitation	nowhere	transcript	adjustment
1751	decade	number	bond	microtubule
1752	smokers	nurse	settings	lysine
1753	perform	nut	measuring	trend
1754	fluctuations	oak	bands	promoting
1755	diffuse	oar	alzheimer	correlate
1756	demographic	oatmeal	tumour	repeats
1757	premature	oats	proliferative	inhalation
1758	concurrent	obey	reductase	essentially
1759	etiology	ocean	myelin	protocol
1760	sympathetic	o'clock	alteration	pulse
1761	shaped	october	blocking	visits
1762	viable	odd	junction	attributed
1763	complexity	of	iii	exists
1764	structurally	off	arginine	heterologous
1765	proportional	offer	ranged	science
1766	joint	office	dissociation	inner
1767	nevertheless	officer	plasticity	pathology
1768	fixation	often	minimum	unlike
1769	meta	oh	university	renin
1770	reliability	oil	unaffected	splicing
1771	compatible	old	requirements	secretory
1772	relevance	old-fashioned	contacts	steps
1773	caudal	on	conservation	shorter
1774	preventive	once	competition	scanning
1775	persisted	one	angiography	phylogenetic
1776	obtain	onion	predictive	psychotic
1777	repression	only	dogs	presenting
1778	classification	onward	exclusively	sought
1779	responding	open	carriers	largest
1780	tandem	or	anemia	undergoing
1781	mid	orange	demonstrating	measuring
1782	assessments	orchard	aggregation	familial
1783	inhalation	order	serial	cysteine
1784	participate	ore	polymorphism	advantage
1785	conversely	organ	combinations	teaching
1786	prevalent	other	absolute	bacteriophage
1787	mutated	otherwise	traits	restored
1788	overlap	ouch	cues	phases
1789	continuously	ought	epitope	oxidase
1790	structured	our	acquisition	longitudinal
1791	syndromes	ours	classified	bile
1792	ipsilateral	ourselves	amyloid	immunofluorescence
1793	unexpected	out	striking	connections
1794	multi	outdoors	suitable	retention
1795	adherence	outfit	correlations	regular
1796	burden	outlaw	reductions	fibroblast
1797	exert	outline	synapses	abuse
1798	mood	outside	limiting	optical
1799	exposures	outward	transfected	objective
1800	shifts	oven	cholinergic	volunteers
1801	react	over	ethanol	pigs
1802	unlikely	overalls	achieve	requirement
1803	detecting	overcoat	applications	articles
1804	extreme	overeat	microscopic	prevents
1805	initiate	overhead	optical	modulate
1806	spontaneously	overhear	sedimentation	alteration
1807	chemicals	overnight	pressures	interference
1808	horizontal	overturn	presenting	doctors
1809	accepted	owe	electrophoretic	occupational
1810	generating	owing	neutral	identifying
1811	permit	owl	leucine	contributes
1812	primed	own	referred	carbohydrate
1813	participation	owner	cis	limitations
1814	construct	ox	pretreatment	propranolol
1815	addressed	pa	affective	hydrolysis
1816	fatigue	pace	gyrus	aggregation
1817	predominant	pack	digestion	cervical
1818	subtypes	package	substitution	comparisons
1819	silencing	pad	trait	alanine
1820	contamination	page	dementia	interpretation
1821	modifications	paid	gradients	epigenetic
1822	interacting	pail	pigs	golgi
1823	purification	pain	sought	psychosis
1824	depth	painful	adjustment	widespread
1825	buffer	paint	phenotypic	naive
1826	anomalies	painter	mapped	recipient
1827	preferred	painting	androgen	changed
1828	proportions	pair	amplification	organism
1829	advance	pal	organism	operation
1830	competitive	palace	believed	reversed
1831	assessing	pale	neurological	passive
1832	aggressive	pan	international	liter
1833	quantitatively	pancake	undergo	corticosteroids
1834	stratified	pane	node	muscles
1835	ecological	pansy	comprehensive	experiences
1836	teaching	pants	relatives	complexity
1837	architecture	papa	resources	extraction
1838	rostral	paper	tasks	aimed
1839	waves	parade	nodes	equilibrium
1840	deprivation	pardon	efforts	germ
1841	attached	parent	enzymatic	sectional
1842	situation	park	projection	importantly
1843	elucidate	part	volumes	serine
1844	extinction	partly	attributable	exon
1845	bases	partner	bacteriophage	signalling
1846	limits	party	elevation	substances
1847	crossover	pass	derivatives	climate
1848	distinguish	passenger	mononuclear	enriched
1849	collection	past	robust	voltage
1850	excessive	paste	yields	transferred
1851	landscape	pasture	fixed	analysed
1852	avoidance	pat	hypothalamic	testosterone
1853	follows	patch	connections	colon
1854	causal	path	cerebellum	sucrose
1855	quantum	patter	carbohydrate	ecological
1856	vital	pave	tryptophan	promising
1857	tended	pavement	cortisol	kappa
1858	variance	paw	curves	suitable
1859	prenatal	pay	distributions	elevation
1860	contributed	payment	ras	granules
1861	evaluating	pea	electronic	reached
1862	becomes	peas	skills	international
1863	attractive	peace	aging	greatest
1864	object	peaceful	adequate	ganglion
1865	modulated	peach	prominent	saline
1866	clarify	peaches	simultaneous	confirm
1867	attenuation	peak	final	deletions
1868	lesser	peanut	successfully	depending
1869	experimentally	pear	fatal	epitope
1870	critically	pearl	representing	translocation
1871	behavioural	peck	dexamethasone	hepatocytes
1872	physiology	peek	modulate	projection
1873	intra	peel	typically	invasive
1874	property	peep	hence	reasons
1875	items	peg	confirm	final
1876	increasingly	pen	intensive	inducible
1877	practical	pencil	lobe	successfully
1878	improving	penny	hosts	parasite
1879	concentrated	people	movements	mammary
1880	chronically	pepper	progesterone	negatively
1881	epidemic	peppermint	pathology	artificial
1882	assumed	perfume	tension	re
1883	reconstituted	perhaps	beyond	mobility
1884	combining	person	dual	trends
1885	partners	pet	biopsy	hemisphere
1886	defining	phone	essentially	steroid
1887	created	piano	ligands	stimulates
1888	contributing	pick	tolerated	explanation
1889	contributions	pickle	project	concomitant
1890	viability	picnic	visits	inhibiting
1891	society	picture	proton	termed
1892	afferent	pie	residual	progeny
1893	complementation	piece	marine	transmitted
1894	profound	pig	perfusion	inhaled
1895	indistinguishable	pigeon	preference	opposite
1896	currents	piggy	analysed	proliferative
1897	juvenile	pile	prevents	disrupted
1898	primates	pill	abolished	decreasing
1899	abortion	pillow	explanation	junctions
1900	accumulate	pin	cytosolic	hypothesized
1901	enable	pine	comparative	biology
1902	antagonists	pineapple	compartment	activating
1903	branches	pink	consecutive	neutralizing
1904	hybrids	pint	dense	theoretical
1905	differs	pipe	gram	acidic
1906	differentiate	pistol	sets	kinases
1907	operation	pit	heme	nucleic
1908	segregation	pitch	unusual	dissociation
1909	inverse	pitcher	withdrawal	interview
1910	elicit	pity	phenomena	blocks
1911	demonstrable	place	personality	prostaglandin
1912	disturbance	plain	inactive	caspase
1913	contraction	plan	occlusion	nodes
1914	attempt	plane	transcribed	unaffected
1915	tolerant	plant	abundance	lysis
1916	proven	plate	equally	proton
1917	degraded	platform	rhesus	consensus
1918	forces	platter	opposite	lithium
1919	ultraviolet	play	antagonist	abortion
1920	utilized	player	interestingly	interestingly
1921	unstable	playground	regardless	preliminary
1922	injuries	playhouse	transforming	transforming
1923	repressor	playmate	subjected	episode
1924	orally	plaything	placed	pneumonia
1925	principles	pleasant	changed	grafts
1926	analogous	please	avian	amplification
1927	aromatic	pleasure	graft	reticulum
1928	suspension	plenty	retrospective	robust
1929	gels	plow	categories	african
1930	coefficient	plug	theoretical	suspected
1931	disk	plum	cycles	releasing
1932	bias	pocket	ganglia	concerning
1933	epidemiological	pocketbook	exhibits	enhancer
1934	stronger	poem	policy	antiretroviral
1935	relaxation	point	supports	ester
1936	transported	poison	focal	divided
1937	fractures	poke	glycoproteins	beyond
1938	spatially	pole	ischemic	brief
1939	inability	police	evoked	joint
1940	situations	policeman	monocytes	prominent
1941	predictors	polish	emergency	requiring
1942	maize	polite	spectra	mutagenesis
1943	deleted	pond	hypothesized	lactate
1944	recessive	ponies	evolved	mediates
1945	synthesize	pony	neutralizing	diagnoses
1946	calculations	pool	designated	degeneration
1947	rating	poor	unchanged	simultaneous
1948	ultimately	pop	passage	circadian
1949	reactivation	popcorn	epidermal	considerably
1950	scan	popped	latency	multivariate
1951	emotion	porch	reasons	placed
1952	integral	pork	promotes	infant
1953	foreign	possible	neutrophil	proved
1954	inoculated	post	preliminary	iii
1955	prescribing	postage	radical	discrimination
1956	specificities	postman	phases	relevance
1957	zones	pot	representative	discovered
1958	candidates	potato	negatively	aneurysms
1959	mediators	potatoes	ovarian	premature
1960	rodent	pound	transporter	subgroup
1961	awareness	pour	ribosomal	transcript
1962	portions	powder	ventilation	sizes
1963	ex	power	extraction	introduction
1964	gross	powerful	persistence	leucine
1965	deprived	praise	cumulative	satisfaction
1966	utility	pray	heterologous	vary
1967	emphasis	prayer	regard	correlations
1968	validity	prepare	lithium	reductions
1969	socioeconomic	present	insight	meta
1970	disappearance	pretty	capsid	suicide
1971	origins	price	inhibiting	combinations
1972	entirely	prick	gestation	atrophy
1973	breeding	prince	emerging	reviews
1974	infiltration	princess	isolate	vaccinia
1975	trafficking	print	transferred	logistic
1976	dilution	prison	polymorphisms	resources
1977	argue	prize	metabolite	prognosis
1978	professional	promise	enhancer	recurrence
1979	managed	proper	prediction	termination
1980	thickness	protect	concerning	describes
1981	verbal	proud	retained	additionally
1982	microscope	prove	eosinophils	pronounced
1983	constitutive	prune	empirical	studying
1984	examinations	public	encode	antagonists
1985	visible	puddle	database	weights
1986	occupational	puff	inherited	nitrogen
1987	replicate	pull	abundant	acquisition
1988	nutritional	pump	vein	colonies
1989	competence	pumpkin	suspected	symptomatic
1990	opportunity	punch	admitted	reporter
1991	surveys	punish	generalized	lowest
1992	consist	pup	plasmids	activates
1993	notion	pupil	translational	vertebrate
1994	resource	puppy	consensus	venous
1995	consisted	pure	immunofluorescence	permeability
1996	concerns	purple	circular	recruited
1997	developments	purse	vertebrate	themselves
1998	indicator	push	sperm	coated
[truncated: 950 more rows]
