# Supplementary material for: The readability of scientific texts is decreasing over time
Source: eLife. 2017 Sep 5;6:e27725. doi: 10.7554/eLife.27725 (PMC5584989; doi:10.7554/eLife.27725)
Supplement: Supplementary file 4. [file elife-27725-supp4.csv]

JournalTitle_JCR	JournalTitle_PubMed	ImpactFactor_2014	StartYear_downloaded	LatestYear_downloaded	nFulltexts_downloaded	StartYear_final	LatestYear_final	nFulltexts_final
BMC BIOL	BMC Biol	7.984	2003	2016	1024	2003	2015	845
ELIFE	Elife	9.322	2012	2016	2247	2012	2015	1838
GENOME BIOL	Genome Biol	10.81	2000	2016	3878	2000	2015	2768
PLOS BIOL	PLoS Biol	9.343	2003	2016	4109	2003	2015	2324
PLOS MEDICINE	PLoS Med	14.429	2004	2016	2993	2004	2015	1317
PLOS ONE	PLoS One	3.234	2006	2016	151883	2006	2015	134865
